# Supplementary material for: Crystallization of stardust analogs under an electron flux atmosphere
Source: PNAS Nexus. 2026 Apr 4;5(4):pgag095. doi: 10.1093/pnasnexus/pgag095 (PMC13070425; doi:10.1093/pnasnexus/pgag095)
Supplement: pgag095_Supplementary_Data [file pgag095_supplementary_data.zip]

Archive with 10 entries (10 files):
- PNASNEXUS-PNASNEXUS-2025-01019-TRR-s03.csv
- PNASNEXUS-PNASNEXUS-2025-01019-TRR-s04.csv
- PNASNEXUS-PNASNEXUS-2025-01019-TRR-s05.csv
- PNASNEXUS-PNASNEXUS-2025-01019-TRR-s06.csv
- PNASNEXUS-PNASNEXUS-2025-01019-TRR-s07.txt
- SupportingInformation.docx
- SupportingInformation_TableS1.docx
- SupportingInformation_TableS2.docx
- PNASNEXUS-PNASNEXUS-2025-01019-TRR-s01.csv
- PNASNEXUS-PNASNEXUS-2025-01019-TRR-s02.csv
