# Supplementary material for: Crystallization of stardust analogs under an electron flux atmosphere
Source: PNAS Nexus. 2026 Apr 4;5(4):pgag095. doi: 10.1093/pnasnexus/pgag095 (PMC13070425; doi:10.1093/pnasnexus/pgag095)
Supplement: pgag095_Supplementary_Data [file pgag095_supplementary_data.zip › PNASNEXUS-PNASNEXUS-2025-01019-TRR-s03.csv]

XRD anneled at 1000C			XRD annealed at 1300C
2 theta	Intensity		2 theta	Intensity
10.02349	18.027		10.36046	53.8592
10.04975	18.05267		10.36653	54.05591
10.07601	18.07701		10.3726	53.93386
10.10227	18.10001		10.37867	54.21182
10.12853	18.12168		10.38475	53.83354
10.15479	18.14201		10.39082	54.26776
10.18105	18.16101		10.39689	54.42073
10.20731	18.17868		10.40296	53.80495
10.23358	18.19501		10.40903	54.39543
10.25984	18.21001		10.4151	54.60466
10.2861	18.22367		10.42117	54.3139
10.31236	18.236		10.42724	54.51063
10.33862	18.24699		10.43331	54.65113
10.36488	18.25665		10.43938	54.40412
10.39114	18.26498		10.44546	54.66337
10.4174	18.27197		10.45153	54.37262
10.44366	18.27763		10.4576	55.14438
10.46992	18.28196		10.46367	54.88488
10.49618	18.28495		10.46974	55.09415
10.52244	18.2866		10.47581	55.09716
10.5487	18.28693		10.48188	54.88768
10.57496	18.28592		10.48795	55.33445
10.60122	18.28357		10.49402	55.43123
10.62748	18.27989		10.50009	54.72176
10.65374	18.27488		10.50617	55.54354
10.68	18.32142		10.51224	55.09657
10.70627	18.26533		10.51831	55.29336
10.73253	18.27948		10.52438	54.96515
10.75879	18.30123		10.53045	55.6932
10.78505	18.31833		10.53652	55.92125
10.81131	18.29525		10.54259	55.33055
10.83757	18.27426		10.54866	56.27111
10.86383	18.29293		10.55473	56.12417
10.89009	18.28345		10.5608	56.00848
10.91635	18.27667		10.56688	55.91154
10.94261	18.27242		10.57295	56.50211
10.96887	18.1969		10.57902	56.00518
10.99513	18.1573		10.58509	56.17701
11.02139	18.11609		10.59116	56.19259
11.04765	18.10964		10.59723	56.40817
11.07391	18.10082		10.6033	56.48626
11.10017	18.01339		10.60937	56.3706
11.12643	17.97587		10.61544	56.51744
11.1527	17.94791		10.62151	57.35804
11.17896	17.8662		10.62758	56.89864
11.20522	17.7909		10.63366	57.22049
11.23148	17.84807		10.63973	56.4986
11.25774	17.88214		10.6458	57.54546
11.284	17.901		10.65187	57.54857
11.31026	17.97162		10.65794	56.88918
11.33652	18.00028723		10.66401	57.4548
11.36278	18.02696		10.67008	57.71418
11.38904	18.06498		10.67615	57.17355
11.4153	18.07976		10.68222	57.73293
11.44156	18.12072		10.68829	57.73607
11.46782	18.08567		10.69437	57.2142
11.49408	18.05838		10.70044	57.56109
11.52034	18.0441		10.70651	57.62674
11.5466	18.07007		10.71258	58.23613
11.57286	18.04781		10.71865	57.57053
11.59912	18.051		10.72472	58.32369
11.62539	18.01802		10.73079	58.76434
11.65165	18.00030201		10.73686	57.8175
11.67791	18.07021		10.74293	57.93942
11.70417	17.99268		10.749	58.33009
11.73043	18.02438		10.75508	58.47076
11.75669	18.07276		10.76115	58.29268
11.78295	18.13453		10.76722	58.14586
11.80921	18.15995		10.77329	58.43654
11.83547	18.30274		10.77936	58.41472
11.86173	18.34382		10.78543	59.56791
11.88799	18.32793		10.7915	59.2086
11.91425	18.34958		10.79757	57.78679
11.94051	18.3674		10.80364	59.55249
11.96677	18.31884		10.80971	58.48694
11.99303	18.31761		10.81579	59.42764
12.01929	18.28665		10.82186	59.0246
12.04555	18.31043		10.82793	59.42156
12.07181	18.31504		10.834	59.71228
12.09808	18.34969		10.84007	59.853
12.12434	18.32859		10.84614	60.08122
12.1506	18.33198		10.85221	59.60319
12.17686	18.36068		10.85828	59.43142
12.20312	18.32638		10.86435	59.5409
12.22938	18.25495		10.87042	59.94413
12.25564	18.2327		10.8765	60.40987
12.2819	18.26321		10.88257	59.56936
12.30816	18.28475		10.88864	59.54136
12.33442	18.22738		10.89471	59.36336
12.36068	18.27791		10.90078	59.82911
12.38694	18.28131		10.90685	60.78861
12.4132	18.2691		10.91292	60.76062
12.43946	18.27683		10.91899	60.42638
12.46572	18.31048		10.92506	60.6484
12.49198	18.30774		10.93113	60.71416
12.51824	18.36045		10.9372	60.79244
12.54451	18.42355		10.94328	61.07696
12.57077	18.43513		10.94935	60.81774
12.59703	18.45959		10.95542	61.34602
12.62329	18.43548		10.96149	61.16181
12.64955	18.40729		10.96756	61.19634
12.67581	18.45143		10.97363	61.60589
12.70207	18.45755		10.9797	60.35918
12.72833	18.41629		10.98577	61.59998
12.75459	18.35833		10.99184	60.69078
12.78085	18.29888		10.99791	62.10034
12.80711	18.24492		11.00399	61.1724
12.83337	18.23318		11.01006	61.27571
12.85963	18.22011		11.01613	61.59777
12.88589	18.15635		11.0222	61.91359
12.91215	18.19043		11.02827	62.45442
12.93841	18.16406		11.03434	62.56399
12.96467	18.16026		11.04041	62.29857
12.99093	18.21515		11.04648	62.3644
13.0172	18.19676		11.05255	63.02399
13.04346	18.25941		11.05862	62.91483
13.06972	18.31882		11.0647	62.23067
13.09598	18.25202		11.07077	61.90277
13.12224	18.2144		11.07684	63.06861
13.1485	18.20315		11.08291	62.54072
13.17476	18.18243		11.08898	63.22532
13.20102	18.15092		11.09505	62.75993
13.22728	18.12425		11.10112	62.8883
13.25354	18.14209		11.10719	63.36666
13.2798	18.18866		11.11326	63.03878
13.30606	18.27125		11.11933	63.2484
13.33232	18.32412		11.12541	63.95803
13.35858	18.35257		11.13148	62.90516
13.38484	18.32474		11.13755	63.18979
13.4111	18.29762		11.14362	63.74943
13.43736	18.3352		11.14969	63.17782
13.46362	18.33321		11.15576	64.61246
13.48989	18.30937		11.16183	63.50336
13.51615	18.28396		11.1679	64.20051
13.54241	18.24988		11.17397	63.39766
13.56867	18.30851		11.18004	63.42607
13.59493	18.37004		11.18612	64.16698
13.62119	18.41568		11.19219	64.18914
13.64745	18.43476		11.19826	65.15506
13.67371	18.51988		11.20433	64.53348
13.69997	18.55311		11.2104	64.00565
13.72623	18.56824		11.21647	64.46533
13.75249	18.57742		11.22254	64.20626
13.77875	18.63919		11.22861	64.59719
13.80501	18.63987		11.23468	64.73188
13.83127	18.62579		11.24075	64.59157
13.85753	18.64206		11.24683	64.29501
13.88379	18.61819		11.2529	65.02971
13.91005	18.63945		11.25897	64.92691
13.93632	18.60069		11.26504	64.65536
13.96258	18.60052		11.27111	64.92757
13.98884	18.60278		11.27718	65.56853
14.0151	18.49009		11.28325	65.3345
14.04136	18.48843		11.28932	65.51921
14.06762	18.47491		11.29539	66.14143
14.09388	18.44807		11.30146	65.50741
14.12014	18.45755		11.30753	65.34839
14.1464	18.49266		11.31361	65.97062
14.17266	18.48693		11.31968	65.2491
14.19892	18.47008		11.32575	65.39634
14.22518	18.45808		11.33182	65.59358
14.25144	18.45554		11.33789	66.37832
14.2777	18.4394		11.34396	65.56307
14.30396	18.46818		11.35003	67.23532
14.33022	18.41711		11.3561	66.27008
14.35648	18.37296		11.36217	65.64234
14.38274	18.36799		11.36824	66.87085
14.40901	18.28344		11.37432	65.93686
14.43527	18.35629		11.38039	66.40913
14.46153	18.45338		11.38646	66.4689
14.48779	18.52219		11.39253	66.92868
14.51405	18.54405		11.3986	67.2822
14.54031	18.58164		11.40467	66.16074
14.56657	18.56964		11.41074	66.96427
14.59283	18.65295		11.41681	66.78031
14.61909	18.60558		11.42288	67.2151
14.64535	18.62012		11.42895	67.04364
14.67161	18.51342		11.43503	67.69719
14.69787	18.46704		11.4411	67.80699
14.72413	18.44924		11.44717	67.06055
14.75039	18.44967		11.45324	66.92036
14.77665	18.39571		11.45931	67.77392
14.80291	18.36382		11.46538	67.55249
14.82917	18.43214		11.47145	68.11855
14.85543	18.41654		11.47752	67.39713
14.8817	18.53619		11.48359	67.14445
14.90796	18.56909		11.48966	67.67928
14.93422	18.55585		11.49574	67.93911
14.96048	18.53908		11.50181	68.23645
14.98674	18.54671		11.50788	67.47129
15.013	18.52638		11.51395	67.76238
15.03926	18.44382		11.52002	68.13472
15.06552	18.41969		11.52609	67.56957
15.09178	18.36841		11.53216	68.82318
15.11804	18.33552		11.53823	68.80803
15.1443	18.32321		11.5443	68.18039
15.17056	18.37306		11.55037	68.71525
15.19682	18.36509		11.55645	67.61262
15.22308	18.38238		11.56252	68.55374
15.24934	18.32554		11.56859	68.46986
15.2756	18.30131		11.57466	68.56724
15.30186	18.29447		11.58073	68.33337
15.32813	18.2543		11.5868	67.93075
15.35439	18.29239		11.59287	69.28438
15.38065	18.28871		11.59894	68.32552
15.40691	18.31993		11.60501	67.95417
15.43317	18.41828		11.61108	69.28281
15.45943	18.40977		11.61716	67.59896
15.48569	18.48613		11.62323	69.40262
15.51195	18.50694		11.6293	69.17502
15.53821	18.54707		11.63537	69.48493
15.56447	18.65027		11.64144	69.28235
15.59073	18.61134		11.64751	69.46101
15.61699	18.66647		11.65358	68.78343
15.64325	18.60966		11.65965	69.3621
15.66951	18.57768		11.66572	69.12828
15.69577	18.60401		11.67179	71.21321
15.72203	18.6625		11.67786	69.47314
15.74829	18.72218		11.68394	69.02058
15.77455	18.76933		11.69001	69.27427
15.80082	18.74474		11.69608	69.49046
15.82708	18.74038		11.70215	69.65666
15.85334	18.67248		11.70822	69.56661
15.8796	18.60025		11.71429	70.52032
15.90586	18.63102		11.72036	69.86152
15.93212	18.60833		11.72643	69.02148
15.95838	18.57929		11.7325	69.6377
15.98464	18.52141		11.73857	68.73516
16.0109	18.53447		11.74465	69.81388
16.03716	18.5533		11.75072	70.34261
16.06342	18.55		11.75679	69.94634
16.08968	18.55634		11.76286	70.48132
16.11594	18.51147		11.76893	69.3788
16.1422	18.57318		11.775	70.02629
16.16846	18.49502		11.78107	69.56753
16.19472	18.47571		11.78714	69.80252
16.22098	18.41653		11.79321	70.44377
16.24724	18.41883		11.79928	69.84127
16.27351	18.4423		11.80536	70.28877
16.29977	18.46044		11.81143	69.78628
16.32603	18.41891		11.8175	70.24629
16.35229	18.39229		11.82357	70.43756
16.37855	18.46407		11.82964	69.66008
16.40481	18.49579		11.83571	69.9451
16.43107	18.61233		11.84178	71.04887
16.45733	18.62368		11.84785	71.0964
16.48359	18.65144		11.85392	71.21268
16.50985	18.68863		11.85999	69.76021
16.53611	18.6808		11.86607	71.23275
16.56237	18.69725		11.87214	70.53029
16.58863	18.71416		11.87821	70.54034
16.61489	18.69045		11.88428	70.43164
16.64115	18.75018		11.89035	70.22919
16.66741	18.76403		11.89642	70.20174
16.69367	18.808		11.90249	70.6868
16.71994	18.921		11.90856	70.52186
16.7462	18.98197		11.91463	70.96943
16.77246	18.96672		11.9207	70.57325
16.79872	19.05911		11.92678	70.77082
16.82498	19.04944		11.93285	71.04964
16.85124	19.08274		11.93892	70.97222
16.8775	19.06603		11.94499	70.7698
16.90376	19.01114		11.95106	70.09864
16.93002	19.03678		11.95713	70.68998
16.95628	18.95875		11.9632	70.40632
16.98254	18.98557		11.96927	69.82266
17.0088	18.98609		11.97534	69.82026
17.03506	19.03478		11.98141	69.18036
17.06132	18.98259		11.98749	71.02797
17.08758	18.9928		11.99356	71.65683
17.11384	18.88846		11.99963	70.74819
17.1401	18.88624		12.0057	70.95206
17.16636	18.81765		12.01177	70.44968
17.19263	18.8437		12.01784	70.60355
17.21889	18.89296		12.02391	69.80117
17.24515	18.89016		12.02998	70.19255
17.27141	18.87239		12.03605	71.34019
17.29767	18.84131		12.04212	70.76907
17.32393	18.85385		12.04819	71.44796
17.35019	18.86833		12.05427	70.60185
17.37645	18.87262		12.06034	71.46825
17.40271	18.84297		12.06641	71.0159
17.42897	18.7742		12.07248	70.5198
17.45523	18.78462		12.07855	70.92371
17.48149	18.74438		12.08462	70.64637
17.50775	18.72911		12.09069	70.74403
17.53401	18.76031		12.09676	70.69795
17.56027	18.77969		12.10283	70.76437
17.58653	18.74188		12.1089	70.40579
17.61279	18.76192		12.11498	70.94721
17.63905	18.74951		12.12105	70.53864
17.66532	18.72718		12.12712	70.98008
17.69158	18.74009		12.13319	70.71526
17.71784	18.7615		12.13926	70.9817
17.7441	18.72256		12.14533	70.8919
17.77036	18.59286		12.1514	70.77084
17.79662	18.52034		12.15747	70.73104
17.82288	18.53198		12.16354	70.4225
17.84914	18.48751		12.16961	71.43895
17.8754	18.43021		12.17569	70.09291
17.90166	18.44521		12.18176	69.78438
17.92792	18.39822		12.18783	70.62584
17.95418	18.42752		12.1939	69.66106
17.98044	18.35603		12.19997	71.16504
18.0067	18.43588		12.20604	70.91901
18.03296	18.45405		12.21211	70.44175
18.05922	18.40923		12.21818	71.72698
18.08548	18.39062		12.22425	70.79972
18.11174	18.44095		12.23032	71.92871
18.13801	18.37373		12.2364	70.57645
18.16427	18.36067		12.24247	70.70545
18.19053	18.38257		12.24854	71.2282
18.21679	18.38844		12.25461	71.0447
18.24305	18.36438		12.26068	70.76746
18.26931	18.35495		12.26675	70.83397
18.29557	18.41676		12.27282	70.32548
18.32183	18.3908		12.27889	70.617
18.34809	18.45725		12.28496	71.18977
18.37435	18.40423		12.29103	70.88755
18.40061	18.46803		12.29711	70.22907
18.42687	18.46983		12.30318	69.87685
18.45313	18.57265		12.30925	70.70589
18.47939	18.60008		12.31532	70.70993
18.50565	18.64756		12.32139	69.78272
18.53191	18.70423		12.32746	69.98051
18.55817	18.70059		12.33353	70.47206
18.58444	18.75463		12.3396	70.49486
18.6107	18.78318		12.34567	70.32392
18.63696	18.86542		12.35174	69.46547
18.66322	18.85455		12.35782	70.86329
18.68948	18.87319		12.36389	70.82985
18.71574	18.87237		12.36996	70.35892
18.742	18.89967		12.37603	69.83174
18.76826	18.9022		12.3821	70.29206
18.79452	18.90487		12.38817	70.42739
18.82078	18.93773		12.39424	70.75647
18.84704	19.02515		12.40031	69.97306
18.8733	19.13659		12.40638	69.77715
18.89956	19.11209		12.41245	70.41249
18.92582	19.16867		12.41852	69.19783
18.95208	19.16256		12.4246	69.82693
18.97834	19.11198		12.43067	69.99353
19.0046	19.11072		12.43674	69.37264
19.03086	19.09868		12.44281	70.108
19.05713	19.01117		12.44888	69.54336
19.08339	19.0499		12.45495	69.14748
19.10965	19.096		12.46102	70.47659
19.13591	19.13768		12.46709	69.14322
19.16217	19.11574		12.47316	69.69109
19.18843	19.09934		12.47923	68.69522
19.21469	19.10262		12.48531	69.42435
19.24095	19.04657		12.49138	69.89724
19.26721	19.09103		12.49745	69.22638
19.29347	19.08926		12.50352	69.14302
19.31973	19.10973		12.50959	69.92842
19.34599	19.08124		12.51566	69.30131
19.37225	19.13349		12.52173	69.46172
19.39851	19.16016		12.5278	68.87837
19.42477	19.13439		12.53387	69.33878
19.45103	19.09282		12.53994	70.33044
19.47729	19.09682		12.54602	68.94086
19.50355	19.09493		12.55209	69.10128
19.52982	19.09924		12.55816	68.4867
19.55608	19.08276		12.56423	69.37838
19.58234	19.12778		12.5703	70.35131
19.6086	19.06152		12.57637	69.28049
19.63486	18.95614		12.58244	69.74718
19.66112	18.99567		12.58851	68.42637
19.68738	18.95272		12.59458	68.91181
19.71364	18.96872		12.60065	68.54726
19.7399	18.94407		12.60673	68.92021
19.76616	18.9568		12.6128	68.98691
19.79242	18.96802		12.61887	69.59737
19.81868	18.96298		12.62494	68.07658
19.84494	18.95528		12.63101	68.78079
19.8712	18.89579		12.63708	67.52875
19.89746	18.90621		12.64315	68.88297
19.92372	18.87757		12.64922	67.48095
19.94998	18.83197		12.65529	68.99767
19.97625	18.81749		12.66136	68.32065
20.00251	18.81061		12.66744	68.24364
20.02877	18.76821		12.67351	68.86038
20.05503	18.74582		12.67958	67.38962
20.08129	18.73905		12.68565	68.43761
20.10755	18.73593		12.69172	68.26061
20.13381	18.762		12.69779	67.50861
20.16007	18.78444		12.70386	67.76286
20.18633	18.7243		12.70993	67.76712
20.21259	18.6252		12.716	68.06513
20.23885	18.611		12.72207	68.00064
20.26511	18.58366		12.72815	68.66116
20.29137	18.57617		12.73422	68.39668
20.31763	18.58857		12.74029	67.88845
20.34389	18.55678		12.74636	68.30523
20.37015	18.55828		12.75243	67.97201
20.39641	18.5697		12.7585	67.31379
20.42267	18.48391		12.76457	66.86183
20.44894	18.45429		12.77064	67.07237
20.4752	18.42456		12.77671	67.95167
20.50146	18.44416		12.78278	66.18097
20.52772	18.37194		12.78885	66.60402
20.55398	18.38429		12.79493	67.51457
20.58024	18.36546		12.801	67.48138
20.6065	18.29913		12.80707	67.21069
20.63276	18.20601		12.81314	66.13375
20.65902	18.13866		12.81921	67.03807
20.68528	18.12783		12.82528	67.51114
20.71154	18.07549		12.83135	67.72172
20.7378	18.05821		12.83742	66.77605
20.76406	18.07206		12.84349	67.06788
20.79032	18.04731		12.84956	66.14096
20.81658	18.06472		12.85564	66.30155
20.84284	18.11327		12.86171	66.14339
20.8691	18.13247		12.86778	66.75399
20.89536	18.14557		12.87385	66.99583
20.92163	18.11651		12.87992	66.48769
20.94789	18.20313		12.88599	67.41079
20.97415	18.24408		12.89206	65.97765
21.00041	18.1951		12.89813	66.26326
21.02667	18.21194		12.9042	66.86763
21.05293	18.22481		12.91027	66.19074
21.07919	18.17695		12.91635	67.28887
21.10545	18.159		12.92242	66.24324
21.13171	18.11389		12.92849	66.58512
21.15797	18.06446		12.93456	65.42075
21.18423	18.08479		12.94063	66.10639
21.21049	18.10037		12.9467	66.03578
21.23675	18.06706		12.95277	66.05267
21.26301	18.04252		12.95884	65.75081
21.28927	18.04981		12.96491	66.08021
21.31553	17.96543		12.97098	66.27836
21.34179	17.98377		12.97706	66.60152
21.36806	18		12.98313	65.25593
21.39432	17.97466		12.9892	66.22909
21.42058	17.93369		12.99527	64.93351
21.44684	17.94023		13.00134	66.29418
21.4731	17.90808		13.00741	65.3361
21.49936	17.86981		13.01348	66.07177
21.52562	17.85482		13.01955	66.49495
21.55188	17.8396		13.02562	65.86189
21.57814	17.84427		13.03169	64.82882
21.6044	17.84749		13.03777	65.68951
21.63066	17.80381		13.04384	65.30645
21.65692	17.76487		13.04991	65.1359
21.68318	17.7517		13.05598	65.06535
21.70944	17.69452		13.06205	64.78855
21.7357	17.64666		13.06812	65.27426
21.76196	17.67537		13.07419	65.22247
21.78822	17.65888		13.08026	65.61443
21.81448	17.66633		13.08633	65.52515
21.84075	17.62258		13.0924	65.06087
21.86701	17.6231		13.09847	65.15284
21.89327	17.54829		13.10455	64.94482
21.91953	17.48881		13.11062	64.6743
21.94579	17.46491		13.11669	64.24128
21.97205	17.48361		13.12276	64.99577
21.99831	17.60387		13.12883	64.26276
22.02457	17.68225		13.1349	64.5985
22.05083	17.71447		13.14097	64.15925
22.07709	17.75432		13.14704	65.795
22.10335	17.78007		13.15311	63.99325
22.12961	17.82818		13.15918	64.36026
22.15587	17.91356		13.16526	63.70227
22.18213	17.94769		13.17133	64.60678
22.20839	17.91696		13.1774	64.70505
22.23465	17.94004		13.18347	64.05332
22.26091	17.93919		13.18954	64.97034
22.28717	17.89018		13.19561	64.64987
22.31344	17.88528		13.20168	64.3919
22.3397	17.88915		13.20775	64.24643
22.36596	17.89343		13.21382	63.83847
22.39222	17.92302		13.21989	64.30551
22.41848	17.94188		13.22597	63.7288
22.44474	18.00436		13.23204	64.2396
22.471	18.01688		13.23811	63.6754
22.49726	18.06016		13.24418	63.44246
22.52352	18.00466		13.25025	63.81576
22.54978	17.96154		13.25632	63.18907
22.57604	17.96417		13.26239	63.54364
22.6023	18.04457		13.26846	62.90445
22.62856	17.9763		13.27453	64.00903
22.65482	18.01256		13.2806	63.81985
22.68108	17.99533		13.28668	64.13693
22.70734	17.96956		13.29275	63.96651
22.7336	17.95228		13.29882	63.91484
22.75987	17.92836		13.30489	62.98818
22.78613	17.9288		13.31096	63.76152
22.81239	17.9159		13.31703	62.90987
22.83865	17.93508		13.3231	63.65196
22.86491	17.97418		13.32917	63.53157
22.89117	17.96005		13.33524	62.43617
22.91743	17.96747		13.34131	63.48453
22.94369	17.96954		13.34739	62.85164
22.96995	17.96419		13.35346	63.39376
22.99621	17.94992		13.35953	62.59837
23.02247	17.93667		13.3656	63.19674
23.04873	17.95858		13.37167	62.99512
23.07499	17.9832		13.37774	62.86225
23.10125	17.92275		13.38381	62.24813
23.12751	17.9247		13.38988	63.14026
23.15377	17.88925		13.39595	63.3699
23.18003	17.83618		13.40202	62.77455
23.20629	17.7782		13.4081	62.87294
23.23256	17.79463		13.41417	62.77759
23.25882	17.80433		13.42024	62.63849
23.28508	17.80634		13.42631	62.58065
23.31134	17.8074		13.43238	62.39155
23.3376	17.77851		13.43845	63.07747
23.36386	17.68657		13.44452	62.41338
23.39012	17.64888		13.45059	62.8868
23.41638	17.65313		13.45666	62.51647
23.44264	17.67308		13.46273	62.23365
23.4689	17.70785		13.4688	62.02583
23.49516	17.65568		13.47488	62.47426
23.52142	17.64446		13.48095	62.77895
23.54768	17.68291		13.48702	62.15238
23.57394	17.65053		13.49309	62.61958
23.6002	17.63836		13.49916	62.01177
23.62646	17.66422		13.50523	62.41022
23.65272	17.67825		13.5113	62.34617
23.67898	17.70177		13.51737	62.25088
23.70525	17.73011		13.52344	62.32434
23.73151	17.76935		13.52951	61.91655
23.75777	17.82938		13.53559	62.12752
23.78403	17.81692		13.54166	61.70724
23.81029	17.79433		13.54773	60.85571
23.83655	17.79299		13.5538	61.37919
23.86281	17.84071		13.55987	61.59642
23.88907	17.85514		13.56594	61.3074
23.91533	17.86584		13.57201	61.04339
23.94159	17.80348		13.57808	61.31063
23.96785	17.85724		13.58415	61.17162
23.99411	17.87463		13.59022	60.57636
24.02037	17.89925		13.5963	61.46236
24.04663	17.91435		13.60237	62.36087
24.07289	17.89649		13.60844	61.42187
24.09915	17.95012		13.61451	61.78288
24.12541	17.98533		13.62058	61.2189
24.15168	18.05498		13.62665	61.01116
24.17794	18.06631		13.63272	61.35343
24.2042	18.09994		13.63879	61.18321
24.23046	18.18842		13.64486	60.71298
24.25672	18.22702		13.65093	61.30526
24.28298	18.25124		13.65701	61.3913
24.30924	18.23748		13.66308	61.48359
24.3355	18.25188		13.66915	61.08213
24.36176	18.25925		13.67522	61.54317
24.38802	18.2366		13.68129	61.14797
24.41428	18.23222		13.68736	61.78402
24.44054	18.26085		13.69343	61.67632
24.4668	18.215		13.6995	60.59363
24.49306	18.19136		13.70557	61.17344
24.51932	18.23051		13.71164	60.62825
24.54558	18.25363		13.71772	60.93932
24.57184	18.21443		13.72379	60.89414
24.5981	18.16694		13.72986	60.93021
24.62437	18.12506		13.73593	61.11629
24.65063	18.13932		13.742	59.84612
24.67689	18.1232		13.74807	60.36346
24.70315	18.19403		13.75414	61.03079
24.72941	18.29867		13.76021	61.06063
24.75567	18.32505		13.76628	60.92798
24.78193	18.29431		13.77235	59.88908
24.80819	18.26551		13.77843	59.51268
24.83445	18.27399		13.7845	60.76753
24.86071	18.26406		13.79057	60.07864
24.88697	18.25139		13.79664	60.80225
24.91323	18.2492		13.80271	60.02587
24.93949	18.26972		13.80878	60.19948
24.96575	18.27456		13.81485	60.1981
24.99201	18.26894		13.82092	60.20923
25.01827	18.27865		13.82699	60.07036
25.04453	18.30148		13.83306	60.55024
25.07079	18.27575		13.83913	60.38637
25.09706	18.27404		13.84521	60.87876
25.12332	18.28206		13.85128	60.8399
25.14958	18.28805		13.85735	59.8323
25.17584	18.32096		13.86342	59.83095
25.2021	18.29638		13.86949	59.9046
25.22836	18.28888		13.87556	59.147
25.25462	18.32212		13.88163	59.10191
25.28088	18.39878		13.8877	60.33807
25.30714	18.49653		13.89377	59.60549
25.3334	18.50561		13.89984	59.94791
25.35966	18.5567		13.90592	60.35283
25.38592	18.57843		13.91199	60.3765
25.41218	18.66746		13.91806	59.63768
25.43844	18.70931		13.92413	59.89262
25.4647	18.73875		13.9302	59.62255
25.49096	18.70236		13.93627	59.55874
25.51722	18.73561		13.94234	59.09493
25.54348	18.73312		13.94841	59.52488
25.56975	18.70795		13.95448	58.72983
25.59601	18.70874		13.96055	59.54728
25.62227	18.68038		13.96663	59.56473
25.64853	18.73045		13.9727	58.68219
25.67479	18.71786		13.97877	59.51216
25.70105	18.71777		13.98484	58.92962
25.72731	18.72318		13.99091	59.68459
25.75357	18.6558		13.99698	59.47706
25.77983	18.63757		14.00305	59.90704
25.80609	18.67974		14.00912	58.68702
25.83235	18.63476		14.01519	59.1045
25.85861	18.56336		14.02126	59.70324
25.88487	18.48065		14.02734	58.63323
25.91113	18.44638		14.03341	59.28822
25.93739	18.47101		14.03948	59.38697
25.96365	18.52066		14.04555	59.14196
25.98991	18.52278		14.05162	59.20322
26.01618	18.52922		14.05769	59.09572
26.04244	18.5254		14.06376	59.03823
26.0687	18.43767		14.06983	59.5245
26.09496	18.36264		14.0759	58.66076
26.12122	18.35628		14.08197	59.34703
26.14748	18.33157		14.08805	59.16456
26.17374	18.31756		14.09412	58.74458
26.2	18.28163		14.10019	59.21211
26.22626	18.26427		14.10626	59.10465
26.25252	18.29597		14.11233	58.91593
26.27878	18.24084		14.1184	58.65222
26.30504	18.21579		14.12447	58.76352
26.3313	18.25024		14.13054	58.82481
26.35756	18.31774		14.13661	58.09861
26.38382	18.34904		14.14268	59.06617
26.41008	18.35965		14.14876	58.19622
26.43634	18.37292		14.15483	58.34503
26.4626	18.39581		14.1609	58.43135
26.48887	18.46373		14.16697	57.72391
26.51513	18.45541		14.17304	58.19773
26.54139	18.50678		14.17911	58.02781
26.56765	18.61359		14.18518	58.65789
26.59391	18.70539		14.19125	58.48797
26.62017	18.66206		14.19732	58.0618
26.64643	18.60878		14.20339	57.82939
26.67269	18.6876		14.20946	58.70948
26.69895	18.69547		14.21554	58.27707
26.72521	18.68506		14.22161	58.83217
26.75147	18.72186		14.22768	57.89352
26.77773	18.71244		14.23375	57.92362
26.80399	18.7047		14.23982	57.62248
26.83025	18.7503		14.24589	58.52134
26.85651	18.764		14.25196	58.28896
26.88277	18.78615		14.25803	57.77532
26.90903	18.83043		14.2641	58.2992
26.93529	18.87477		14.27017	57.99807
26.96156	18.92622		14.27625	57.8282
26.98782	18.87368		14.28232	58.15208
27.01408	18.85944		14.28839	57.53221
27.04034	18.81759		14.29446	57.96235
27.0666	18.77519		14.30053	58.24874
27.09286	18.79758		14.3066	58.27264
27.11912	18.77289		14.31267	57.99029
27.14538	18.75211		14.31874	57.57669
27.17164	18.77126		14.32481	57.86309
27.1979	18.77653		14.33088	57.40575
27.22416	18.78074		14.33696	57.46716
27.25042	18.77724		14.34303	57.78483
27.27668	18.77381		14.3491	57.67749
27.30294	18.75802		14.35517	57.40767
27.3292	18.72945		14.36124	57.65659
27.35546	18.75354		14.36731	56.59302
27.38172	18.68871		14.37338	57.8607
27.40799	18.71608		14.37945	57.04089
27.43425	18.68884		14.38552	57.63983
27.46051	18.68349		14.39159	57.70752
27.48677	18.6686		14.39767	57.08146
27.51303	18.6675		14.40374	58.14291
27.53929	18.64637		14.40981	57.46686
27.56555	18.6283		14.41588	56.73457
27.59181	18.62817		14.42195	57.36478
27.61807	18.70432		14.42802	57.50749
27.64433	18.76168		14.43409	58.03145
27.67059	18.78209		14.44016	56.85542
27.69685	18.74661		14.44623	57.5919
27.72311	18.77059		14.4523	57.30962
27.74937	18.78511		14.45838	56.67735
27.77563	18.77132		14.46445	57.80758
27.80189	18.79343		14.47052	56.81282
27.82815	18.80757		14.47659	57.36806
27.85441	18.83624		14.48266	57.0983
27.88068	18.80839		14.48873	57.52855
27.90694	18.78327		14.4948	57.04005
27.9332	18.74901		14.50087	56.90155
27.95946	18.78093		14.50694	56.8068
27.98572	18.81495		14.51301	56.66831
28.01198	18.72327		14.51909	57.71733
28.03824	18.69797		14.52516	58.28509
28.0645	18.76483		14.53123	56.89661
28.09076	18.73626		14.5373	57.22064
28.11702	18.76565		14.54337	56.66341
28.14328	18.80047		14.54944	56.86869
28.16954	18.75334		14.55551	57.48647
28.1958	18.7537		14.56158	56.42926
28.22206	18.75042		14.56765	56.72205
28.24832	18.75371		14.57372	56.88359
28.27458	18.70243		14.57979	56.32014
28.30084	18.67015		14.58587	56.78169
28.3271	18.6797		14.59194	56.32449
28.35337	18.6528		14.59801	56.74855
28.37963	18.60766		14.60408	56.39136
28.40589	18.61415		14.61015	56.59667
28.43215	18.63869		14.61622	57.11449
28.45841	18.7015		14.62229	56.63231
28.48467	18.66579		14.62836	57.87513
28.51093	18.67894		14.63443	56.86171
28.53719	18.68221		14.6405	56.48579
28.56345	18.7101		14.64658	57.38487
28.58971	18.73441		14.65265	56.25896
28.61597	18.75513		14.65872	56.60805
28.64223	18.77782		14.66479	56.13215
28.66849	18.82934		14.67086	56.86249
28.69475	18.82357		14.67693	56.03034
28.72101	18.86109		14.683	56.2857
28.74727	18.83298		14.68907	56.8848
28.77353	18.85482		14.69514	56.29016
28.7998	18.86643		14.70121	56.56428
28.82606	18.94844		14.70729	56.9009
28.85232	19.02047		14.71336	56.41252
28.87858	19.08866		14.71943	56.58039
28.90484	19.16743		14.7255	56.42952
28.9311	19.21139		14.73157	56.16615
28.95736	19.25881		14.73764	56.09653
28.98362	19.29141		14.74371	56.42692
29.00988	19.26994		14.74978	56.63856
29.03614	19.31482		14.75585	56.14396
29.0624	19.32858		14.76192	55.87435
29.08866	19.36276		14.768	56.57351
29.11492	19.39359		14.77407	55.91016
29.14118	19.35158		14.78014	56.64682
29.16744	19.34677		14.78621	56.32098
29.1937	19.37438		14.79228	55.70139
29.21996	19.36967		14.79835	56.08806
29.24622	19.41424		14.80442	55.02473
29.27249	19.45602		14.81049	56.55516
29.29875	19.45417		14.81656	55.44184
29.32501	19.42882		14.82263	55.75352
29.35127	19.49474		14.82871	56.8902
29.37753	19.50642		14.83478	56.03939
29.40379	19.47578		14.84085	55.88858
29.43005	19.48184		14.84692	55.87528
29.45631	19.44736		14.85299	55.88073
29.48257	19.38585		14.85906	56.29243
29.50883	19.41797		14.86513	55.63538
29.53509	19.43209		14.8712	56.42834
29.56135	19.39859		14.87727	56.09005
29.58761	19.35589		14.88334	55.64552
29.61387	19.35261		14.88942	56.29474
29.64013	19.28933		14.89549	55.28146
29.66639	19.22087		14.90156	56.82443
29.69265	19.21008		14.90763	55.29866
29.71891	19.30893		14.9137	55.81665
29.74518	19.31726		14.91977	56.07838
29.77144	19.31585		14.92584	55.69012
29.7977	19.31797		14.93191	56.00186
29.82396	19.28474		14.93798	55.63236
29.85022	19.27749		14.94405	55.20661
29.87648	19.33407		14.95012	55.49961
29.90274	19.32871		14.9562	55.40512
29.929	19.34844		14.96227	56.17312
29.95526	19.40114		14.96834	55.92239
29.98152	19.39523		14.97441	55.57165
30.00778	19.37882		14.98048	56.69592
30.03404	19.36378		14.98655	55.67644
30.0603	19.4302		14.99262	56.10697
30.08656	19.51776		14.99869	54.625
30.11282	19.63155		15.00476	55.53053
30.13908	19.76549		15.01083	55.93607
30.16534	19.82475		15.01691	55.67286
30.19161	19.83628		15.02298	55.2909
30.21787	19.93637		15.02905	55.72145
30.24413	20.00357		15.03512	55.60825
30.27039	20.06255		15.04119	55.34505
30.29665	20.09885		15.04726	55.33811
30.32291	20.10194		15.05333	55.73742
30.34917	20.21645		15.0594	55.41798
30.37543	20.29738		15.06547	55.0673
30.40169	20.35212		15.07154	55.92912
30.42795	20.38646		15.07762	55.50969
30.45421	20.45197		15.08369	55.20902
30.48047	20.57654		15.08976	55.77085
30.50673	20.61458		15.09583	54.82643
30.53299	20.68596		15.1019	55.41952
30.55925	20.789		15.10797	54.83136
30.58551	20.82312		15.11404	55.59945
30.61177	20.8624		15.12011	55.3738
30.63803	20.94591		15.12618	54.62315
30.6643	21.02359		15.13225	55.4725
30.69056	21.08041		15.13833	55.26561
30.71682	21.13218		15.1444	55.27122
30.74308	21.18889		15.15047	54.53933
30.76934	21.16887		15.15654	55.16995
30.7956	21.1827		15.16261	55.61307
30.82186	21.2082		15.16868	55.25619
30.84812	21.23281		15.17475	55.76182
30.87438	21.27466		15.18082	55.37995
30.90064	21.33731		15.18689	55.54183
30.9269	21.38578		15.19296	55.62872
30.95316	21.42377		15.19904	55.40936
30.97942	21.51616		15.20511	55.24626
31.00568	21.6132		15.21118	55.4394
31.03194	21.66407		15.21725	55.03256
31.0582	21.62234		15.22332	55.03196
31.08446	21.69446		15.22939	54.73137
31.11072	21.71702		15.23546	55.26203
31.13699	21.72983		15.24153	54.94894
31.16325	21.84157		15.2476	55.12961
31.18951	21.82424		15.25367	54.98528
31.21577	21.77518		15.25974	55.48471
31.24203	21.85659		15.26582	54.54663
31.26829	21.88901		15.27189	55.24607
31.29455	21.92704		15.27796	55.1205
31.32081	22.00593		15.28403	55.07619
31.34707	22.07358		15.2901	54.55063
31.37333	22.15553		15.29617	55.26257
31.39959	22.22795		15.30224	54.94327
31.42585	22.29986		15.30831	55.23647
31.45211	22.34804		15.31438	55.62343
31.47837	22.3167		15.32045	55.11039
31.50463	22.32107		15.32653	54.5036
31.53089	22.35066		15.3326	54.55931
31.55715	22.41509		15.33867	54.50253
31.58342	22.44653		15.34474	55.077
31.60968	22.43635		15.35081	55.44523
31.63594	22.46647		15.35688	55.37596
31.6622	22.51501		15.36295	55.03169
31.68846	22.51165		15.36902	54.66867
31.71472	22.51685		15.37509	55.59941
31.74098	22.58244		15.38116	54.87391
31.76724	22.56457		15.38724	54.75465
31.7935	22.61718		15.39331	55.0104
31.81976	22.62984		15.39938	55.51615
31.84602	22.7315		15.40545	54.57816
31.87228	22.75004		15.41152	54.85267
31.89854	22.74851		15.41759	55.04593
31.9248	22.83913		15.42366	55.05169
31.95106	22.85762		15.42973	54.58246
31.97732	22.88304		15.4358	54.81323
32.00358	22.90277		15.44187	53.96901
32.02984	22.9383		15.44795	54.41854
32.05611	22.98423		15.45402	54.42432
32.08237	23.00483		15.46009	54.57386
32.10863	23.05558		15.46616	54.2984
32.13489	23.14271		15.47223	54.16669
32.16115	23.18537		15.4783	54.59124
32.18741	23.30235		15.48437	54.87829
32.21367	23.30368		15.49044	54.56534
32.23993	23.42064		15.49651	55.18989
32.26619	23.48164		15.50258	54.60195
32.29245	23.52044		15.50866	54.13277
32.31871	23.57624		15.51473	54.61983
32.34497	23.6162		15.5208	54.28815
32.37123	23.69171		15.52687	54.49398
32.39749	23.75513		15.53294	54.4123
32.42375	23.81823		15.53901	54.94313
32.45001	23.91629		15.54508	54.89896
32.47627	24.00276		15.55115	54.34855
32.50253	24.0664		15.55722	54.95439
32.5288	24.20533		15.56329	54.78523
32.55506	24.32469		15.56937	54.43483
32.58132	24.38542		15.57544	54.63443
32.60758	24.49843		15.58151	54.38403
32.63384	24.54887		15.58758	54.37739
32.6601	24.59631		15.59365	54.1145
32.68636	24.6419		15.59972	54.62661
32.71262	24.71534		15.60579	54.47623
32.73888	24.7188		15.61186	54.1071
32.76514	24.78882		15.61793	54.60048
32.7914	24.80716		15.624	54.91885
32.81766	24.87007		15.63007	54.02473
32.84392	24.90928		15.63615	54.11187
32.87018	24.96017		15.64222	54.23025
32.89644	24.87183		15.64829	54.63614
32.9227	24.84185		15.65436	54.57954
32.94896	24.84195		15.66043	53.65419
32.97522	24.80093		15.6665	54.68509
33.00149	24.78558		15.67257	53.87849
33.02775	24.76453		15.67864	54.79065
33.05401	24.76033		15.68471	53.93406
33.08027	24.67434		15.69078	55.17747
33.10653	24.65345		15.69686	54.09589
33.13279	24.52733		15.70293	53.87681
33.15905	24.47193		15.709	54.48898
33.18531	24.34698		15.71507	54.14491
33.21157	24.23524		15.72114	54.23834
33.23783	24.16373		15.72721	54.36928
33.26409	24.01642		15.73328	54.46897
33.29035	23.91041		15.73935	54.38741
33.31661	23.73507		15.74542	54.8496
33.34287	23.61294		15.75149	54.04305
33.36913	23.52301		15.75757	54.48025
33.39539	23.36259		15.76364	54.11745
33.42165	23.23645		15.76971	54.48591
33.44792	23.15944		15.77578	54.04812
33.47418	23.04121		15.78185	54.60409
33.50044	22.95002		15.78792	53.97881
33.5267	22.82064		15.79399	54.10353
33.55296	22.74033		15.80006	54.09075
33.57922	22.59148		15.80613	53.14048
33.60548	22.46033		15.8122	54.08396
33.63174	22.36011		15.81828	54.25245
33.658	22.24226		15.82435	53.09594
33.68426	22.17049		15.83042	54.12068
33.71052	22.10423		15.83649	54.01417
33.73678	22.08106		15.84256	54.17017
33.76304	22.03265		15.84863	53.62617
33.7893	21.9806		15.8547	54.11343
33.81556	21.89705		15.86077	54.53819
33.84182	21.81862		15.86684	54.2192
33.86808	21.75756		15.87291	53.86896
33.89434	21.69979		15.87899	53.53123
33.92061	21.69139		15.88506	53.84351
33.94687	21.65727		15.89113	53.73703
33.97313	21.66953		15.8972	54.08681
33.99939	21.64977		15.90327	54.38034
34.02565	21.66847		15.90934	53.63013
34.05191	21.68856		15.91541	53.84867
34.07817	21.74575		15.92148	54.42346
34.10443	21.74004		15.92755	53.47326
34.13069	21.77314		15.93362	53.6043
34.15695	21.79216		15.9397	54.06661
34.18321	21.79866		15.94577	53.59141
34.20947	21.81943		15.95184	55.23497
34.23573	21.87932		15.95791	53.84103
34.26199	21.91784		15.96398	54.1471
34.28825	21.95871		15.97005	54.22817
34.31451	22.00548		15.97612	53.70299
34.34077	22.06686		15.98219	54.14657
34.36703	22.09816		15.98826	53.6214
34.3933	22.09762		15.99433	53.83998
34.41956	22.095		16.0004	53.57732
34.44582	22.16225		16.00648	53.84591
34.47208	22.21736		16.01255	53.47075
34.49834	22.204		16.01862	54.06435
34.5246	22.19737		16.02469	54.2642
34.55086	22.21926		16.03076	54.4078
34.57712	22.24211		16.03683	54.16391
34.60338	22.24957		16.0429	53.68252
34.62964	22.27809		16.04897	54.23238
34.6559	22.33879		16.05504	53.9885
34.68216	22.46713		16.06111	53.84462
34.70842	22.48355		16.06719	53.92574
34.73468	22.54445		16.07326	54.15062
34.76094	22.59215		16.07933	54.088
34.7872	22.66991		16.0854	54.08163
34.81346	22.70592		16.09147	53.50027
34.83973	22.75742		16.09754	53.72516
34.86599	22.72764		16.10361	54.00005
34.89225	22.73848		16.10968	53.47495
34.91851	22.76485		16.11575	53.71235
34.94477	22.757		16.12182	53.581
34.97103	22.8183		16.1279	53.71216
34.99729	22.88185		16.13397	53.77457
35.02355	22.88764		16.14004	54.00573
35.04981	22.89932		16.14611	54.03065
35.07607	22.91474		16.15218	54.15557
35.10233	22.94401		16.15825	53.58674
35.12859	22.96316		16.16432	53.39292
35.15485	22.94179		16.17039	54.15535
35.18111	22.88848		16.17646	53.43029
35.20737	22.90388		16.18253	53.72397
35.23363	22.93451		16.18861	53.21141
35.25989	22.97877		16.19468	54.19886
35.28615	22.98927		16.20075	53.58006
35.31242	22.96198		16.20682	53.68001
35.33868	22.98755		16.21289	54.29871
35.36494	22.99157		16.21896	53.47367
35.3912	23.01492		16.22503	54.24238
35.41746	23.04154		16.2311	54.17359
35.44372	23.00108		16.23717	53.55481
35.46998	22.98753		16.24324	53.56728
35.49624	23.00031		16.24932	53.72976
35.5225	22.99148		16.25539	54.35474
35.54876	22.94527		16.26146	53.74847
35.57502	22.91911		16.26753	53.34845
35.60128	22.93135		16.2736	54.22969
35.62754	22.94528		16.27967	54.06093
35.6538	22.88182		16.28574	54.29843
35.68006	22.88244		16.29181	53.29218
35.70632	22.87542		16.29788	53.83593
35.73258	22.83809		16.30395	53.76718
35.75884	22.85479		16.31003	53.43594
35.78511	22.83716		16.3161	53.78595
35.81137	22.8317		16.32217	53.96097
35.83763	22.82276		16.32824	54.07974
35.86389	22.87918		16.33431	53.73601
35.89015	22.86174		16.34038	53.66728
35.91641	22.92672		16.34645	53.65481
35.94267	22.98134		16.35252	53.64859
35.96893	22.98177		16.35859	53.49238
35.99519	23.10214		16.36466	53.93617
36.02145	23.12858		16.37073	53.24246
36.04771	23.17429		16.37681	53.6175
36.07397	23.23868		16.38288	54.39255
36.10023	23.28452		16.38895	53.48636
36.12649	23.31884		16.39502	53.50516
36.15275	23.35156		16.40109	53.72397
36.17901	23.39627		16.40716	53.38653
36.20527	23.51197		16.41323	54.0366
36.23154	23.62183		16.4193	53.73667
36.2578	23.74296		16.42537	53.56174
36.28406	23.91973		16.43144	53.78057
36.31032	24.00527		16.43752	53.6244
36.33658	24.06954		16.44359	53.56198
36.36284	24.11644		16.44966	52.89331
36.3891	24.25099		16.45573	53.5434
36.41536	24.36884		16.4618	53.52475
36.44162	24.41964		16.46787	53.23734
36.46788	24.53677		16.47394	53.72494
36.49414	24.57744		16.48001	53.31254
36.5204	24.73926		16.48608	52.9689
36.54666	24.88263		16.49215	54.04401
36.57292	25.03499		16.49823	53.38162
36.59918	25.10521		16.5043	54.10049
36.62544	25.27651		16.51037	53.95686
36.6517	25.45077		16.51644	53.75073
36.67796	25.59921		16.52251	53.19461
36.70423	25.76732		16.52858	53.40724
36.73049	25.95743		16.53465	54.13862
36.75675	26.07128		16.54072	53.45751
36.78301	26.24004		16.54679	54.2014
36.80927	26.36256		16.55286	53.13279
36.83553	26.4385		16.55894	53.63294
36.86179	26.53294		16.56501	53.32059
36.88805	26.62927		16.57108	53.32699
36.91431	26.75822		16.57715	53.87715
36.94057	26.84465		16.58322	53.14606
36.96683	26.906		16.58929	53.69622
36.99309	27.0643		16.59536	53.68389
37.01935	27.15407		16.60143	52.99031
37.04561	27.2835		16.6075	53.44673
37.07187	27.3914		16.61357	52.89691
37.09813	27.42302		16.61965	53.25334
37.12439	27.42187		16.62572	53.63477
37.15065	27.50191		16.63179	54.11621
37.17692	27.57512		16.63786	53.57265
37.20318	27.57096		16.64393	53.14785
37.22944	27.56338		16.65	53.29179
37.2557	27.48893		16.65607	53.50449
37.28196	27.47221		16.66214	53.79845
37.30822	27.48459		16.66821	53.19866
37.33448	27.42976		16.67428	53.46137
37.36074	27.38728		16.68036	53.58033
37.387	27.36852		16.68643	53.70555
37.41326	27.37181		16.6925	52.87452
37.43952	27.38022		16.69857	53.11849
37.46578	27.34221		16.70464	52.98747
37.49204	27.29601		16.71071	53.6877
37.5183	27.29177		16.71678	53.49419
37.54456	27.22064		16.72285	53.12568
37.57082	27.1748		16.72892	53.05092
37.59708	27.01438		16.73499	54.28241
37.62335	26.91014		16.74106	53.39516
37.64961	26.84432		16.74714	53.49541
37.67587	26.73017		16.75321	53.45817
37.70213	26.70912		16.75928	53.57717
37.72839	26.61632		16.76535	53.11493
37.75465	26.50185		16.77142	53.1152
37.78091	26.38361		16.77749	53.22172
37.80717	26.25831		16.78356	53.29699
37.83343	26.25733		16.78963	53.42851
37.85969	26.20871		16.7957	53.45379
37.88595	26.11948		16.80177	53.59157
37.91221	26.02718		16.80785	53.56061
37.93847	25.93431		16.81392	53.16715
37.96473	25.76982		16.81999	53.86744
37.99099	25.62801		16.82606	53.34274
38.01725	25.51912		16.83213	53.66803
38.04351	25.42397		16.8382	52.90584
38.06977	25.20925		16.84427	53.03114
38.09604	25.07918		16.85034	52.8502
38.1223	24.95901		16.85641	53.27551
38.14856	24.83308		16.86248	53.47583
38.17482	24.66717		16.86856	53.52615
38.20108	24.57609		16.87463	53.68897
38.22734	24.49008		16.8807	53.70179
38.2536	24.39639		16.88677	53.22087
38.27986	24.28823		16.89284	54.30871
38.30612	24.21393		16.89891	54.00904
38.33238	24.16187		16.90498	53.22813
38.35864	24.05615		16.91105	53.45972
38.3849	23.89599		16.91712	53.94757
38.41116	23.74181		16.92319	53.17917
38.43742	23.64618		16.92927	53.54827
38.46368	23.57948		16.93534	53.47988
38.48994	23.38815		16.94141	53.49274
38.5162	23.25064		16.94748	53.3181
38.54246	23.13712		16.95355	53.66221
38.56873	23.08073		16.95962	54.18133
38.59499	22.98157		16.96569	52.85046
38.62125	22.89976		16.97176	53.31958
38.64751	22.82245		16.97783	53.45121
38.67377	22.76175		16.9839	53.52035
38.70003	22.76054		16.98998	53.46448
38.72629	22.70282		16.99605	53.74612
38.75255	22.66903		17.00212	53.22151
38.77881	22.59962		17.00819	53.51566
38.80507	22.60236		17.01426	52.92231
38.83133	22.57551		17.02033	53.85396
38.85759	22.53623		17.0264	53.10437
38.88385	22.53754		17.03247	53.18603
38.91011	22.50911		17.03854	53.53019
38.93637	22.5922		17.04461	52.90561
38.96263	22.60734		17.05069	53.48103
38.98889	22.61022		17.05676	53.53145
39.01515	22.65068		17.06283	52.95688
39.04142	22.67397		17.0689	52.98856
39.06768	22.70723		17.07497	53.22649
39.09394	22.70317		17.08104	53.25193
39.1202	22.80295		17.08711	53.33987
39.14646	22.83755		17.09318	52.95907
39.17272	22.90721		17.09925	53.20326
39.19898	22.93138		17.10532	53.65371
39.22524	22.98583		17.11139	53.91667
39.2515	23.032		17.11747	53.94837
39.27776	23.10397		17.12354	53.54883
39.30402	23.23886		17.12961	53.5118
39.33028	23.33107		17.13568	52.95602
39.35654	23.41571		17.14175	53.53149
39.3828	23.45371		17.14782	53.62571
39.40906	23.58292		17.15389	53.11369
39.43532	23.65271		17.15996	53.44542
39.46158	23.76484		17.16603	53.8959
39.48785	23.80061		17.1721	52.88389
39.51411	23.8871		17.17818	53.47813
39.54037	23.90793		17.18425	54.09738
39.56663	23.90393		17.19032	53.21662
39.59289	23.91927		17.19639	53.41087
39.61915	23.92646		17.20246	53.37388
39.64541	23.94604		17.20853	53.22439
39.67167	23.92361		17.2146	53.56865
39.69793	23.93102		17.22067	52.97541
39.72419	23.87964		17.22674	53.19468
39.75045	23.87768		17.23281	53.27645
39.77671	23.85982		17.23889	53.30198
39.80297	23.81085		17.24496	53.765
39.82923	23.77969		17.25103	53.27804
39.85549	23.67206		17.2571	53.10357
39.88175	23.58336		17.26317	53.48536
39.90801	23.49345		17.26924	52.9484
39.93427	23.45892		17.27531	53.54895
39.96054	23.3626		17.28138	52.93074
39.9868	23.2979		17.28745	53.38755
40.01306	23.22334		17.29352	53.64435
40.03932	23.07715		17.2996	53.44491
40.06558	23.01079		17.30567	53.83297
40.09184	22.85733		17.31174	53.52729
40.1181	22.79577		17.31781	53.05286
40.14436	22.62575		17.32388	53.57218
40.17062	22.56566		17.32995	52.8665
40.19688	22.41266		17.33602	53.04833
40.22314	22.3076		17.34209	53.35516
40.2494	22.22372		17.34816	53.4245
40.27566	22.08643		17.35423	53.01884
40.30192	21.91357		17.36031	53.64443
40.32818	21.8308		17.36638	53.34503
40.35444	21.73452		17.37245	53.50187
40.3807	21.65124		17.37852	53.08998
40.40696	21.53896		17.38459	53.78433
40.43323	21.48469		17.39066	53.14119
40.45949	21.41204		17.39673	53.28555
40.48575	21.35085		17.4028	53.20492
40.51201	21.24445		17.40887	53.99304
40.53827	21.14325		17.41494	53.38116
40.56453	21.04601		17.42101	52.89429
40.59079	21.00081		17.42709	52.98867
40.61705	20.93598		17.43316	53.1143
40.64331	20.86942		17.43923	53.91494
40.66957	20.76837		17.4453	53.90307
40.69583	20.69766		17.45137	53.25997
40.72209	20.63818		17.45744	53.48561
40.74835	20.56273		17.46351	53.11126
40.77461	20.50584		17.46958	53.06192
40.80087	20.33698		17.47565	53.16882
40.82713	20.25062		17.48172	52.88198
40.85339	20.176		17.4878	53.85765
40.87966	20.1193		17.49387	53.04581
40.90592	20.11329		17.49994	53.15898
40.93218	20.07193		17.50601	53.1909
40.95844	20.032		17.51208	53.96033
40.9847	19.98343		17.51815	53.72976
41.01096	19.9441		17.52422	53.60544
41.03722	19.85525		17.53029	53.94363
41.06348	19.84301		17.53636	53.65057
41.08974	19.79269		17.54243	53.02626
41.116	19.75967		17.54851	53.87696
41.14226	19.70546		17.55458	53.35891
41.16852	19.6564		17.56065	53.40962
41.19478	19.63941		17.56672	54.23532
41.22104	19.63448		17.57279	53.93603
41.2473	19.56139		17.57886	53.6805
41.27356	19.53271		17.58493	53.69371
41.29982	19.49482		17.591	53.82568
41.32608	19.46215		17.59707	53.50766
41.35235	19.43966		17.60314	53.43339
41.37861	19.42225		17.60922	53.27787
41.40487	19.37341		17.61529	53.70985
41.43113	19.37155		17.62136	53.52309
41.45739	19.34926		17.62743	53.43633
41.48365	19.37862		17.6335	52.73082
41.50991	19.31491		17.63957	52.69407
41.53617	19.31051		17.64564	53.01317
41.56243	19.25315		17.65171	54.07602
41.58869	19.19516		17.65778	53.86387
41.61495	19.1494		17.66385	53.30798
41.64121	19.19909		17.66993	53.56459
41.66747	19.14143		17.676	52.82745
41.69373	19.12607		17.68207	53.72782
41.71999	19.09865		17.68814	53.51569
41.74625	19.0764		17.69421	53.10981
41.77251	19.09526		17.70028	53.36644
41.79877	19.06938		17.70635	53.57932
41.82504	19.03439		17.71242	53.8547
41.8513	19.0121		17.71849	52.97384
41.87756	19.04817		17.72456	53.48048
41.90382	19.05091		17.73064	53.94962
41.93008	19.01217		17.73671	53.33752
41.95634	18.96104		17.74278	53.55667
41.9826	18.90806		17.74885	53.80082
42.00886	18.90599		17.75492	53.96373
42.03512	18.87571		17.76099	53.82039
42.06138	18.86439		17.76706	54.07706
42.08764	18.84593		17.77313	53.20872
42.1139	18.7979		17.7792	53.10914
42.14016	18.78029		17.78527	53.19082
42.16642	18.74322		17.79134	54.34125
42.19268	18.73239		17.79742	53.39168
42.21894	18.71542		17.80349	53.65461
42.2452	18.65949		17.80956	53.26755
42.27147	18.65424		17.81563	53.70549
42.29773	18.63296		17.8217	52.98093
42.32399	18.60803		17.82777	53.36888
42.35025	18.5754		17.83384	53.87558
42.37651	18.58928		17.83991	53.03854
42.40277	18.56548		17.84598	53.39525
42.42903	18.56035		17.85205	53.53946
42.45529	18.51677		17.85813	53.30867
42.48155	18.503		17.8642	53.84664
42.50781	18.50939		17.87027	53.67211
42.53407	18.50594		17.87634	53.06634
42.56033	18.48724		17.88241	54.06056
42.58659	18.5216		17.88848	53.1048
42.61285	18.52332		17.89455	53.75528
42.63911	18.51819		17.90062	53.17452
42.66537	18.50017		17.90669	53.66251
42.69163	18.53878		17.91276	54.01301
42.71789	18.57503		17.91884	54.076
42.74416	18.60019		17.92491	53.22026
42.77042	18.59506		17.93098	53.78326
42.79668	18.56052		17.93705	53.98377
42.82294	18.50893		17.94312	53.35303
42.8492	18.49938		17.94919	53.50355
42.87546	18.47355		17.95526	53.16032
42.90172	18.48886		17.96133	53.42334
42.92798	18.5039		17.9674	53.97386
42.95424	18.55494		17.97347	53.27439
42.9805	18.57587		17.97955	52.79367
43.00676	18.62045		17.98562	53.76296
43.03302	18.6628		17.99169	53.74475
43.05928	18.73447		17.99776	53.45779
43.08554	18.77272		18.00383	52.63334
43.1118	18.76491		18.0099	53.34014
43.13806	18.8084		18.01597	53.27194
43.16432	18.8902		18.02204	53.75374
43.19058	18.94419		18.02811	53.2918
43.21685	18.97044		18.03418	53.21112
43.24311	18.97872		18.04026	53.29293
43.26937	19.01826		18.04633	53.38725
43.29563	19.07633		18.0524	53.71282
43.32189	19.07096		18.05847	53.8134
43.34815	19.118		18.06454	53.50773
43.37441	19.14726		18.07061	53.22081
43.40067	19.1329		18.07668	54.10265
43.42693	19.12496		18.08275	54.38449
43.45319	19.14394		18.08882	53.44133
43.47945	19.1636		18.09489	52.84193
43.50571	19.19894		18.10097	53.15503
43.53197	19.21229		18.10704	53.34938
43.55823	19.20194		18.11311	53.90624
43.58449	19.25113		18.11918	53.55685
43.61075	19.23464		18.12525	53.50746
43.63701	19.22954		18.13132	53.51433
43.66328	19.24996		18.13739	54.03995
43.68954	19.2739		18.14346	53.92182
43.7158	19.29065		18.14953	53.08495
43.74206	19.27724		18.1556	53.72933
43.76832	19.26944		18.16167	53.36121
43.79458	19.31088		18.16775	54.2681
43.82084	19.34225		18.17382	52.86874
43.8471	19.37945		18.17989	54.35063
43.87336	19.43318		18.18596	53.85128
43.89962	19.43948		18.19203	54.02068
43.92588	19.4513		18.1981	53.64008
43.95214	19.46747		18.20417	53.50324
43.9784	19.52521		18.21024	53.7914
44.00466	19.54824		18.21631	53.66081
44.03092	19.52807		18.22238	53.16773
44.05718	19.51487		18.22846	54.1559
44.08344	19.5029		18.23453	53.18157
44.1097	19.55945		18.2406	53.76975
44.13597	19.60218		18.24667	53.43293
44.16223	19.71265		18.25274	53.57112
44.18849	19.78395		18.25881	53.89055
44.21475	19.91289		18.26488	53.78499
44.24101	19.99635		18.27095	53.44819
44.26727	20.12477		18.27702	52.98014
44.29353	20.18483		18.28309	52.64334
44.31979	20.29115		18.28917	53.74404
44.34605	20.43161		18.29524	53.85725
44.37231	20.53458		18.30131	53.37671
44.39857	20.64772		18.30738	53.35242
44.42483	20.74321		18.31345	53.90314
44.45109	20.88436		18.31952	53.92261
44.47735	21.00167		18.32559	53.74209
44.50361	21.08873		18.33166	53.87407
44.52987	21.1837		18.33773	53.74355
44.55613	21.30452		18.3438	53.58178
44.58239	21.4483		18.34988	52.87002
44.60866	21.51888		18.35595	54.03326
44.63492	21.60075		18.36202	53.31526
44.66118	21.7527		18.36809	53.42225
44.68744	21.88394		18.37416	53.73551
44.7137	21.99972		18.38023	53.60501
44.73996	22.12864		18.3863	53.43702
44.76622	22.31722		18.39237	53.94403
44.79248	22.50133		18.39844	53.4823
44.81874	22.72406		18.40451	53.28931
44.845	22.89557		18.41059	54.00259
44.87126	23.11009		18.41666	54.05336
44.89752	23.3163		18.42273	54.02289
44.92378	23.45064		18.4288	53.44867
44.95004	23.70776		18.43487	53.08696
44.9763	23.95594		18.44094	53.694
45.00256	24.19965		18.44701	53.81354
45.02882	24.37253		18.45308	53.98308
45.05509	24.57953		18.45915	53.61513
45.08135	24.88112		18.46522	54.07843
45.10761	25.16366		18.4713	54.01049
45.13387	25.41389		18.47737	54.09255
45.16013	25.65777		18.48344	53.29336
45.18639	25.89421		18.48951	53.83793
45.21265	26.11951		18.49558	54.1575
45.23891	26.41037		18.50165	53.60207
45.26517	26.64371		18.50772	53.72789
45.29143	26.86988		18.51379	54.05997
45.31769	27.07547		18.51986	53.84206
45.34395	27.31108		18.52593	53.99289
45.37021	27.54811		18.532	54.13123
45.39647	27.75115		18.53808	53.98832
45.42273	28.0025		18.54415	54.20792
45.44899	28.15408		18.55022	54.30252
45.47525	28.37684		18.55629	53.60337
45.50151	28.53112		18.56236	54.13548
45.52778	28.70777		18.56843	54.24259
45.55404	28.82771		18.5745	54.01845
45.5803	29.01052		18.58057	53.43807
45.60656	29.13519		18.58664	53.81394
45.63282	29.26445		18.59271	53.55856
45.65908	29.30361		18.59879	54.14694
45.68534	29.33821		18.60486	53.74782
45.7116	29.34918		18.61093	53.7737
45.73786	29.32383		18.617	53.88084
45.76412	29.33222		18.62307	54.30048
45.79038	29.30921		18.62914	53.82637
45.81664	29.27891		18.63521	54.28352
45.8429	29.21575		18.64128	54.04067
45.86916	29.12884		18.64735	54.09782
45.89542	29.04163		18.65342	53.84873
45.92168	28.98138		18.6595	54.03714
45.94794	28.90572		18.66557	53.67555
45.9742	28.81291		18.67164	53.88272
46.00047	28.73409		18.67771	53.99614
46.02673	28.63523		18.68378	54.17206
46.05299	28.58542		18.68985	54.31049
46.07925	28.55122		18.69592	53.99892
46.10551	28.42111		18.70199	54.28735
46.13177	28.30377		18.70806	54.42579
46.15803	28.13167		18.71413	53.84548
46.18429	28.03047		18.72021	54.09642
46.21055	27.8849		18.72628	54.12862
46.23681	27.68188		18.73235	53.54207
46.26307	27.5851		18.73842	53.24928
46.28933	27.45228		18.74449	54.25023
46.31559	27.27119		18.75056	54.22619
46.34185	27.09572		18.75663	53.83966
46.36811	26.9859		18.7627	53.94688
46.39437	26.85604		18.76877	53.6041
46.42063	26.67695		18.77484	54.18007
46.44689	26.51747		18.78092	54.10605
46.47316	26.32343		18.78699	54.48828
46.49942	26.16101		18.79306	53.72051
46.52568	25.98811		18.79913	54.459
46.55194	25.86657		18.8052	53.87874
46.5782	25.68382		18.81127	54.52974
46.60446	25.57472		18.81734	53.71199
46.63072	25.43681		18.82341	54.15049
46.65698	25.30328		18.82948	53.92024
46.68324	25.14336		18.83555	53.8025
46.7095	24.9745		18.84163	53.65351
46.73576	24.85648		18.8477	54.07328
46.76202	24.69217		18.85377	53.98679
46.78828	24.58829		18.85984	54.05031
46.81454	24.40631		18.86591	54.00134
46.8408	24.28524		18.87198	54.12112
46.86706	24.1228		18.87805	53.9659
46.89332	23.98466		18.88412	54.29818
46.91959	23.80439		18.89019	54.02422
46.94585	23.62345		18.89626	53.83152
46.97211	23.44455		18.90233	54.77631
46.99837	23.296		18.90841	54.06486
47.02463	23.11065		18.91448	54.38466
47.05089	22.96485		18.92055	53.74197
47.07715	22.8054		18.92662	53.71177
47.10341	22.64289		18.93269	53.71909
47.12967	22.46908		18.93876	53.7014
47.15593	22.30801		18.94483	53.47747
47.18219	22.19373		18.9509	53.89729
47.20845	22.11782		18.95697	53.72962
47.23471	21.99769		18.96304	54.27445
47.26097	21.83933		18.96912	54.53178
47.28723	21.71095		18.97519	54.19537
47.31349	21.62899		18.98126	53.9152
47.33975	21.51181		18.98733	54.56005
47.36601	21.4116		18.9934	54.56739
47.39228	21.27668		18.99947	54.44974
47.41854	21.15481		19.00554	54.50084
47.4448	21.05013		19.01161	53.7457
47.47106	20.91506		19.01768	54.34681
47.49732	20.81339		19.02375	54.39167
47.52358	20.65286		19.02983	53.71154
47.54984	20.5137		19.0359	54.18766
47.5761	20.44287		19.04197	53.93253
47.60236	20.3239		19.04804	53.93991
47.62862	20.18856		19.05411	53.92229
47.65488	20.10918		19.06018	54.40467
47.68114	19.98698		19.06625	53.97456
47.7074	19.91236		19.07232	54.33195
47.73366	19.83114		19.07839	53.71434
47.75992	19.74934		19.08446	54.70923
47.78618	19.68283		19.09054	54.07913
47.81244	19.66399		19.09661	53.94279
47.8387	19.58943		19.10268	54.43144
47.86497	19.57292		19.10875	54.0451
47.89123	19.54449		19.11482	54.38377
47.91749	19.51641		19.12089	54.26618
47.94375	19.42547		19.12696	53.5361
47.97001	19.35698		19.13303	54.23728
47.99627	19.23412		19.1391	54.5072
48.02253	19.15031		19.14517	54.24588
48.04879	19.09402		19.15125	54.24707
48.07505	19.0291		19.15732	54.06075
48.10131	18.95309		19.16339	54.22445
48.12757	18.88886		19.16946	54.20064
48.15383	18.85896		19.17553	53.91434
48.18009	18.81239		19.1816	54.62179
48.20635	18.79107		19.18767	54.44799
48.23261	18.75372		19.19374	53.9617
48.25887	18.72218		19.19981	54.23166
48.28513	18.66525		19.20588	54.06412
48.3114	18.59478		19.21196	54.19659
48.33766	18.57185		19.21803	54.34781
48.36392	18.5361		19.2241	54.19278
48.39018	18.48617		19.23017	54.38151
48.41644	18.464		19.23624	54.42024
48.4427	18.43154		19.24231	54.22148
48.46896	18.44619		19.24838	54.77271
48.49522	18.40746		19.25445	54.2427
48.52148	18.37987		19.26052	53.7752
48.54774	18.35252		19.26659	54.7577
48.574	18.33529		19.27266	53.8777
48.60026	18.3254		19.27874	54.0977
48.62652	18.33396		19.28481	53.75521
48.65278	18.31343		19.29088	54.46897
48.67904	18.30858		19.29695	54.18274
48.7053	18.24528		19.30302	54.1465
48.73156	18.20305		19.30909	54.54152
48.75782	18.15933		19.31516	54.6803
48.78409	18.1441		19.32123	54.50658
48.81035	18.10142		19.3273	54.48911
48.83661	18.04508		19.33337	54.32789
48.86287	18.03883		19.33945	54.49168
48.88913	18.00453		19.34552	54.21172
48.91539	17.98896		19.35159	54.23177
48.94165	18.0039		19.35766	54.89557
48.96791	17.99617		19.36373	54.46562
48.99417	17.98112		19.3698	54.02942
49.02043	18.01177		19.37587	53.64323
49.04669	18.01866		19.38194	55.00704
49.07295	18.02018		19.38801	54.78336
49.09921	17.98922		19.39408	54.41593
49.12547	17.97272		19.40016	54.71725
49.15173	17.95189		19.40623	53.48732
49.17799	17.98783		19.4123	54.3949
49.20425	17.98433		19.41837	54.36498
49.23051	17.94326		19.42444	54.69132
49.25678	17.89625		19.43051	54.40516
49.28304	17.87805		19.43658	54.36275
49.3093	17.82921		19.44265	53.9391
49.33556	17.87009		19.44872	54.6467
49.36182	17.88521		19.45479	54.8543
49.38808	17.89591		19.46087	54.10565
49.41434	17.86741		19.46694	54.18201
49.4406	17.89385		19.47301	53.85837
49.46686	17.9058		19.47908	54.18474
49.49312	17.94989		19.48515	54.11736
49.51938	17.9654		19.49122	54.53748
49.54564	17.99392		19.49729	54.05136
49.5719	18.00682		19.50336	54.27774
49.59816	18		19.50943	54.73537
49.62442	17.99900781		19.5155	54.29926
49.65068	18.00836		19.52158	54.53815
49.67694	18.01751		19.52765	54.28954
49.70321	18.04513		19.53372	54.61593
49.72947	18.05043		19.53979	54.20483
49.75573	18.03238		19.54586	54.46874
49.78199	18.05693		19.55193	54.27014
49.80825	18.05725		19.558	54.3403
49.83451	18.08556		19.56407	54.32922
49.86077	18.1001		19.57014	54.59313
49.88703	18.08686		19.57621	54.43205
49.91329	18.07238		19.58228	53.78348
49.93955	18.02336		19.58836	54.9599
49.96581	17.99012		19.59443	54.48633
49.99207	17.98134		19.6005	54.06901
50.01833	17.9468		19.60657	54.62045
50.04459	17.94441		19.61264	54.22189
50.07085	17.93114		19.61871	54.52958
50.09711	17.92064		19.62478	54.91228
50.12337	17.86575		19.63085	54.36373
50.14963	17.86989		19.63692	54.82144
50.1759	17.84253		19.64299	54.54164
50.20216	17.8415		19.64907	53.8806
50.22842	17.84277		19.65514	54.05707
50.25468	17.84841		19.66121	54.28978
50.28094	17.81344		19.66728	54.085
50.3072	17.80552		19.67335	54.58023
50.33346	17.77551		19.67942	54.1317
50.35972	17.73246		19.68549	54.64568
50.38598	17.72832		19.69156	54.62842
50.41224	17.68851		19.69763	54.25491
50.4385	17.68972		19.7037	54.7564
50.46476	17.68605		19.70978	54.36414
50.49102	17.67492		19.71585	54.62189
50.51728	17.66571		19.72192	54.58589
50.54354	17.62625		19.72799	54.55614
50.5698	17.58225		19.73406	54.2889
50.59606	17.58139		19.74013	54.37791
50.62232	17.58367		19.7462	54.94818
50.64859	17.61551		19.75227	54.53094
50.67485	17.59054		19.75834	55.18246
50.70111	17.59124		19.76441	54.84649
50.72737	17.57837		19.77049	54.18552
50.75363	17.59788		19.77656	54.4808
50.77989	17.59177		19.78263	55.15108
50.80615	17.61003		19.7887	54.96512
50.83241	17.62241		19.79477	54.89166
50.85867	17.64131		19.80084	54.33071
50.88493	17.62838		19.80691	54.81975
50.91119	17.5812		19.81298	54.37756
50.93745	17.60523		19.81905	54.77911
50.96371	17.59937		19.82512	55.16817
50.98997	17.6491		19.8312	54.31973
51.01623	17.66792		19.83727	54.69629
51.04249	17.63549		19.84334	54.66661
51.06875	17.65734		19.84941	54.99318
51.09502	17.69508		19.85548	54.81976
51.12128	17.70725		19.86155	54.86509
51.14754	17.70543		19.86762	54.67292
51.1738	17.68266		19.87369	54.71826
51.20006	17.64611		19.87976	54.25109
51.22632	17.6332		19.88583	54.72144
51.25258	17.64553		19.89191	54.88553
51.27884	17.68284		19.89798	55.02463
51.3051	17.65488		19.90405	54.43873
51.33136	17.64138		19.91012	54.25909
51.35762	17.60601		19.91619	55.1357
51.38388	17.59121		19.92226	54.46231
51.41014	17.53985		19.92833	54.94517
51.4364	17.53361		19.9344	55.28429
51.46266	17.52853		19.94047	54.46091
51.48892	17.49115		19.94654	55.47504
51.51518	17.50131		19.95261	54.82042
51.54144	17.46639		19.95869	55.03455
51.56771	17.4693		19.96476	54.25494
51.59397	17.46056		19.97083	54.93158
51.62023	17.47967		19.9769	54.56447
51.64649	17.46834		19.98297	53.95986
51.67275	17.49945		19.98904	54.39276
51.69901	17.51078		19.99511	55.06317
51.72527	17.46995		20.00118	54.58357
51.75153	17.47891		20.00725	54.92273
51.77779	17.48917		20.01332	54.57439
51.80405	17.46049		20.0194	54.85106
51.83031	17.43425		20.02547	54.54023
51.85657	17.38927		20.03154	55.3669
51.88283	17.40329		20.03761	55.37483
51.90909	17.43313		20.04368	54.60776
51.93535	17.40595		20.04975	54.59069
51.96161	17.42042		20.05582	55.37363
51.98787	17.40555		20.06189	54.61907
52.01413	17.40314		20.06796	55.04576
52.0404	17.3885		20.07403	55.10996
52.06666	17.41344		20.08011	55.43041
52.09292	17.40374		20.08618	55.46336
52.11918	17.39126		20.09225	54.71507
52.14544	17.3998		20.09832	55.80428
52.1717	17.40029		20.10439	54.89974
52.19796	17.34916		20.11046	55.17646
52.22422	17.35783		20.11653	55.05318
52.25048	17.41854		20.1226	54.34865
52.27674	17.41902		20.12867	55.11288
52.303	17.41211		20.13474	54.80211
52.32926	17.42117		20.14082	55.39134
52.35552	17.40804		20.14689	54.27433
52.38178	17.43971		20.15296	54.31982
52.40804	17.44468		20.15903	55.06531
52.4343	17.45128		20.1651	55.69206
52.46056	17.43317		20.17117	54.70006
52.48683	17.41721		20.17724	54.85182
52.51309	17.41971		20.18331	54.70982
52.53935	17.43727		20.18938	54.86783
52.56561	17.4271		20.19545	55.03835
52.59187	17.41274		20.20153	54.97136
52.61813	17.39728		20.2076	54.79189
52.64439	17.43125		20.21367	54.94366
52.67065	17.41723		20.21974	55.30794
52.69691	17.43414		20.22581	54.57847
52.72317	17.42299		20.23188	55.14275
52.74943	17.46997		20.23795	54.67579
52.77569	17.4433		20.24402	55.02133
52.80195	17.43093		20.25009	55.44187
52.82821	17.42869		20.25616	55.02492
52.85447	17.44911		20.26224	54.40172
52.88073	17.45902		20.26831	54.93478
52.90699	17.45866		20.27438	54.70534
52.93325	17.44082		20.28045	55.29465
52.95952	17.45438		20.28652	54.81521
52.98578	17.49499		20.29259	55.17953
53.01204	17.47124		20.29866	54.83135
53.0383	17.44507		20.30473	55.37693
53.06456	17.42987		20.3108	54.8725
53.09082	17.40061		20.31687	54.53059
53.11708	17.39098		20.32294	55.03867
53.14334	17.3912		20.32902	54.75301
53.1696	17.40226		20.33509	54.51735
53.19586	17.40263		20.34116	54.6817
53.22212	17.38934		20.34723	54.88354
53.24838	17.39861		20.3533	55.74165
53.27464	17.43194		20.35937	54.52475
53.3009	17.41936		20.36544	54.73286
53.32716	17.44227		20.37151	55.07222
53.35342	17.42399		20.37758	55.23034
53.37968	17.41038		20.38365	54.55096
53.40594	17.37165		20.38973	54.98408
53.43221	17.37188		20.3958	54.9047
53.45847	17.35471		20.40187	55.16283
53.48473	17.34147		20.40794	55.02096
53.51099	17.3194		20.41401	55.1416
53.53725	17.32365		20.42008	54.86224
53.56351	17.30887		20.42615	55.17038
53.58977	17.26448		20.43222	54.97228
53.61603	17.23583		20.43829	55.40542
53.64229	17.25682		20.44436	55.40108
53.66855	17.27219		20.45044	55.06548
53.69481	17.29081		20.45651	55.24239
53.72107	17.3057		20.46258	55.18805
53.74733	17.30859		20.46865	54.93997
53.77359	17.3103		20.47472	54.96064
53.79985	17.2668		20.48079	54.94381
53.82611	17.25162		20.48686	54.70824
53.85237	17.26905		20.49293	55.22892
53.87863	17.25396		20.499	55.43085
53.9049	17.25965		20.50507	54.99529
53.93116	17.25088		20.51115	55.53473
53.95742	17.2231		20.51722	55.34917
53.98368	17.2031		20.52329	55.35112
54.00994	17.1929		20.52936	54.81556
54.0362	17.18878		20.53543	54.88627
54.06246	17.18757		20.5415	55.05697
54.08872	17.16628		20.54757	55.20268
54.11498	17.1368		20.55364	55.0484
54.14124	17.13927		20.55971	55.23786
54.1675	17.15988		20.56578	55.30233
54.19376	17.12373		20.57186	55.29806
54.22002	17.12028		20.57793	54.75003
54.24628	17.1108		20.584	54.95201
54.27254	17.12394		20.59007	54.7915
54.2988	17.10181		20.59614	55.46223
54.32506	17.04575		20.60221	55.27047
54.35133	17.03722		20.60828	55.61622
54.37759	17.04578		20.61435	54.88071
54.40385	17.08767		20.62042	54.93896
54.43011	17.10035		20.62649	55.23472
54.45637	17.10135		20.63257	55.23672
54.48263	17.09205		20.63864	55.23874
54.50889	17.1105		20.64471	55.472
54.53515	17.13		20.65078	55.40527
54.56141	17.13015		20.65685	54.91354
54.58767	17.10648		20.66292	54.99056
54.61393	17.11818		20.66899	55.71759
54.64019	17.08607		20.67506	54.91337
54.66645	17.03767		20.68113	55.15915
54.69271	17.04774		20.6872	55.96744
54.71897	17.06045		20.69327	55.32573
54.74523	17.02716		20.69935	54.89652
54.77149	17.01485		20.70542	55.48607
54.79775	17.05787		20.71149	55.55687
54.82402	17.04797		20.71756	55.06518
54.85028	17.05465		20.72363	54.81098
54.87654	17.07155		20.7297	55.58805
54.9028	17.06878		20.73577	55.68386
54.92906	17.11471		20.74184	55.76718
54.95532	17.14781		20.74791	55.18175
54.98158	17.17736		20.75398	55.09632
55.00784	17.16985		20.76006	55.1484
55.0341	17.19599		20.76613	55.01923
55.06036	17.17399		20.7722	55.49632
55.08662	17.18881		20.77827	55.26716
55.11288	17.1603		20.78434	55.44425
55.13914	17.20387		20.79041	54.83384
55.1654	17.22604		20.79648	55.63594
55.19166	17.18603		20.80255	55.26304
55.21792	17.17514		20.80862	55.4339
55.24418	17.17671		20.81469	55.336
55.27044	17.18046		20.82077	54.95062
55.29671	17.23411		20.82684	54.77148
55.32297	17.2188		20.83291	55.4361
55.34923	17.20772		20.83898	55.18822
55.37549	17.19743		20.84505	55.3841
55.40175	17.19393		20.85112	54.78622
55.42801	17.16242		20.85719	54.93211
55.45427	17.19286		20.86326	54.94674
55.48053	17.13357		20.86933	55.48638
55.50679	17.10336		20.8754	55.31352
55.53305	17.10462		20.88148	55.14692
55.55931	17.10104		20.88755	55.48032
55.58557	17.09828		20.89362	55.58872
55.61183	17.1021		20.89969	55.79087
55.63809	17.12302		20.90576	56.13678
55.66435	17.15217		20.91183	55.71394
55.69061	17.11958		20.9179	55.40361
55.71687	17.1223		20.92397	55.14953
55.74314	17.11211		20.93004	55.9392
55.7694	17.1232		20.93611	54.79138
55.79566	17.1321		20.94219	55.33106
55.82192	17.1256		20.94826	55.19574
55.84818	17.12192		20.95433	55.97917
55.87444	17.11132		20.9604	55.13136
55.9007	17.12479		20.96647	55.83981
55.92696	17.12393		20.97254	54.82325
55.95322	17.12876		20.97861	55.0567
55.97948	17.1484		20.98468	55.5214
56.00574	17.18928		20.99075	55.22986
56.032	17.17337		20.99682	55.66957
56.05826	17.1814		21.0029	54.95928
56.08452	17.20668		21.00897	55.424
56.11078	17.23805		21.01504	55.26997
56.13704	17.20457		21.02111	54.92844
56.1633	17.23221		21.02718	55.20567
56.18956	17.21416		21.03325	55.3829
56.21583	17.22479		21.03932	54.79763
56.24209	17.23955		21.04539	54.98112
56.26835	17.25848		21.05146	54.93336
56.29461	17.27879		21.05753	55.79185
56.32087	17.26571		21.0636	55.43785
56.34713	17.28414		21.06968	55.3401
56.37339	17.2545		21.07575	55.20485
56.39965	17.25461		21.08182	55.42586
56.42591	17.22553		21.08789	55.25312
56.45217	17.23791		21.09396	55.77413
56.47843	17.24339		21.10003	55.49515
56.50469	17.21361		21.1061	55.00367
56.53095	17.24161		21.11217	55.77469
56.55721	17.25377		21.11824	56.05197
56.58347	17.27623		21.12431	55.02925
56.60973	17.29872		21.13039	55.11278
56.63599	17.2551		21.13646	55.82132
56.66225	17.26822		21.14253	55.56111
56.68852	17.29043		21.1486	55.6259
56.71478	17.26613		21.15467	55.59695
56.74104	17.26208		21.16074	55.27425
56.7673	17.27863		21.16681	55.22656
56.79356	17.2426		21.17288	54.87261
56.81982	17.28639		21.17895	55.50617
56.84608	17.32103		21.18502	55.25224
56.87234	17.31419		21.1911	55.57331
56.8986	17.32373		21.19717	55.82563
56.92486	17.32289		21.20324	56.0092
56.95112	17.33018		21.20931	55.06153
56.97738	17.3436		21.21538	56.25136
57.00364	17.34144		21.22145	55.34744
57.0299	17.38898		21.22752	55.36853
57.05616	17.41751		21.23359	56.05837
57.08242	17.44462		21.23966	55.86697
57.10868	17.4454		21.24573	55.07557
57.13495	17.46884		21.25181	55.82792
57.16121	17.5044		21.25788	55.99277
57.18747	17.49973		21.26395	55.37013
57.21373	17.5597		21.27002	55.08499
57.23999	17.56111		21.27609	55.76861
57.26625	17.61638		21.28216	55.30222
57.29251	17.57631		21.28823	55.59209
57.31877	17.58705		21.2943	55.86322
57.34503	17.60965		21.30037	55.3656
57.37129	17.6243		21.30644	56.19923
57.39755	17.61533		21.31252	55.88286
57.42381	17.63888		21.31859	56.204
57.45007	17.6378		21.32466	55.32514
57.47633	17.65783		21.33073	55.65254
57.50259	17.67869		21.3368	55.42994
57.52885	17.69144		21.34287	55.54484
57.55511	17.71432		21.34894	55.4285
57.58137	17.74418		21.35501	55.3184
57.60764	17.74091		21.36108	55.30832
57.6339	17.72535		21.36715	56.01698
57.66016	17.72377		21.37322	55.8444
57.68642	17.67081		21.3793	55.09682
57.71268	17.62794		21.38537	55.66175
57.73894	17.61542		21.39144	55.55168
57.7652	17.61719		21.39751	55.39786
57.79146	17.62893		21.40358	55.24404
57.81772	17.58402		21.40965	55.26523
57.84398	17.60095		21.41572	55.01768
57.87024	17.55929		21.42179	55.37637
57.8965	17.56109		21.42786	55.41007
57.92276	17.54007		21.43393	55.50002
57.94902	17.49956		21.44001	55.40248
57.97528	17.5092		21.44608	55.07369
58.00154	17.47762		21.45215	55.5324
58.0278	17.4568		21.45822	54.95362
58.05406	17.46693		21.46429	55.21859
58.08033	17.4178		21.47036	55.35856
58.10659	17.39775		21.47643	55.56103
58.13285	17.41651		21.4825	55.99476
58.15911	17.37645		21.48857	55.991
58.18537	17.34441		21.49464	55.66848
58.21163	17.3658		21.50072	54.96472
58.23789	17.39339		21.50679	55.56722
58.26415	17.37934		21.51286	55.67596
58.29041	17.36586		21.51893	55.33471
58.31667	17.38201		21.525	55.75596
58.34293	17.39187		21.53107	55.69597
58.36919	17.39015		21.53714	55.67348
58.39545	17.40512		21.54321	55.56349
58.42171	17.39251		21.54928	55.56601
58.44797	17.43878		21.55535	55.26853
58.47423	17.41282		21.56143	56.1898
58.50049	17.40434		21.5675	55.57358
58.52676	17.42006		21.57357	55.05111
58.55302	17.39812		21.57964	55.39114
58.57928	17.42805		21.58571	55.64993
58.60554	17.40191		21.59178	55.43372
58.6318	17.44695		21.59785	56.03002
58.65806	17.47771		21.60392	55.53256
58.68432	17.43136		21.60999	55.13511
58.71058	17.45477		21.61606	55.51267
58.73684	17.5134		21.62214	55.05272
58.7631	17.57716		21.62821	55.05528
58.78936	17.60304		21.63428	55.7891
58.81562	17.64246		21.64035	55.70416
58.84188	17.67879		21.64642	55.85049
58.86814	17.71683		21.65249	54.97181
58.8944	17.73239		21.65856	55.49939
58.92066	17.7605		21.66463	55.88322
58.94692	17.77739		21.6707	55.59205
58.97318	17.77237		21.67677	55.34464
58.99945	17.77751		21.68285	55.29723
59.02571	17.81246		21.68892	55.78107
59.05197	17.85154		21.69499	55.52117
59.07823	17.88292		21.70106	55.68627
59.10449	17.90849		21.70713	55.60138
59.13075	17.89578		21.7132	56.32898
59.15701	17.90471		21.71927	56.4316
59.18327	17.90586		21.72534	55.55296
59.20953	17.95133		21.73141	55.71183
59.23579	17.92099		21.73748	55.66445
59.26205	17.93514		21.74355	55.44832
59.28831	17.95035		21.74963	55.17595
59.31457	17.97022		21.7557	55.29108
59.34083	18.00577		21.76177	55.96872
59.36709	17.99738		21.76784	55.20886
59.39335	17.98463		21.77391	55.84275
59.41961	18.01879		21.77998	55.48914
59.44587	18.03588		21.78605	55.72304
59.47214	18.00547		21.79212	55.40069
59.4984	18.04795		21.79819	55.6721
59.52466	18.07971		21.80426	54.91226
59.55092	18.05917		21.81034	55.20867
59.57718	18.03252		21.81641	56.25508
59.60344	18.08632		21.82248	54.864
59.6297	18.12136		21.82855	56.23542
59.65596	18.1228		21.83462	55.21935
59.68222	18.10821		21.84069	56.21578
59.70848	18.1209		21.84676	56.01221
59.73474	18.09792		21.85283	55.77739
59.761	18.10626		21.8589	55.60508
59.78726	18.06999		21.86497	55.47652
59.81352	18.10253		21.87105	56.03547
59.83978	18.1277		21.87712	55.03192
59.86604	18.16653		21.88319	55.47212
59.8923	18.16591		21.88926	55.47483
59.91857	18.18152		21.89533	56.14004
59.94483	18.20472		21.9014	55.90525
59.97109	18.25251		21.90747	55.68296
59.99735	18.29567		21.91354	55.74193
60.02361	18.35363		21.91961	55.83216
60.04987	18.44384		21.92568	55.24113
60.07613	18.49694		21.93176	56.27511
60.10239	18.51967		21.93783	55.85909
60.12865	18.5795		21.9439	55.44933
60.15491	18.68292		21.94997	55.48957
60.18117	18.7167		21.95604	55.32356
60.20743	18.76766		21.96211	55.48881
60.23369	18.83628		21.96818	56.24781
60.25995	18.86887		21.97425	55.88806
60.28621	18.92343		21.98032	56.07832
60.31247	18.95088		21.98639	55.53108
60.33873	18.98017		21.99247	55.54009
60.36499	19.01163		21.99854	55.5616
60.39126	19.05282		22.00461	55.53937
60.41752	19.09758		22.01068	55.1859
60.44378	19.11202		22.01675	55.48867
60.47004	19.12849		22.02282	55.4352
60.4963	19.20323		22.02889	55.55674
60.52256	19.19903		22.03496	55.05952
60.54882	19.19426		22.04103	56.11231
60.57508	19.24046		22.0471	55.55261
60.60134	19.26202		22.05318	56.0054
60.6276	19.29614		22.05925	55.96445
60.65386	19.29719		22.06532	55.36101
60.68012	19.35127		22.07139	55.43881
60.70638	19.39087		22.07746	55.04787
60.73264	19.42697		22.08353	55.70694
60.7589	19.45964		22.0896	56.0535
60.78516	19.4651		22.09567	55.56882
60.81142	19.52213		22.10174	55.4029
60.83768	19.51997		22.10781	55.19323
60.86395	19.49873		22.11388	55.38981
60.89021	19.52		22.11996	56.22389
60.91647	19.51988		22.12603	55.18298
60.94273	19.51938		22.1321	55.09207
60.96899	19.51171		22.13817	55.08866
60.99525	19.4816		22.14424	55.29151
61.02151	19.46705		22.15031	55.25061
61.04777	19.45932		22.15638	55.31596
61.07403	19.48881		22.16245	55.55632
61.10029	19.52013		22.16852	55.37793
61.12655	19.56051		22.17459	55.7183
61.15281	19.57591		22.18067	55.89616
61.17907	19.54477		22.18674	55.71153
61.20533	19.52203		22.19281	55.90191
61.23159	19.5577		22.19888	55.27979
61.25785	19.56725		22.20495	54.98892
61.28411	19.58996		22.21102	54.6168
61.31037	19.57293		22.21709	55.65719
61.33664	19.58712		22.22316	55.82258
61.3629	19.59941		22.22923	55.54423
61.38916	19.60643		22.2353	55.57212
61.41542	19.64327		22.24138	56.10628
61.44168	19.63809		22.24745	55.22793
61.46794	19.63724		22.25352	55.23084
61.4942	19.60553		22.25959	55.0025
61.52046	19.5942		22.26566	55.09916
61.54672	19.59529		22.27173	55.69583
61.57298	19.56315		22.2778	55.14875
61.59924	19.52679		22.28387	55.86418
61.6255	19.46853		22.28994	55.19211
61.65176	19.44313		22.29601	55.64504
61.67802	19.41523		22.30209	55.29797
61.70428	19.38096		22.30816	55.14466
61.73054	19.35114		22.31423	55.67885
61.7568	19.33287		22.3203	55.2318
61.78307	19.30744		22.32637	55.366
61.80933	19.29097		22.33244	55.54395
61.83559	19.27397		22.33851	56.19066
61.86185	19.27106		22.34458	55.46236
61.88811	19.28632		22.35065	55.47783
61.91437	19.30228		22.35672	56.11829
61.94063	19.2883		22.3628	55.35251
61.96689	19.29185		22.36887	55.00548
61.99315	19.28362		22.37494	55.50846
62.01941	19.23261		22.38101	55.06144
62.04567	19.18869		22.38708	55.52692
62.07193	19.15575		22.39315	55.27991
62.09819	19.14904		22.39922	55.31414
62.12445	19.13886		22.40529	55.79214
62.15071	19.11918		22.41136	55.61388
62.17697	19.09867		22.41743	55.94188
62.20323	19.09082		22.42351	55.85113
62.22949	19.09796		22.42958	55.79789
62.25576	19.05679		22.43565	55.50715
62.28202	19.01086		22.44172	55.56641
62.30828	18.97484		22.44779	55.05068
62.33454	18.98032		22.45386	55.8287
62.3608	18.99589		22.45993	55.16922
62.38706	19.00237		22.466	55.00975
62.41332	19.00776		22.47207	55.50653
62.43958	18.99378		22.47814	55.63456
62.46584	18.95606		22.48421	55.24385
[truncated: 11,179 more rows]
