# Supplementary material for: Crystallization of stardust analogs under an electron flux atmosphere
Source: PNAS Nexus. 2026 Apr 4;5(4):pgag095. doi: 10.1093/pnasnexus/pgag095 (PMC13070425; doi:10.1093/pnasnexus/pgag095)
Supplement: pgag095_Supplementary_Data [file pgag095_supplementary_data.zip › PNASNEXUS-PNASNEXUS-2025-01019-TRR-s04.csv]

			O-O		Al-O		Al-Al	Fitted eta-Al2O3			Amorphous
		r (�)	G r	r (�)	G r	r (�)	G r	r (�)	G r	r (�)	G r
		0.1	1.44353	0.1	2.47571	0.48	0.83685	1.09	3.25471	1	4.34445
		0.11	1.44125	0.11	2.47087	0.49	0.83344	1.1	3.21077	1.05	4.40195
		0.12	1.43888	0.12	2.46583	0.50	0.82988	1.11	3.16817	1.1	4.18345
		0.13	1.43645	0.13	2.46067	0.51	0.82623	1.12	3.12781	1.11	4.13497
		0.14	1.43399	0.14	2.45544	0.52	0.82254	1.13	3.09049	1.12	4.14998
		0.15	1.43152	0.15	2.45021	0.53	0.81884	1.14	3.05694	1.13	4.16482
		0.16	1.42908	0.16	2.44504	0.54	0.81519	1.15	3.02776	1.14	4.1795
		0.17	1.4267	0.17	2.43997	0.55	0.81161	1.16	3.00342	1.15	4.19407
		0.18	1.42438	0.18	2.43507	0.56	0.80814	1.17	2.98422	1.16	4.20855
		0.19	1.42216	0.19	2.43035	0.57	0.8048	1.18	2.97035	1.17	4.22299
		0.2	1.42003	0.2	2.42584	0.58	0.80161	1.19	2.9618	1.18	4.23745
		0.21	1.41801	0.21	2.42157	0.59	0.79858	1.2	2.95845	1.19	4.25199
		0.22	1.4161	0.22	2.41753	0.60	0.79572	1.21	2.96006	1.2	4.26667
		0.23	1.4143	0.23	2.41371	0.61	0.79302	1.22	2.96626	1.21	4.28157
		0.24	1.4126	0.24	2.4101	0.62	0.79046	1.23	2.97662	1.22	4.29677
		0.25	1.41098	0.25	2.40669	0.63	0.78804	1.24	2.99062	1.23	4.31234
		0.26	1.40944	0.26	2.40343	0.64	0.78573	1.25	3.00775	1.24	4.32839
		0.27	1.40796	0.27	2.40029	0.65	0.78351	1.26	3.02747	1.25	4.34499
		0.28	1.40653	0.28	2.39725	0.66	0.78135	1.27	3.04929	1.26	4.36224
		0.29	1.40512	0.29	2.39425	0.67	0.77923	1.28	3.07275	1.27	4.38023
		0.3	1.40371	0.3	2.39127	0.68	0.77713	1.29	3.09747	1.28	4.39904
		0.31	1.4023	0.31	2.38828	0.69	0.77501	1.3	3.12316	1.29	4.41877
		0.32	1.40087	0.32	2.38523	0.70	0.77286	1.31	3.14961	1.3	4.4395
		0.33	1.3994	0.33	2.38212	0.71	0.77067	1.32	3.17673	1.31	4.4613
		0.34	1.3979	0.34	2.37893	0.72	0.76841	1.33	3.20452	1.32	4.48424
		0.35	1.39635	0.35	2.37563	0.73	0.76609	1.34	3.23308	1.33	4.50838
		0.36	1.39475	0.36	2.37224	0.74	0.76369	1.35	3.26258	1.34	4.53378
		0.37	1.39311	0.37	2.36875	0.75	0.76123	1.36	3.29327	1.35	4.56047
		0.38	1.39143	0.38	2.36517	0.76	0.75871	1.37	3.32544	1.36	4.58848
		0.39	1.38971	0.39	2.36152	0.77	0.75613	1.38	3.3594	1.37	4.61782
		0.4	1.38797	0.4	2.35781	0.78	0.75351	1.39	3.39546	1.38	4.64849
		0.41	1.3862	0.41	2.35407	0.79	0.75087	1.4	3.43391	1.39	4.68047
		0.42	1.38443	0.42	2.35032	0.80	0.74821	1.41	3.475	1.4	4.71372
		0.43	1.38267	0.43	2.34657	0.81	0.74557	1.42	3.5189	1.41	4.7482
		0.44	1.38092	0.44	2.34286	0.82	0.74294	1.43	3.56571	1.42	4.78383
		0.45	1.37919	0.45	2.3392	0.83	0.74035	1.44	3.61543	1.43	4.82053
		0.46	1.37749	0.46	2.33561	0.84	0.7378	1.45	3.66795	1.44	4.85819
		0.47	1.37583	0.47	2.33209	0.85	0.73531	1.46	3.72306	1.45	4.89668
		0.48	1.37421	0.48	2.32866	0.86	0.73288	1.47	3.78044	1.46	4.93586
		0.49	1.37263	0.49	2.32532	0.87	0.73051	1.48	3.83968	1.47	4.97558
		0.5	1.37109	0.5	2.32207	0.88	0.7282	1.49	3.90027	1.48	5.01566
		0.51	1.36959	0.51	2.31889	0.89	0.72595	1.5	3.96162	1.49	5.05591
		0.52	1.36812	0.52	2.31578	0.90	0.72374	1.51	4.02311	1.5	5.09612
		0.53	1.36668	0.53	2.31273	0.91	0.72159	1.52	4.08405	1.51	5.13608
		0.54	1.36526	0.54	2.30972	0.92	0.71946	1.53	4.14378	1.52	5.17557
		0.55	1.36386	0.55	2.30674	0.93	0.71735	1.54	4.2016	1.53	5.21434
		0.56	1.36246	0.56	2.30377	0.94	0.71525	1.55	4.25687	1.54	5.25216
		0.57	1.36106	0.57	2.3008	0.95	0.71316	1.56	4.30897	1.55	5.28878
		0.58	1.35966	0.58	2.29781	0.96	0.71105	1.57	4.35736	1.56	5.32395
		0.59	1.35824	0.59	2.2948	0.97	0.70892	1.58	4.40158	1.57	5.35744
		0.6	1.3568	0.6	2.29174	0.98	0.70677	1.59	4.44124	1.58	5.38898
		0.61	1.35535	0.61	2.28866	0.99	0.70459	1.6	4.47605	1.59	5.41835
		0.62	1.35388	0.62	2.28553	1.00	0.70239	1.61	4.50581	1.6	5.44532
		0.63	1.35239	0.63	2.28236	1.01	0.70015	1.62	4.53041	1.61	5.46967
		0.64	1.35089	0.64	2.27916	1.02	0.6979	1.63	4.54983	1.62	5.49119
		0.65	1.34938	0.65	2.27595	1.03	0.69563	1.64	4.56413	1.63	5.50971
		0.66	1.34785	0.66	2.27272	1.04	0.69334	1.65	4.57344	1.64	5.52504
		0.67	1.34633	0.67	2.26949	1.05	0.69106	1.66	4.57793	1.65	5.53705
		0.68	1.34482	0.68	2.26627	1.06	0.68879	1.67	4.57785	1.66	5.5456
		0.69	1.34331	0.69	2.26308	1.07	0.68653	1.68	4.57344	1.67	5.55059
		0.7	1.34182	0.7	2.25993	1.08	0.68429	1.69	4.565	1.68	5.55195
		0.71	1.34035	0.71	2.25683	1.09	0.68209	1.7	4.5528	1.69	5.54963
		0.72	1.33891	0.72	2.25378	1.10	0.67993	1.71	4.53713	1.7	5.5436
		0.73	1.3375	0.73	2.25079	1.11	0.67781	1.72	4.51826	1.71	5.53388
		0.74	1.33611	0.74	2.24787	1.12	0.67573	1.73	4.49647	1.72	5.52049
		0.75	1.33476	0.75	2.24501	1.13	0.67371	1.74	4.47199	1.73	5.50349
		0.76	1.33344	0.76	2.24221	1.14	0.67172	1.75	4.44504	1.74	5.48298
		0.77	1.33214	0.77	2.23947	1.15	0.66978	1.76	4.41583	1.75	5.45907
		0.78	1.33087	0.78	2.23678	1.16	0.66787	1.77	4.38454	1.76	5.4319
		0.79	1.32962	0.79	2.23412	1.17	0.66599	1.78	4.35135	1.77	5.40163
		0.8	1.32838	0.8	2.2315	1.18	0.66414	1.79	4.31644	1.78	5.36846
		0.81	1.32716	0.81	2.22889	1.19	0.6623	1.8	4.27995	1.79	5.33258
		0.82	1.32594	0.82	2.2263	1.20	0.66047	1.81	4.24205	1.8	5.29423
		0.83	1.32472	0.83	2.22371	1.21	0.65864	1.82	4.20292	1.81	5.25364
		0.84	1.3235	0.84	2.22111	1.22	0.65681	1.83	4.16273	1.82	5.21106
		0.85	1.32228	0.85	2.2185	1.23	0.65498	1.84	4.12168	1.83	5.16677
		0.86	1.32104	0.86	2.21588	1.24	0.65313	1.85	4.07996	1.84	5.12104
		0.87	1.31981	0.87	2.21325	1.25	0.65127	1.86	4.03779	1.85	5.07413
		0.88	1.31856	0.88	2.2106	1.26	0.6494	1.87	3.9954	1.86	5.02634
		0.89	1.31731	0.89	2.20794	1.27	0.64752	1.88	3.95299	1.87	4.97794
		0.9	1.31605	0.9	2.20528	1.28	0.64563	1.89	3.91082	1.88	4.92922
		0.91	1.31479	0.91	2.20262	1.29	0.64375	1.9	3.86908	1.89	4.88043
		0.92	1.31354	0.92	2.19998	1.30	0.64187	1.91	3.828	1.9	4.83186
		0.93	1.31229	0.93	2.19736	1.31	0.63999	1.92	3.78776	1.91	4.78376
		0.94	1.31105	0.94	2.19477	1.32	0.63814	1.93	3.74854	1.92	4.73637
		0.95	1.30983	0.95	2.19223	1.33	0.63631	1.94	3.71047	1.93	4.68992
		0.96	1.30863	0.96	2.18974	1.34	0.63451	1.95	3.67367	1.94	4.64465
		0.97	1.30745	0.97	2.18731	1.35	0.63274	1.96	3.63822	1.95	4.60075
		0.98	1.30629	0.98	2.18494	1.36	0.631	1.97	3.60415	1.96	4.5584
		0.99	1.30517	0.99	2.18265	1.37	0.62931	1.98	3.57148	1.97	4.51779
		1	1.30406	1	2.18044	1.38	0.62766	1.99	3.54019	1.98	4.47906
		1.01	1.30299	1.01	2.17832	1.39	0.62604	2	3.51022	1.99	4.44235
		1.02	1.30194	1.02	2.17628	1.40	0.62446	2.01	3.48151	2	4.40777
		1.03	1.30091	1.03	2.17433	1.41	0.62292	2.02	3.45396	2.01	4.37543
		1.04	1.2999	1.04	2.17247	1.42	0.62141	2.03	3.4275	2.02	4.34541
		1.05	1.2989	1.05	2.17071	1.43	0.61992	2.04	3.40201	2.03	4.31777
		1.06	1.29793	1.06	2.16906	1.44	0.61845	2.05	3.37742	2.04	4.29256
		1.07	1.29696	1.07	2.16752	1.45	0.61699	2.06	3.35364	2.05	4.2698
		1.08	1.29599	1.08	2.1661	1.46	0.61555	2.07	3.33061	2.06	4.24953
		1.09	1.29503	1.09	2.16483	1.47	0.61411	2.08	3.3083	2.07	4.23174
		1.1	1.29407	1.1	2.16373	1.48	0.61267	2.09	3.2867	2.08	4.21642
		1.11	1.29311	1.11	2.16281	1.49	0.61123	2.1	3.26581	2.09	4.20355
		1.12	1.29215	1.12	2.16212	1.50	0.60979	2.11	3.24569	2.1	4.19309
		1.13	1.29119	1.13	2.1617	1.51	0.60834	2.12	3.22639	2.11	4.185
		1.14	1.29022	1.14	2.16158	1.52	0.60689	2.13	3.208	2.12	4.17923
		1.15	1.28926	1.15	2.16183	1.53	0.60545	2.14	3.19063	2.13	4.17571
		1.16	1.28829	1.16	2.1625	1.54	0.604	2.15	3.17439	2.14	4.17439
		1.17	1.28734	1.17	2.16365	1.55	0.60257	2.16	3.15939	2.15	4.17517
		1.18	1.28639	1.18	2.16537	1.56	0.60115	2.17	3.14576	2.16	4.178
		1.19	1.28545	1.19	2.16773	1.57	0.59974	2.18	3.1336	2.17	4.18277
		1.2	1.28453	1.2	2.17081	1.58	0.59836	2.19	3.12301	2.18	4.18941
		1.21	1.28363	1.21	2.17471	1.59	0.597	2.2	3.11405	2.19	4.19782
		1.22	1.28275	1.22	2.17953	1.60	0.59568	2.21	3.10677	2.2	4.20792
		1.23	1.28188	1.23	2.18536	1.61	0.59439	2.22	3.1012	2.21	4.21961
		1.24	1.28105	1.24	2.19231	1.62	0.59313	2.23	3.09733	2.22	4.23279
		1.25	1.28023	1.25	2.20048	1.63	0.59191	2.24	3.09513	2.23	4.24738
		1.26	1.27945	1.26	2.20999	1.64	0.59073	2.25	3.09452	2.24	4.26328
		1.27	1.27868	1.27	2.22094	1.65	0.58958	2.26	3.09544	2.25	4.2804
		1.28	1.27794	1.28	2.23345	1.66	0.58846	2.27	3.09776	2.26	4.29865
		1.29	1.27721	1.29	2.24762	1.67	0.58738	2.28	3.10139	2.27	4.31792
		1.3	1.2765	1.3	2.26354	1.68	0.58632	2.29	3.10618	2.28	4.33815
		1.31	1.27581	1.31	2.28133	1.69	0.58528	2.3	3.112	2.29	4.35923
		1.32	1.27513	1.32	2.30107	1.70	0.58425	2.31	3.11874	2.3	4.38109
		1.33	1.27446	1.33	2.32283	1.71	0.58324	2.32	3.12626	2.31	4.40363
		1.34	1.27379	1.34	2.3467	1.72	0.58224	2.33	3.13447	2.32	4.42679
		1.35	1.27313	1.35	2.37271	1.73	0.58125	2.34	3.14327	2.33	4.45046
		1.36	1.27247	1.36	2.40092	1.74	0.58026	2.35	3.15258	2.34	4.47459
		1.37	1.27181	1.37	2.43134	1.75	0.57927	2.36	3.16236	2.35	4.49909
		1.38	1.27115	1.38	2.46396	1.76	0.57829	2.37	3.17256	2.36	4.52389
		1.39	1.27049	1.39	2.49876	1.77	0.5773	2.38	3.18318	2.37	4.54892
		1.4	1.26984	1.4	2.53569	1.78	0.57633	2.39	3.1942	2.38	4.5741
		1.41	1.26919	1.41	2.57466	1.79	0.57535	2.4	3.20564	2.39	4.59938
		1.42	1.26855	1.42	2.61556	1.80	0.57439	2.41	3.21751	2.4	4.62468
		1.43	1.26792	1.43	2.65826	1.81	0.57344	2.42	3.22983	2.41	4.64994
		1.44	1.2673	1.44	2.70258	1.82	0.57251	2.43	3.24262	2.42	4.67511
		1.45	1.26669	1.45	2.74832	1.83	0.5716	2.44	3.25588	2.43	4.70011
		1.46	1.2661	1.46	2.79525	1.84	0.57072	2.45	3.26963	2.44	4.72489
		1.47	1.26553	1.47	2.8431	1.85	0.56986	2.46	3.28383	2.45	4.7494
		1.48	1.26498	1.48	2.89159	1.86	0.56904	2.47	3.29847	2.46	4.77358
		1.49	1.26445	1.49	2.94041	1.87	0.56824	2.48	3.31349	2.47	4.79738
		1.5	1.26395	1.5	2.98923	1.88	0.56748	2.49	3.32884	2.48	4.82075
		1.51	1.26346	1.51	3.0377	1.89	0.56676	2.5	3.34441	2.49	4.84364
		1.52	1.263	1.52	3.08545	1.90	0.56606	2.51	3.36013	2.5	4.86601
		1.53	1.26256	1.53	3.13214	1.91	0.5654	2.52	3.37589	2.51	4.88781
		1.54	1.26214	1.54	3.17738	1.92	0.56477	2.53	3.39157	2.52	4.909
		1.55	1.26173	1.55	3.22082	1.93	0.56416	2.54	3.40706	2.53	4.92955
		1.56	1.26134	1.56	3.26211	1.94	0.56358	2.55	3.42224	2.54	4.94942
		1.57	1.26096	1.57	3.30091	1.95	0.56301	2.56	3.43701	2.55	4.96858
		1.58	1.2606	1.58	3.33692	1.96	0.56246	2.57	3.45128	2.56	4.98699
		1.59	1.26024	1.59	3.36984	1.97	0.56192	2.58	3.46497	2.57	5.00464
		1.6	1.25988	1.6	3.39943	1.98	0.56139	2.59	3.47802	2.58	5.02149
		1.61	1.25954	1.61	3.42546	1.99	0.56087	2.6	3.49039	2.59	5.03753
		1.62	1.25919	1.62	3.44776	2.00	0.56035	2.61	3.50207	2.6	5.05273
		1.63	1.25885	1.63	3.4662	2.01	0.55984	2.62	3.51305	2.61	5.0671
		1.64	1.25852	1.64	3.48067	2.02	0.55934	2.63	3.52336	2.62	5.08061
		1.65	1.25819	1.65	3.49113	2.03	0.55885	2.64	3.53305	2.63	5.09326
		1.66	1.25787	1.66	3.49758	2.04	0.55836	2.65	3.54218	2.64	5.10505
		1.67	1.25755	1.67	3.50006	2.05	0.55789	2.66	3.55082	2.65	5.11598
		1.68	1.25725	1.68	3.49864	2.06	0.55744	2.67	3.55903	2.66	5.12604
		1.69	1.25696	1.69	3.49344	2.07	0.55701	2.68	3.56691	2.67	5.13525
		1.7	1.25669	1.7	3.48461	2.08	0.5566	2.69	3.57453	2.68	5.14362
		1.71	1.25644	1.71	3.47235	2.09	0.55622	2.7	3.58197	2.69	5.15115
		1.72	1.25621	1.72	3.45686	2.10	0.55588	2.71	3.58928	2.7	5.15787
		1.73	1.256	1.73	3.43838	2.11	0.55557	2.72	3.59653	2.71	5.16379
		1.74	1.25582	1.74	3.41715	2.12	0.55529	2.73	3.60374	2.72	5.16893
		1.75	1.25567	1.75	3.39344	2.13	0.55506	2.74	3.61094	2.73	5.17331
		1.76	1.25554	1.76	3.36753	2.14	0.55488	2.75	3.61814	2.74	5.17696
		1.77	1.25545	1.77	3.33967	2.15	0.55473	2.76	3.62533	2.75	5.1799
		1.78	1.25538	1.78	3.31015	2.16	0.55464	2.77	3.6325	2.76	5.18215
		1.79	1.25535	1.79	3.27922	2.17	0.55459	2.78	3.63962	2.77	5.18375
		1.8	1.25535	1.8	3.24715	2.18	0.55458	2.79	3.64665	2.78	5.18471
		1.81	1.25537	1.81	3.21416	2.19	0.55462	2.8	3.65355	2.79	5.18507
		1.82	1.25543	1.82	3.18049	2.20	0.55471	2.81	3.6603	2.8	5.18485
		1.83	1.25552	1.83	3.14635	2.21	0.55484	2.82	3.66686	2.81	5.18407
		1.84	1.25564	1.84	3.11193	2.22	0.55503	2.83	3.67321	2.82	5.18277
		1.85	1.2558	1.85	3.07739	2.23	0.55526	2.84	3.67931	2.83	5.18097
		1.86	1.25599	1.86	3.04288	2.24	0.55555	2.85	3.68518	2.84	5.17869
		1.87	1.25623	1.87	3.00854	2.25	0.5559	2.86	3.69081	2.85	5.17596
		1.88	1.2565	1.88	2.97448	2.26	0.55631	2.87	3.69622	2.86	5.1728
		1.89	1.25682	1.89	2.94079	2.27	0.5568	2.88	3.70144	2.87	5.16922
		1.9	1.2572	1.9	2.90756	2.28	0.55736	2.89	3.70651	2.88	5.16525
		1.91	1.25764	1.91	2.87483	2.29	0.55802	2.9	3.71146	2.89	5.1609
		1.92	1.25814	1.92	2.84267	2.30	0.55877	2.91	3.71634	2.9	5.15619
		1.93	1.25872	1.93	2.81111	2.31	0.55965	2.92	3.72119	2.91	5.15115
		1.94	1.25939	1.94	2.78017	2.32	0.56064	2.93	3.72606	2.92	5.14577
		1.95	1.26015	1.95	2.74988	2.33	0.56178	2.94	3.73099	2.93	5.14007
		1.96	1.26101	1.96	2.72025	2.34	0.56308	2.95	3.73599	2.94	5.13408
		1.97	1.26199	1.97	2.69129	2.35	0.56455	2.96	3.74108	2.95	5.12779
		1.98	1.2631	1.98	2.66301	2.36	0.56621	2.97	3.74625	2.96	5.12123
		1.99	1.26435	1.99	2.6354	2.37	0.56808	2.98	3.75149	2.97	5.11441
		2	1.26574	2	2.60847	2.38	0.57018	2.99	3.75676	2.98	5.10733
		2.01	1.2673	2.01	2.58223	2.39	0.57251	3	3.76201	2.99	5.10001
		2.02	1.26903	2.02	2.55666	2.40	0.57511	3.01	3.76717	3	5.09246
		2.03	1.27095	2.03	2.53178	2.41	0.57798	3.02	3.77218	3.01	5.08471
		2.04	1.27306	2.04	2.50758	2.42	0.58783	3.03	3.77693	3.02	5.07675
		2.05	1.27539	2.05	2.48408	3.00	1.04506	3.04	3.78135	3.03	5.06861
		2.06	1.27794	2.06	2.46128	3.01	1.04544	3.05	3.78534	3.04	5.0603
		2.07	1.28072	2.07	2.43919	3.02	1.04565	3.06	3.78881	3.05	5.05184
		2.08	1.28376	2.08	2.41782	3.03	1.04566	3.07	3.79167	3.06	5.04324
		2.09	1.28706	2.09	2.39717	3.04	1.04543	3.08	3.79385	3.07	5.03454
		2.1	1.29064	2.1	2.37725	3.05	1.04492	3.09	3.79529	3.08	5.02574
		2.11	1.29451	2.11	2.35809	3.06	1.04409	3.1	3.79593	3.09	5.01686
		2.12	1.2987	2.12	2.33968	3.07	1.04289	3.11	3.79574	3.1	5.00793
		2.13	1.30321	2.13	2.32204	3.08	1.04129	3.12	3.79471	3.11	4.99897
		2.14	1.30806	2.14	2.30518	3.09	1.03925	3.13	3.79284	3.12	4.99001
		2.15	1.31326	2.15	2.2891	3.10	1.03673	3.14	3.79014	3.13	4.98105
		2.16	1.31884	2.16	2.27382	3.11	1.03372	3.15	3.78664	3.14	4.97213
		2.17	1.32481	2.17	2.25933	3.12	1.03017	3.16	3.78238	3.15	4.96326
		2.18	1.33118	2.18	2.24564	3.13	1.02608	3.17	3.77741	3.16	4.95446
		2.19	1.33796	2.19	2.23275	3.14	1.02142	3.18	3.77179	3.17	4.94576
		2.2	1.34518	2.2	2.22065	3.15	1.01619	3.19	3.76558	3.18	4.93718
		2.21	1.35284	2.21	2.20934	3.16	1.01038	3.2	3.75882	3.19	4.92872
		2.22	1.36095	2.22	2.19881	3.17	1.00398	3.21	3.75157	3.2	4.92041
		2.23	1.36951	2.23	2.18904	3.18	0.99701	3.22	3.74389	3.21	4.91226
		2.24	1.37855	2.24	2.18003	3.19	0.98947	3.23	3.7358	3.22	4.90429
		2.25	1.38805	2.25	2.17175	3.20	0.98138	3.24	3.72735	3.23	4.8965
		2.26	1.39801	2.26	2.16418	3.21	0.97277	3.25	3.71854	3.24	4.8889
		2.27	1.40845	2.27	2.1573	3.22	0.96364	3.26	3.7094	3.25	4.8815
		2.28	1.41934	2.28	2.15109	3.23	0.95404	3.27	3.69993	3.26	4.87432
		2.29	1.43068	2.29	2.14552	3.24	0.944	3.28	3.69014	3.27	4.86734
		2.3	1.44246	2.3	2.14056	3.25	0.93353	3.29	3.68001	3.28	4.86058
		2.31	1.45467	2.31	2.13618	3.26	0.9227	3.3	3.66956	3.29	4.85403
		2.32	1.46727	2.32	2.13235	3.27	0.91152	3.31	3.65877	3.3	4.8477
		2.33	1.48025	2.33	2.12904	3.28	0.90004	3.32	3.64765	3.31	4.84158
		2.34	1.49359	2.34	2.12623	3.29	0.8883	3.33	3.63621	3.32	4.83568
		2.35	1.50725	2.35	2.12388	3.30	0.87634	3.34	3.62447	3.33	4.82999
		2.36	1.52121	2.36	2.12197	3.31	0.86422	3.35	3.61246	3.34	4.82451
		2.37	1.53542	2.37	2.12048	3.32	0.85196	3.36	3.60022	3.35	4.81923
		2.38	1.54984	2.38	2.11938	3.33	0.83961	3.37	3.5878	3.36	4.81416
		2.39	1.56445	2.39	2.11864	3.34	0.82723	3.38	3.57526	3.37	4.80928
		2.4	1.57918	2.4	2.11827	3.35	0.81484	3.39	3.56268	3.38	4.8046
		2.41	1.594	2.41	2.11822	3.36	0.80251	3.4	3.55013	3.39	4.80012
		2.42	1.60886	2.42	2.1185	3.37	0.79027	3.41	3.5377	3.4	4.79583
		2.43	1.6237	2.43	2.11909	3.38	0.77816	3.42	3.52547	3.41	4.79173
		2.44	1.63847	2.44	2.11998	3.39	0.76624	3.43	3.51354	3.42	4.78783
		2.45	1.65312	2.45	2.12117	3.40	0.75455	3.44	3.50198	3.43	4.78412
		2.46	1.66759	2.46	2.12266	3.41	0.74312	3.45	3.49087	3.44	4.7806
		2.47	1.68182	2.47	2.12443	3.42	0.73201	3.46	3.48027	3.45	4.77727
		2.48	1.69576	2.48	2.12649	3.43	0.72125	3.47	3.47025	3.46	4.77415
		2.49	1.70934	2.49	2.12883	3.44	0.71087	3.48	3.46085	3.47	4.77122
		2.5	1.72251	2.5	2.13147	3.45	0.70092	3.49	3.45209	3.48	4.76849
		2.51	1.73521	2.51	2.1344	3.46	0.69143	3.5	3.444	3.49	4.76596
		2.52	1.74738	2.52	2.13763	3.47	0.68242	3.51	3.43656	3.5	4.76365
		2.53	1.75896	2.53	2.14116	3.48	0.67393	3.52	3.42978	3.51	4.76154
		2.54	1.76989	2.54	2.14499	3.49	0.66597	3.53	3.42363	3.52	4.75964
		2.55	1.78013	2.55	2.14913	3.50	0.65857	3.54	3.41808	3.53	4.75796
		2.56	1.78962	2.56	2.15359	3.51	0.65174	3.55	3.4131	3.54	4.75649
		2.57	1.79832	2.57	2.15836	3.52	0.64549	3.56	3.40864	3.55	4.75523
		2.58	1.80617	2.58	2.16347	3.53	0.63983	3.57	3.40468	3.56	4.75419
		2.59	1.81315	2.59	2.1689	3.54	0.63476	3.58	3.40117	3.57	4.75336
		2.6	1.81921	2.6	2.17468	3.55	0.63029	3.59	3.39809	3.58	4.75275
		2.61	1.82433	2.61	2.1808	3.56	0.62641	3.6	3.3954	3.59	4.75235
		2.62	1.82848	2.62	2.18728	3.57	0.62312	3.61	3.39309	3.6	4.75215
		2.63	1.83164	2.63	2.19412	3.58	0.6204	3.62	3.39116	3.61	4.75215
		2.64	1.83379	2.64	2.20133	3.59	0.61825	3.63	3.38961	3.62	4.75235
		2.65	1.83493	2.65	2.20892	3.60	0.61666	3.64	3.38844	3.63	4.75275
		2.66	1.83505	2.66	2.2169	3.61	0.61561	3.65	3.38768	3.64	4.75333
		2.67	1.83416	2.67	2.22526	3.62	0.61509	3.66	3.38733	3.65	4.75409
		2.68	1.83227	2.68	2.23402	3.63	0.61509	3.67	3.38744	3.66	4.75502
		2.69	1.82939	2.69	2.24319	3.64	0.61558	3.68	3.38802	3.67	4.75613
		2.7	1.82553	2.7	2.25277	3.65	0.61656	3.69	3.3891	3.68	4.75739
		2.71	1.82074	2.71	2.26275	3.66	0.618	3.7	3.39071	3.69	4.7588
		2.72	1.81503	2.72	2.27315	3.67	0.61989	3.71	3.39284	3.7	4.76036
		2.73	1.80844	2.73	2.28396	3.68	0.62222	3.72	3.39552	3.71	4.76207
		2.74	1.80102	2.74	2.29518	3.69	0.62496	3.73	3.39874	3.72	4.7639
		2.75	1.79279	2.75	2.3068	3.70	0.62811	3.74	3.40248	3.73	4.76587
		2.76	1.78382	2.76	2.31882	3.71	0.63164	3.75	3.40672	3.74	4.76796
		2.77	1.77415	2.77	2.33121	3.72	0.63554	3.76	3.41143	3.75	4.77017
		2.78	1.76382	2.78	2.34397	3.73	0.63979	3.77	3.41656	3.76	4.77248
		2.79	1.7529	2.79	2.35708	3.74	0.64437	3.78	3.42207	3.77	4.77491
		2.8	1.74144	2.8	2.37052	3.75	0.64927	3.79	3.42789	3.78	4.77744
		2.81	1.7295	2.81	2.38426	3.76	0.65445	3.8	3.43397	3.79	4.78008
		2.82	1.71714	2.82	2.39828	3.77	0.65991	3.81	3.44024	3.8	4.7828
		2.83	1.7044	2.83	2.41254	3.78	0.66561	3.82	3.44665	3.81	4.78562
		2.84	1.69137	2.84	2.42701	3.79	0.67153	3.83	3.45313	3.82	4.78852
		2.85	1.67808	2.85	2.44166	3.80	0.67766	3.84	3.45965	3.83	4.7915
		2.86	1.6646	2.86	2.45646	3.81	0.68397	3.85	3.46614	3.84	4.79456
		2.87	1.65099	2.87	2.47135	3.82	0.69042	3.86	3.4726	3.85	4.79768
		2.88	1.6373	2.88	2.4863	3.83	0.697	3.87	3.47897	3.86	4.80086
		2.89	1.62359	2.89	2.50127	3.84	0.70368	3.88	3.48527	3.87	4.80409
		2.9	1.60992	2.9	2.51622	3.85	0.71044	3.89	3.49147	3.88	4.80736
		2.91	1.59632	2.91	2.5311	3.86	0.71726	3.9	3.49758	3.89	4.81066
		2.92	1.58285	2.92	2.54585	3.87	0.7241	3.91	3.50361	3.9	4.81397
		2.93	1.56956	2.93	2.56045	3.88	0.73095	3.92	3.50958	3.91	4.81729
		2.94	1.5565	2.94	2.57484	3.89	0.73779	3.93	3.5155	3.92	4.8206
		2.95	1.54369	2.95	2.58898	3.90	0.7446	3.94	3.52139	3.93	4.82389
		2.96	1.53117	2.96	2.60281	3.91	0.75136	3.95	3.52727	3.94	4.82713
		2.97	1.51899	2.97	2.6163	3.92	0.75805	3.96	3.53315	3.95	4.83031
		2.98	1.50716	2.98	2.62939	3.93	0.76466	3.97	3.53903	3.96	4.83341
		2.99	1.49573	2.99	2.64204	3.94	0.77117	3.98	3.54491	3.97	4.83642
		3	1.4847	3	2.65421	3.95	0.77757	3.99	3.55078	3.98	4.8393
		3.01	1.4741	3.01	2.66585	3.96	0.78384	4	3.55664	3.99	4.84205
		3.02	1.46394	3.02	2.67692	3.97	0.78998	4.01	3.56244	4	4.84465
		3.03	1.45424	3.03	2.68738	4.43	0.84941	4.02	3.56815	4.01	4.84707
		3.04	1.44501	3.04	2.69719	4.44	0.84804	4.03	3.57375	4.02	4.8493
		3.05	1.43624	3.05	2.7063	4.45	0.84671	4.04	3.57917	4.03	4.85131
		3.06	1.42795	3.06	2.71469	4.46	0.84542	4.05	3.58438	4.04	4.8531
		3.07	1.42014	3.07	2.72232	4.47	0.84418	4.06	3.58933	4.05	4.85465
		3.08	1.41279	3.08	2.72917	4.48	0.84299	4.07	3.59396	4.06	4.85593
		3.09	1.40591	3.09	2.7352	4.49	0.84185	4.08	3.59826	4.07	4.85695
		3.1	1.3995	3.1	2.7404	4.50	0.84077	4.09	3.60217	4.08	4.85769
		3.11	1.39353	3.11	2.74475	4.51	0.83976	4.1	3.60567	4.09	4.85814
		3.12	1.38802	3.12	2.74822	4.52	0.8388	4.11	3.60874	4.1	4.8583
		3.13	1.38293	3.13	2.75083	4.53	0.8379	4.12	3.61139	4.11	4.85816
		3.14	1.37827	3.14	2.75255	4.54	0.83705	4.13	3.6136	4.12	4.85773
		3.15	1.37401	3.15	2.75339	4.55	0.83625	4.14	3.6154	4.13	4.857
		3.16	1.37016	3.16	2.75336	4.56	0.8355	4.15	3.6168	4.14	4.85598
		3.17	1.36668	3.17	2.75247	4.57	0.83478	4.16	3.61784	4.15	4.85467
		3.18	1.36358	3.18	2.75072	4.58	0.8341	4.17	3.61855	4.16	4.85309
		3.19	1.36084	3.19	2.74814	4.59	0.83344	4.18	3.61898	4.17	4.85125
		3.2	1.35844	3.2	2.74475	4.60	0.8328	4.19	3.61916	4.18	4.84915
		3.21	1.35636	3.21	2.74058	4.61	0.83217	4.2	3.61913	4.19	4.84682
		3.22	1.35461	3.22	2.73565	4.62	0.83154	4.21	3.61893	4.2	4.84426
		3.23	1.35316	3.23	2.73001	4.63	0.83091	4.22	3.6186	4.21	4.84151
		3.24	1.35199	3.24	2.72369	4.64	0.83027	4.23	3.61816	4.22	4.83857
		3.25	1.3511	3.25	2.71672	4.65	0.82961	4.24	3.61763	4.23	4.83547
		3.26	1.35047	3.26	2.70914	4.66	0.82894	4.25	3.61704	4.24	4.83222
		3.27	1.35009	3.27	2.70101	4.67	0.82824	4.26	3.61637	4.25	4.82886
		3.28	1.34994	3.28	2.69237	4.68	0.82752	4.27	3.61564	4.26	4.82539
		3.29	1.35001	3.29	2.68325	4.69	0.82677	4.28	3.61483	4.27	4.82184
		3.3	1.35029	3.3	2.67371	4.70	0.826	4.29	3.61393	4.28	4.81822
		3.31	1.35077	3.31	2.66379	4.71	0.8252	4.3	3.61292	4.29	4.81457
		3.32	1.35143	3.32	2.65354	4.72	0.82438	4.31	3.61178	4.3	4.81089
		3.33	1.35225	3.33	2.64301	4.73	0.82354	4.32	3.6105	4.31	4.80719
		3.34	1.35324	3.34	2.63224	4.74	0.82267	4.33	3.60906	4.32	4.8035
		3.35	1.35437	3.35	2.62129	4.75	0.82177	4.34	3.60745	4.33	4.79983
		3.36	1.35563	3.36	2.61019	4.76	0.82086	4.35	3.60566	4.34	4.79618
		3.37	1.35702	3.37	2.599	4.77	0.81992	4.36	3.60369	4.35	4.79257
		3.38	1.35853	3.38	2.58777	4.78	0.81897	4.37	3.60156	4.36	4.789
		3.39	1.36014	3.39	2.57653	4.79	0.81799	4.38	3.59927	4.37	4.78549
		3.4	1.36185	3.4	2.56533	4.80	0.81699	4.39	3.59685	4.38	4.78202
		3.41	1.36364	3.41	2.55421	4.81	0.81597	4.4	3.59434	4.39	4.77861
		3.42	1.36552	3.42	2.54322	4.82	0.81492	4.41	3.59176	4.4	4.77526
		3.43	1.36747	3.43	2.5324	4.83	0.81385	4.42	3.58916	4.41	4.77196
		3.44	1.36948	3.44	2.52179	4.84	0.81276	4.43	3.58658	4.42	4.76871
		3.45	1.37156	3.45	2.51142	4.85	0.81164	4.44	3.58405	4.43	4.76552
		3.46	1.37368	3.46	2.50133	4.86	0.8105	4.45	3.58162	4.44	4.76238
		3.47	1.37585	3.47	2.49155	4.87	0.80934	4.46	3.57933	4.45	4.75928
		3.48	1.37806	3.48	2.48211	4.88	0.80816	4.47	3.57719	4.46	4.75622
		3.49	1.3803	3.49	2.47305	4.89	0.80696	4.48	3.57524	4.47	4.7532
		3.5	1.38257	3.5	2.46437	4.90	0.80574	4.49	3.5735	4.48	4.75021
		3.51	1.38486	3.51	2.45612	4.91	0.80451	4.5	3.57195	4.49	4.74726
		3.52	1.38715	3.52	2.4483	4.92	0.80328	4.51	3.57061	4.5	4.74434
		3.53	1.38946	3.53	2.44094	4.93	0.80205	4.52	3.56946	4.51	4.74145
		3.54	1.39175	3.54	2.43405	4.94	0.80082	4.53	3.56848	4.52	4.73859
		3.55	1.39404	3.55	2.42763	4.95	0.79961	4.54	3.56764	4.53	4.73577
		3.56	1.39631	3.56	2.42171	4.96	0.79842	4.55	3.56693	4.54	4.73298
		3.57	1.39855	3.57	2.41628	4.97	0.79726	4.56	3.5663	4.55	4.73022
		3.58	1.40075	3.58	2.41134	4.98	0.79614	4.57	3.56571	4.56	4.72751
		3.59	1.40292	3.59	2.40691	4.99	0.79505	4.58	3.56515	4.57	4.72484
		3.6	1.40503	3.6	2.40298	5.00	0.79402	4.59	3.56458	4.58	4.72222
		3.61	1.40709	3.61	2.39954	5.01	0.79304	4.6	3.56397	4.59	4.71966
		3.62	1.40908	3.62	2.3966	5.02	0.79212	4.61	3.56332	4.6	4.71716
		3.63	1.41101	3.63	2.39415	5.03	0.79126	4.62	3.5626	4.61	4.71474
		3.64	1.41286	3.64	2.39218	5.04	0.79047	4.63	3.56181	4.62	4.71238
		3.65	1.41463	3.65	2.39069	5.05	0.78975	4.64	3.56096	4.63	4.71011
		3.66	1.41631	3.66	2.38967	5.06	0.7891	4.65	3.56005	4.64	4.70793
		3.67	1.41791	3.67	2.38911	5.07	0.78852	4.66	3.55911	4.65	4.70584
		3.68	1.41942	3.68	2.389	5.08	0.78801	4.67	3.55815	4.66	4.70384
		3.69	1.42083	3.69	2.38934	5.09	0.78757	4.68	3.5572	4.67	4.70193
		3.7	1.42214	3.7	2.39011	5.10	0.78719	4.69	3.55628	4.68	4.70013
		3.71	1.42336	3.71	2.3913	5.11	0.78689	4.7	3.55542	4.69	4.69842
		3.72	1.42447	3.72	2.3929	5.12	0.78665	4.71	3.55464	4.7	4.69682
		3.73	1.42549	3.73	2.39489	5.13	0.78648	4.72	3.55395	4.71	4.6953
		3.74	1.42641	3.74	2.39726	5.14	0.78637	4.73	3.55337	4.72	4.69388
		3.75	1.42723	3.75	2.4	5.15	0.78632	4.74	3.55291	4.73	4.69254
		3.76	1.42795	3.76	2.40309	5.16	0.78634	4.75	3.55257	4.74	4.69129
		3.77	1.42857	3.77	2.40652	5.17	0.78642	4.76	3.55233	4.75	4.6901
		3.78	1.42909	3.78	2.41026	5.18	0.78657	4.77	3.55219	4.76	4.68899
		3.79	1.42953	3.79	2.41429	5.19	0.78678	4.78	3.55213	4.77	4.68793
		3.8	1.42986	3.8	2.4186	5.20	0.78705	4.79	3.55211	4.78	4.68692
		3.81	1.43011	3.81	2.42316	5.21	0.78739	4.8	3.55212	4.79	4.68595
		3.82	1.43027	3.82	2.42796	5.22	0.7878	4.81	3.55211	4.8	4.68502
		3.83	1.43035	3.83	2.43296	5.23	0.78828	4.82	3.55207	4.81	4.68412
		3.84	1.43034	3.84	2.43815	5.24	0.78882	4.83	3.55196	4.82	4.68323
		3.85	1.43026	3.85	2.4435	5.25	0.78942	4.84	3.55176	4.83	4.68236
		3.86	1.4301	3.86	2.44899	5.26	0.7901	4.85	3.55145	4.84	4.6815
		3.87	1.42988	3.87	2.4546	5.27	0.79083	4.86	3.551	4.85	4.68064
		3.88	1.42959	3.88	2.46029	5.28	0.79162	4.87	3.55043	4.86	4.67978
		3.89	1.42924	3.89	2.46605	5.29	0.79247	4.88	3.54972	4.87	4.67892
		3.9	1.42885	3.9	2.47186	5.30	0.79336	4.89	3.54888	4.88	4.67806
		3.91	1.42841	3.91	2.47768	5.31	0.7943	4.9	3.54793	4.89	4.6772
		3.92	1.42794	3.92	2.48351	5.32	0.79528	4.91	3.54689	4.9	4.67634
		3.93	1.42744	3.93	2.48931	5.33	0.79629	4.92	3.54579	4.91	4.67548
		3.94	1.42692	3.94	2.49507	5.34	0.79732	4.93	3.54465	4.92	4.67462
		3.95	1.42638	3.95	2.50076	5.35	0.79837	4.94	3.54351	4.93	4.67377
		3.96	1.42585	3.96	2.50637	5.36	0.79943	4.95	3.54239	4.94	4.67293
		3.97	1.42531	3.97	2.51188	5.37	0.8005	4.96	3.54133	4.95	4.67211
		3.98	1.42479	3.98	2.51726	5.38	0.80156	4.97	3.54035	4.96	4.67131
		3.99	1.42429	3.99	2.5225	5.39	0.80261	4.98	3.53948	4.97	4.67053
		4	1.42382	4	2.52759	5.40	0.80365	4.99	3.53872	4.98	4.66977
		4.01	1.42339	4.01	2.5325	5.41	0.80467	5	3.53808	4.99	4.66905
		4.02	1.423	4.02	2.53722	5.42	0.80567	5.01	3.53758	5	4.66835
		4.03	1.42266	4.03	2.54173	5.43	0.80664	5.02	3.53719	5.01	4.66769
		4.04	1.42237	4.04	2.54602	5.44	0.80759	5.03	3.53692	5.02	4.66706
		4.05	1.42215	4.05	2.55007	5.45	0.80851	5.04	3.53675	5.03	4.66646
		4.06	1.42199	4.06	2.55387	5.46	0.8094	5.05	3.53664	5.04	4.6659
		4.07	1.42191	4.07	2.5574	5.47	0.81026	5.06	3.53659	5.05	4.66536
		4.08	1.4219	4.08	2.56066	5.48	0.81109	5.07	3.53657	5.06	4.66485
		4.09	1.42197	4.09	2.56362	5.49	0.8119	5.08	3.53654	5.07	4.66437
		4.1	1.42212	4.1	2.5663	5.50	0.81267	5.09	3.5365	5.08	4.66391
		4.11	1.42235	4.11	2.56866	5.51	0.81341	5.1	3.53643	5.09	4.66346
		4.12	1.42267	4.12	2.57072	5.52	0.81412	5.11	3.5363	5.1	4.66303
		4.13	1.42308	4.13	2.57246	5.53	0.8148	5.12	3.53613	5.11	4.66261
		4.14	1.42359	4.14	2.57388	5.54	0.81544	5.13	3.53589	5.12	4.66219
		4.15	1.42418	4.15	2.57498	5.55	0.81605	5.14	3.53561	5.13	4.66179
		4.16	1.42486	4.16	2.57576	5.56	0.81662	5.15	3.5353	5.14	4.66138
		4.17	1.42564	4.17	2.57623	5.57	0.81714	5.16	3.53496	5.15	4.66098
		4.18	1.42652	4.18	2.57639	5.58	0.81763	5.17	3.53463	5.16	4.66058
		4.19	1.42749	4.19	2.57625	5.59	0.81807	5.18	3.53432	5.17	4.66018
		4.2	1.42855	4.2	2.57581	5.60	0.81846	5.19	3.53408	5.18	4.65979
		4.21	1.42971	4.21	2.57509	5.61	0.8188	5.2	3.53391	5.19	4.65942
		4.22	1.43096	4.22	2.57409	5.62	0.81908	5.21	3.53384	5.2	4.65906
		4.23	1.4323	4.23	2.57283	5.63	0.81932	5.22	3.53391	5.21	4.65872
		4.24	1.43373	4.24	2.57133	5.64	0.81949	5.23	3.53411	5.22	4.65841
		4.25	1.43524	4.25	2.56959	5.65	0.81962	5.24	3.53447	5.23	4.65813
		4.26	1.43684	4.26	2.56764	5.66	0.81969	5.25	3.53499	5.24	4.65791
		4.27	1.43851	4.27	2.56548	5.67	0.81972	5.26	3.53566	5.25	4.65774
		4.28	1.44025	4.28	2.56314	5.68	0.81969	5.27	3.53647	5.26	4.65763
		4.29	1.44207	4.29	2.56063	5.69	0.81962	5.28	3.53742	5.27	4.6576
		4.3	1.44394	4.3	2.55797	5.70	0.81951	5.29	3.53848	5.28	4.65765
		4.31	1.44587	4.31	2.55517	5.71	0.81936	5.3	3.53962	5.29	4.65779
		4.32	1.44785	4.32	2.55225	5.72	0.81918	5.31	3.54081	5.3	4.65803
		4.33	1.44987	4.33	2.54922	5.73	0.81898	5.32	3.54204	5.31	4.65838
		4.34	1.45192	4.34	2.54611	5.74	0.81875	5.33	3.54326	5.32	4.65885
		4.35	1.45399	4.35	2.54292	5.75	0.8185	5.34	3.54445	5.33	4.65942
		4.36	1.45608	4.36	2.53968	5.76	0.81824	5.35	3.54559	5.34	4.66012
		4.37	1.45818	4.37	2.5364	5.77	0.81796	5.36	3.54666	5.35	4.66094
		4.38	1.46028	4.38	2.53309	5.78	0.81768	5.37	3.54765	5.36	4.66188
		4.39	1.46237	4.39	2.52977	5.79	0.81739	5.38	3.54854	5.37	4.66294
		4.4	1.46444	4.4	2.52646	5.80	0.8171	5.39	3.54935	5.38	4.66411
		4.41	1.46649	4.41	2.52316	5.81	0.81681	5.4	3.55006	5.39	4.66539
		4.42	1.46851	4.42	2.5199	5.82	0.81651	5.41	3.5507	5.4	4.66677
		4.43	1.47049	4.43	2.5167	5.83	0.8162	5.42	3.55127	5.41	4.66823
		4.44	1.47242	4.44	2.51355	5.84	0.8159	5.43	3.5518	5.42	4.66978
		4.45	1.4743	4.45	2.51048	5.85	0.81559	5.44	3.55231	5.43	4.6714
		4.46	1.47612	4.46	2.50751	5.86	0.81527	5.45	3.55282	5.44	4.67307
		4.47	1.47787	4.47	2.50463	5.87	0.81495	5.46	3.55335	5.45	4.67478
		4.48	1.47955	4.48	2.50187	5.88	0.81462	5.47	3.55391	5.46	4.67652
		4.49	1.48116	4.49	2.49923	5.89	0.81428	5.48	3.55453	5.47	4.67827
		4.5	1.48268	4.5	2.49672	5.90	0.81394	5.49	3.55521	5.48	4.68001
		4.51	1.48412	4.51	2.49434	5.91	0.81359	5.5	3.55595	5.49	4.68174
		4.52	1.48546	4.52	2.49212	5.92	0.81324	5.51	3.55676	5.5	4.68343
		4.53	1.48671	4.53	2.49004	5.93	0.81288	5.52	3.55763	5.51	4.68507
		4.54	1.48785	4.54	2.48811	5.94	0.81252	5.53	3.55854	5.52	4.68664
		4.55	1.4889	4.55	2.48634	5.95	0.81217	5.54	3.55948	5.53	4.68814
		4.56	1.48983	4.56	2.48472	5.96	0.81182	5.55	3.56042	5.54	4.68955
		4.57	1.49066	4.57	2.48325	5.97	0.81147	5.56	3.56133	5.55	4.69085
		4.58	1.49136	4.58	2.48194	5.98	0.81114	5.57	3.56221	5.56	4.69204
		4.59	1.49196	4.59	2.48077	5.99	0.81081	5.58	3.56301	5.57	4.69311
		4.6	1.49243	4.6	2.47975	6.00	0.81051	5.59	3.56372	5.58	4.69404
		4.61	1.49279	4.61	2.47886	6.01	0.81022	5.6	3.56432	5.59	4.69484
		4.62	1.49303	4.62	2.47811	6.02	0.80994	5.61	3.56479	5.6	4.69549
		4.63	1.49315	4.63	2.47749	6.03	0.80969	5.62	3.56512	5.61	4.696
		4.64	1.49315	4.64	2.47699	6.04	0.80945	5.63	3.56531	5.62	4.69635
		4.65	1.49304	4.65	2.4766	6.05	0.80924	5.64	3.56536	5.63	4.69654
		4.66	1.49282	4.66	2.47632	6.06	0.80904	5.65	3.56527	5.64	4.69658
		4.67	1.49248	4.67	2.47615	6.07	0.80885	5.66	3.56507	5.65	4.69647
		4.68	1.49204	4.68	2.47607	6.08	0.80868	5.67	3.56477	5.66	4.69621
		4.69	1.4915	4.69	2.47607	6.09	0.80852	5.68	3.56439	5.67	4.69579
		4.7	1.49086	4.7	2.47616	6.10	0.80836	5.69	3.56397	5.68	4.69524
		4.71	1.49014	4.71	2.47633	6.11	0.80822	5.7	3.56351	5.69	4.69454
		4.72	1.48932	4.72	2.47656	6.12	0.80807	5.71	3.56305	5.7	4.6937
		4.73	1.48843	4.73	2.47686	6.13	0.80793	5.72	3.56262	5.71	4.69274
		4.74	1.48747	4.74	2.47721	6.14	0.80778	5.73	3.56222	5.72	4.69167
		4.75	1.48644	4.75	2.47761	6.15	0.80764	5.74	3.56189	5.73	4.69048
		4.76	1.48536	4.76	2.47806	6.16	0.80749	5.75	3.56161	5.74	4.68919
		4.77	1.48422	4.77	2.47855	6.17	0.80734	5.76	3.56141	5.75	4.6878
		4.78	1.48304	4.78	2.47906	6.18	0.80718	5.77	3.56128	5.76	4.68634
		4.79	1.48182	4.79	2.47961	6.19	0.80703	5.78	3.56121	5.77	4.6848
		4.8	1.48057	4.8	2.48016	6.20	0.80687	5.79	3.56119	5.78	4.6832
		4.81	1.47929	4.81	2.48073	6.21	0.80672	5.8	3.5612	5.79	4.68155
		4.82	1.47799	4.82	2.4813	6.22	0.80657	5.81	3.56123	5.8	4.67986
		4.83	1.47668	4.83	2.48187	6.23	0.80643	5.82	3.56125	5.81	4.67814
		4.84	1.47536	4.84	2.48243	6.24	0.80629	5.83	3.56124	5.82	4.67639
		4.85	1.47403	4.85	2.48298	6.25	0.80617	5.84	3.56119	5.83	4.67464
		4.86	1.47271	4.86	2.4835	6.26	0.80606	5.85	3.56108	5.84	4.67288
		4.87	1.47139	4.87	2.484	6.27	0.80596	5.86	3.56088	5.85	4.67112
		4.88	1.47009	4.88	2.48447	6.28	0.80588	5.87	3.5606	5.86	4.66938
		4.89	1.4688	4.89	2.4849	6.29	0.80582	5.88	3.56023	5.87	4.66765
		4.9	1.46753	4.9	2.4853	6.30	0.80577	5.89	3.55977	5.88	4.66595
		4.91	1.46629	4.91	2.48566	6.31	0.80573	5.9	3.55924	5.89	4.66427
		4.92	1.46507	4.92	2.48598	6.32	0.8057	5.91	3.55863	5.9	4.66263
		4.93	1.46389	4.93	2.48627	6.33	0.80569	5.92	3.55797	5.91	4.66102
		4.94	1.46275	4.94	2.48651	6.34	0.80569	5.93	3.55728	5.92	4.65945
		4.95	1.46164	4.95	2.48671	6.35	0.80569	5.94	3.55658	5.93	4.65791
		4.96	1.46059	4.96	2.48688	6.36	0.8057	5.95	3.55589	5.94	4.65641
		4.97	1.45957	4.97	2.48702	6.37	0.80571	5.96	3.55524	5.95	4.65495
		4.98	1.45861	4.98	2.48713	6.38	0.80572	5.97	3.55465	5.96	4.65352
		4.99	1.4577	4.99	2.48721	6.39	0.80573	5.98	3.55413	5.97	4.65213
		5	1.45684	5	2.48727	6.40	0.80574	5.99	3.55371	5.98	4.65077
		5.01	1.45603	5.01	2.48731	6.41	0.80574	6	3.55338	5.99	4.64943
		5.02	1.45528	5.02	2.48733	6.42	0.80574	6.01	3.55315	6	4.64813
		5.03	1.45459	5.03	2.48734	6.43	0.80575	6.02	3.55302	6.01	4.64684
		5.04	1.45395	5.04	2.48734	6.44	0.80575	6.03	3.55299	6.02	4.64557
		5.05	1.45337	5.05	2.48734	6.45	0.80575	6.04	3.55303	6.03	4.64432
		5.06	1.45284	5.06	2.48734	6.46	0.80575	6.05	3.55313	6.04	4.64309
		5.07	1.45236	5.07	2.48733	6.47	0.80576	6.06	3.55328	6.05	4.64186
		5.08	1.45193	5.08	2.48733	6.48	0.80577	6.07	3.55344	6.06	4.64064
		5.09	1.45155	5.09	2.48733	6.49	0.80579	6.08	3.5536	6.07	4.63942
		5.1	1.45121	5.1	2.48734	6.50	0.80583	6.09	3.55374	6.08	4.6382
		5.11	1.45092	5.11	2.48736	6.51	0.80587	6.1	3.55384	6.09	4.63699
		5.12	1.45067	5.12	2.48738	6.52	0.80593	6.11	3.55387	6.1	4.63577
		5.13	1.45045	5.13	2.48742	6.53	0.806	6.12	3.55383	6.11	4.63455
		5.14	1.45027	5.14	2.48748	6.54	0.80609	6.13	3.55372	6.12	4.63333
		5.15	1.45012	5.15	2.48755	6.55	0.80618	6.14	3.55352	6.13	4.6321
		5.16	1.45	5.16	2.48764	6.56	0.8063	6.15	3.55326	6.14	4.63087
		5.17	1.44991	5.17	2.48775	6.57	0.80642	6.16	3.55292	6.15	4.62964
		5.18	1.44984	5.18	2.48789	6.58	0.80655	6.17	3.55253	6.16	4.6284
		5.19	1.4498	5.19	2.48805	6.59	0.80668	6.18	3.55211	6.17	4.62716
		5.2	1.44977	5.2	2.48824	6.60	0.80682	6.19	3.55168	6.18	4.62591
		5.21	1.44977	5.21	2.48846	6.61	0.80697	6.2	3.55125	6.19	4.62466
		5.22	1.44978	5.22	2.48872	6.62	0.80711	6.21	3.55084	6.2	4.62342
		5.23	1.44981	5.23	2.48901	6.63	0.80725	6.22	3.55049	6.21	4.62217
		5.24	1.44986	5.24	2.48933	6.64	0.80738	6.23	3.5502	6.22	4.62092
		5.25	1.44992	5.25	2.4897	6.65	0.8075	6.24	3.54998	6.23	4.61968
		5.26	1.44998	5.26	2.4901	6.66	0.80762	6.25	3.54985	6.24	4.61845
		5.27	1.45006	5.27	2.49055	6.67	0.80773	6.26	3.54981	6.25	4.61723
		5.28	1.45015	5.28	2.49103	6.68	0.80783	6.27	3.54986	6.26	4.61601
		5.29	1.45024	5.29	2.49156	6.69	0.80793	6.28	3.54999	6.27	4.61482
		5.3	1.45034	5.3	2.49212	6.70	0.80801	6.29	3.5502	6.28	4.61364
		5.31	1.45045	5.31	2.49271	6.71	0.8081	6.3	3.55045	6.29	4.61248
		5.32	1.45055	5.32	2.49334	6.72	0.80818	6.31	3.55075	6.3	4.61135
		5.33	1.45066	5.33	2.494	6.73	0.80825	6.32	3.55106	6.31	4.61024
		5.34	1.45077	5.34	2.49468	6.74	0.80833	6.33	3.55137	6.32	4.60918
		5.35	1.45087	5.35	2.49538	6.75	0.80841	6.34	3.55165	6.33	4.60815
		5.36	1.45097	5.36	2.49611	6.76	0.80849	6.35	3.55189	6.34	4.60716
		5.37	1.45107	5.37	2.49684	6.77	0.80858	6.36	3.55207	6.35	4.60622
		5.38	1.45115	5.38	2.49758	6.78	0.80868	6.37	3.55218	6.36	4.60534
		5.39	1.45124	5.39	2.49833	6.79	0.80877	6.38	3.55221	6.37	4.60451
		5.4	1.45131	5.4	2.49908	6.80	0.80888	6.39	3.55216	6.38	4.60374
		5.41	1.45138	5.41	2.49982	6.81	0.80899	6.4	3.55204	6.39	4.60304
		5.42	1.45145	5.42	2.50056	6.82	0.8091	6.41	3.55185	6.4	4.6024
		5.43	1.4515	5.43	2.50129	6.83	0.80922	6.42	3.5516	6.41	4.60184
		5.44	1.45155	5.44	2.502	6.84	0.80933	6.43	3.55132	6.42	4.60134
		5.45	1.4516	5.45	2.5027	6.85	0.80944	6.44	3.55102	6.43	4.60092
		5.46	1.45164	5.46	2.50338	6.86	0.80955	6.45	3.55071	6.44	4.60057
		5.47	1.45167	5.47	2.50404	6.87	0.80965	6.46	3.55043	6.45	4.6003
		5.48	1.45171	5.48	2.50468	6.88	0.80974	6.47	3.55019	6.46	4.60009
		5.49	1.45175	5.49	2.5053	6.89	0.80983	6.48	3.55	6.47	4.59995
		5.5	1.45178	5.5	2.50589	6.90	0.8099	6.49	3.54988	6.48	4.59987
		5.51	1.45182	5.51	2.50646	6.91	0.80996	6.5	3.54985	6.49	4.59984
		5.52	1.45186	5.52	2.507	6.92	0.81	6.51	3.5499	6.5	4.59987
		5.53	1.45191	5.53	2.50752	6.93	0.81003	6.52	3.55004	6.51	4.59993
		5.54	1.45195	5.54	2.508	6.94	0.81006	6.53	3.55025	6.52	4.60004
		5.55	1.45201	5.55	2.50845	6.95	0.81007	6.54	3.55054	6.53	4.60016
		5.56	1.45207	5.56	2.50886	6.96	0.81007	6.55	3.55088	6.54	4.60031
		5.57	1.45213	5.57	2.50925	6.97	0.81007	6.56	3.55126	6.55	4.60046
		5.58	1.4522	5.58	2.50959	6.98	0.81006	6.57	3.55165	6.56	4.60061
		5.59	1.45227	5.59	2.50989	6.99	0.81005	6.58	3.55205	6.57	4.60075
		5.6	1.45235	5.6	2.51016	7.00	0.81004	6.59	3.55243	6.58	4.60087
		5.61	1.45243	5.61	2.51038	7.01	0.81003	6.6	3.55276	6.59	4.60097
		5.62	1.45251	5.62	2.51055	7.02	0.81002	6.61	3.55304	6.6	4.60102
		5.63	1.4526	5.63	2.51068	7.03	0.81002	6.62	3.55326	6.61	4.60103
		5.64	1.45269	5.64	2.51077	7.04	0.81002	6.63	3.55339	6.62	4.60099
		5.65	1.45279	5.65	2.51081	7.05	0.81003	6.64	3.55345	6.63	4.60089
		5.66	1.45289	5.66	2.51081	7.06	0.81004	6.65	3.55343	6.64	4.60073
		5.67	1.45299	5.67	2.51076	7.07	0.81005	6.66	3.55334	6.65	4.60051
		5.68	1.45309	5.68	2.51067	7.08	0.81007	6.67	3.55319	6.66	4.60022
		5.69	1.45319	5.69	2.51054	7.09	0.81009	6.68	3.55299	6.67	4.59987
		5.7	1.4533	5.7	2.51037	7.10	0.8101	6.69	3.55277	6.68	4.59945
		5.71	1.45341	5.71	2.51016	7.11	0.81011	6.7	3.55254	6.69	4.59896
		5.72	1.45353	5.72	2.50992	7.12	0.81012	6.71	3.55232	6.7	4.5984
		5.73	1.45364	5.73	2.50966	7.13	0.81012	6.72	3.55213	6.71	4.59779
		5.74	1.45376	5.74	2.50937	7.14	0.81012	6.73	3.55199	6.72	4.59711
		5.75	1.45389	5.75	2.50906	7.15	0.8101	6.74	3.5519	6.73	4.59638
		5.76	1.45402	5.76	2.50872	7.16	0.81007	6.75	3.55189	6.74	4.5956
		5.77	1.45415	5.77	2.50838	7.17	0.81003	6.76	3.55195	6.75	4.59477
		5.78	1.45428	5.78	2.50802	7.18	0.80999	6.77	3.55208	6.76	4.59389
		5.79	1.45442	5.79	2.50765	7.19	0.80993	6.78	3.55229	6.77	4.59298
		5.8	1.45456	5.8	2.50728	7.20	0.80987	6.79	3.55256	6.78	4.59203
		5.81	1.4547	5.81	2.5069	7.21	0.8098	6.8	3.55289	6.79	4.59104
		5.82	1.45484	5.82	2.50652	7.22	0.80972	6.81	3.55324	6.8	4.59003
		5.83	1.45498	5.83	2.50614	7.23	0.80965	6.82	3.55362	6.81	4.58899
		5.84	1.45511	5.84	2.50576	7.24	0.80957	6.83	3.55399	6.82	4.58792
		5.85	1.45524	5.85	2.50538	7.25	0.8095	6.84	3.55434	6.83	4.58683
		5.86	1.45537	5.86	2.505	7.26	0.80943	6.85	3.55465	6.84	4.58572
		5.87	1.45549	5.87	2.50462	7.27	0.80936	6.86	3.5549	6.85	4.58458
		5.88	1.4556	5.88	2.50424	7.28	0.8093	6.87	3.55509	6.86	4.58343
		5.89	1.45571	5.89	2.50387	7.29	0.80926	6.88	3.5552	6.87	4.58225
		5.9	1.45581	5.9	2.5035	7.30	0.80921	6.89	3.55523	6.88	4.58105
		5.91	1.45589	5.91	2.50314	7.31	0.80918	6.9	3.55518	6.89	4.57983
		5.92	1.45597	5.92	2.50279	7.32	0.80915	6.91	3.55506	6.9	4.57859
		5.93	1.45604	5.93	2.50244	7.33	0.80913	6.92	3.55488	6.91	4.57734
		5.94	1.45609	5.94	2.5021	7.34	0.80912	6.93	3.55464	6.92	4.57606
		5.95	1.45614	5.95	2.50177	7.35	0.80911	6.94	3.55438	6.93	4.57477
		5.96	1.45617	5.96	2.50145	7.36	0.80909	6.95	3.55409	6.94	4.57346
		5.97	1.4562	5.97	2.50114	7.37	0.80908	6.96	3.55382	6.95	4.57213
		5.98	1.45622	5.98	2.50085	7.38	0.80907	6.97	3.55356	6.96	4.5708
		5.99	1.45623	5.99	2.50058	7.39	0.80905	6.98	3.55335	6.97	4.56945
		6	1.45623	6	2.50032	7.40	0.80902	6.99	3.55319	6.98	4.5681
		6.01	1.45623	6.01	2.50009	7.41	0.80899	7	3.55309	6.99	4.56674
		6.02	1.45621	6.02	2.49987	7.42	0.80896	7.01	3.55307	7	4.56539
		6.03	1.4562	6.03	2.49967	7.43	0.80891	7.02	3.55312	7.01	4.56404
		6.04	1.45617	6.04	2.4995	7.44	0.80886	7.03	3.55323	7.02	4.5627
		6.05	1.45615	6.05	2.49934	7.45	0.80881	7.04	3.55341	7.03	4.56137
		6.06	1.45611	6.06	2.49921	7.46	0.80875	7.05	3.55365	7.04	4.56005
		6.07	1.45607	6.07	2.49909	7.47	0.8087	7.06	3.55391	7.05	4.55876
		6.08	1.45603	6.08	2.49899	7.48	0.80864	7.07	3.5542	7.06	4.55749
		6.09	1.45598	6.09	2.49891	7.49	0.80858	7.08	3.55449	7.07	4.55624
		6.1	1.45593	6.1	2.49884	7.50	0.80853	7.09	3.55477	7.08	4.55502
		6.11	1.45587	6.11	2.49878	7.51	0.80849	7.1	3.55501	7.09	4.55383
		6.12	1.4558	6.12	2.49873	7.52	0.80845	7.11	3.5552	7.1	4.55268
		6.13	1.45573	6.13	2.4987	7.53	0.80842	7.12	3.55533	7.11	4.55155
		6.14	1.45565	6.14	2.49866	7.54	0.80841	7.13	3.55539	7.12	4.55046
		6.15	1.45557	6.15	2.49864	7.55	0.8084	7.14	3.55537	7.13	4.54941
		6.16	1.45549	6.16	2.49861	7.56	0.8084	7.15	3.55528	7.14	4.54838
		6.17	1.45539	6.17	2.49859	7.57	0.80841	7.16	3.55512	7.15	4.54739
		6.18	1.4553	6.18	2.49857	7.58	0.80843	7.17	3.5549	7.16	4.54644
		6.19	1.4552	6.19	2.49855	7.59	0.80845	7.18	3.55463	7.17	4.54551
		6.2	1.4551	6.2	2.49854	7.60	0.80847	7.19	3.55432	7.18	4.54462
		6.21	1.455	6.21	2.49852	7.61	0.8085	7.2	3.554	7.19	4.54376
		6.22	1.4549	6.22	2.49851	7.62	0.80853	7.21	3.55369	7.2	4.54293
		6.23	1.45479	6.23	2.4985	7.63	0.80856	7.22	3.55339	7.21	4.54213
		6.24	1.45469	6.24	2.4985	7.64	0.80858	7.23	3.55313	7.22	4.54136
		6.25	1.4546	6.25	2.4985	7.65	0.8086	7.24	3.55292	7.23	4.54062
		6.26	1.4545	6.26	2.4985	7.66	0.80861	7.25	3.55277	7.24	4.53992
		6.27	1.45441	6.27	2.49851	7.67	0.80862	7.26	3.55269	7.25	4.53926
		6.28	1.45433	6.28	2.49852	7.68	0.80862	7.27	3.55268	7.26	4.53863
		6.29	1.45425	6.29	2.49854	7.69	0.80861	7.28	3.55275	7.27	4.53804
		6.3	1.45418	6.3	2.49857	7.70	0.8086	7.29	3.55288	7.28	4.53749
		6.31	1.45411	6.31	2.4986	7.71	0.80858	7.3	3.55306	7.29	4.53699
		6.32	1.45405	6.32	2.49864	7.72	0.80856	7.31	3.55328	7.3	4.53654
		6.33	1.45399	6.33	2.49868	7.73	0.80854	7.32	3.55353	7.31	4.53613
		6.34	1.45394	6.34	2.49872	7.74	0.80852	7.33	3.55379	7.32	4.53578
		6.35	1.45389	6.35	2.49877	7.75	0.8085	7.34	3.55403	7.33	4.53548
		6.36	1.45385	6.36	2.49882	7.76	0.80849	7.35	3.55425	7.34	4.53523
		6.37	1.45381	6.37	2.49886	7.77	0.80848	7.36	3.55443	7.35	4.53503
		6.38	1.45377	6.38	2.49891	7.78	0.80848	7.37	3.55455	7.36	4.53489
		6.39	1.45374	6.39	2.49895	7.79	0.80848	7.38	3.55461	7.37	4.53479
		6.4	1.45371	6.4	2.49899	7.80	0.8085	7.39	3.5546	7.38	4.53474
		6.41	1.45368	6.41	2.49903	7.81	0.80852	7.4	3.55452	7.39	4.53473
		6.42	1.45366	6.42	2.49906	7.82	0.80855	7.41	3.55437	7.4	4.53475
		6.43	1.45363	6.43	2.49909	7.83	0.80858	7.42	3.55417	7.41	4.5348
		6.44	1.45361	6.44	2.49911	7.84	0.80862	7.43	3.55391	7.42	4.53488
		6.45	1.45359	6.45	2.49913	7.85	0.80866	7.44	3.55362	7.43	4.53497
		6.46	1.45357	6.46	2.49915	7.86	0.8087	7.45	3.55332	7.44	4.53507
		6.47	1.45356	6.47	2.49917	7.87	0.80874	7.46	3.55302	7.45	4.53516
		6.48	1.45355	6.48	2.49918	7.88	0.80878	7.47	3.55273	7.46	4.53524
		6.49	1.45355	6.49	2.4992	7.89	0.80881	7.48	3.55248	7.47	4.5353
		6.5	1.45354	6.5	2.49922	7.90	0.80884	7.49	3.55228	7.48	4.53533
		6.51	1.45355	6.51	2.49924	7.91	0.80886	7.5	3.55214	7.49	4.53532
		6.52	1.45356	6.52	2.49927	7.92	0.80887	7.51	3.55206	7.5	4.53527
		6.53	1.45357	6.53	2.4993	7.93	0.80887	7.52	3.55206	7.51	4.53517
		6.54	1.45359	6.54	2.49933	7.94	0.80887	7.53	3.55213	7.52	4.53501
		6.55	1.45362	6.55	2.49937	7.95	0.80886	7.54	3.55226	7.53	4.5348
		6.56	1.45365	6.56	2.49942	7.96	0.80884	7.55	3.55245	7.54	4.53452
		6.57	1.45368	6.57	2.49947	7.97	0.80882	7.56	3.55268	7.55	4.53419
		6.58	1.45372	6.58	2.49952	7.98	0.8088	7.57	3.55294	7.56	4.5338
		6.59	1.45377	6.59	2.49958	7.99	0.80878	7.58	3.55321	7.57	4.53335
		6.6	1.45381	6.6	2.49964	8.00	0.80875	7.59	3.55348	7.58	4.53286
		6.61	1.45386	6.61	2.4997	8.01	0.80873	7.6	3.55372	7.59	4.53232
		6.62	1.45391	6.62	2.49976	8.02	0.80872	7.61	3.55393	7.6	4.53175
		6.63	1.45396	6.63	2.49981	8.03	0.80871	7.62	3.55409	7.61	4.53116
		6.64	1.45401	6.64	2.49987	8.04	0.80871	7.63	3.55418	7.62	4.53055
		6.65	1.45406	6.65	2.49992	8.05	0.80871	7.64	3.55422	7.63	4.52993
		6.66	1.45411	6.66	2.49996	8.06	0.80873	7.65	3.55418	7.64	4.52932
		6.67	1.45416	6.67	2.5	8.07	0.80875	7.66	3.55408	7.65	4.52872
		6.68	1.45421	6.68	2.50004	8.08	0.80877	7.67	3.55392	7.66	4.52815
		6.69	1.45426	6.69	2.50007	8.09	0.8088	7.68	3.55371	7.67	4.52761
		6.7	1.45431	6.7	2.50009	8.10	0.80883	7.69	3.55347	7.68	4.52712
		6.71	1.45436	6.71	2.50011	8.11	0.80886	7.7	3.5532	7.69	4.52667
		6.72	1.4544	6.72	2.50012	8.12	0.80889	7.71	3.55294	7.7	4.52628
		6.73	1.45445	6.73	2.50014	8.13	0.80892	7.72	3.55268	7.71	4.52595
		6.74	1.4545	6.74	2.50015	8.14	0.80894	7.73	3.55246	7.72	4.52568
		6.75	1.45455	6.75	2.50015	8.15	0.80896	7.74	3.55228	7.73	4.52548
		6.76	1.4546	6.76	2.50016	8.16	0.80898	7.75	3.55215	7.74	4.52533
		6.77	1.45465	6.77	2.50017	8.17	0.80898	7.76	3.55209	7.75	4.52524
		6.78	1.4547	6.78	2.50019	8.18	0.80898	7.77	3.55209	7.76	4.5252
		6.79	1.45476	6.79	2.5002	8.19	0.80897	7.78	3.55216	7.77	4.52521
		6.8	1.45482	6.8	2.50022	8.20	0.80895	7.79	3.5523	7.78	4.52526
		6.81	1.45488	6.81	2.50024	8.21	0.80893	7.8	3.55249	7.79	4.52535
		6.82	1.45494	6.82	2.50026	8.22	0.8089	7.81	3.55272	7.8	4.52545
		6.83	1.455	6.83	2.50028	8.23	0.80887	7.82	3.55298	7.81	4.52557
		6.84	1.45506	6.84	2.50031	8.24	0.80884	7.83	3.55326	7.82	4.52569
		6.85	1.45512	6.85	2.50033	8.25	0.80882	7.84	3.55353	7.83	4.52581
		6.86	1.45518	6.86	2.50036	8.26	0.80879	7.85	3.55379	7.84	4.52591
		6.87	1.45524	6.87	2.50038	8.27	0.80877	7.86	3.55401	7.85	4.52599
		6.88	1.4553	6.88	2.5004	8.28	0.80876	7.87	3.55418	7.86	4.52604
		6.89	1.45535	6.89	2.50041	8.29	0.80875	7.88	3.5543	7.87	4.52605
		6.9	1.4554	6.9	2.50042	8.30	0.80875	7.89	3.55435	7.88	4.52602
		6.91	1.45545	6.91	2.50043	8.31	0.80875	7.9	3.55433	7.89	4.52594
		6.92	1.45549	6.92	2.50043	8.32	0.80877	7.91	3.55425	7.9	4.52582
		6.93	1.45553	6.93	2.50042	8.33	0.80879	7.92	3.55411	7.91	4.52564
		6.94	1.45557	6.94	2.50041	8.34	0.80881	7.93	3.55393	7.92	4.52542
		6.95	1.4556	6.95	2.5004	8.35	0.80884	7.94	3.5537	7.93	4.52514
		6.96	1.45563	6.96	2.50038	8.36	0.80886	7.95	3.55345	7.94	4.52482
		6.97	1.45565	6.97	2.50036	8.37	0.80889	7.96	3.55319	7.95	4.52446
		6.98	1.45567	6.98	2.50033	8.38	0.80892	7.97	3.55294	7.96	4.52406
		6.99	1.45569	6.99	2.5003	8.39	0.80894	7.98	3.55271	7.97	4.52363
		7	1.4557	7	2.50028	8.40	0.80896	7.99	3.55253	7.98	4.52317
		7.01	1.45572	7.01	2.50026	8.41	0.80897	8	3.55239	7.99	4.52269
		7.02	1.45573	7.02	2.50023	8.42	0.80897	8.01	3.55231	8	4.52218
		7.03	1.45574	7.03	2.50022	8.43	0.80897	8.02	3.5523	8.01	4.52167
		7.04	1.45575	7.04	2.5002	8.44	0.80896	8.03	3.55235	8.02	4.52115
		7.05	1.45577	7.05	2.50019	8.45	0.80895	8.04	3.55247	8.03	4.52062
		7.06	1.45578	7.06	2.50018	8.46	0.80892	8.05	3.55263	8.04	4.52009
		7.07	1.45579	7.07	2.50018	8.47	0.8089	8.06	3.55285	8.05	4.51956
		7.08	1.4558	7.08	2.50018	8.48	0.80887	8.07	3.55309	8.06	4.51904
		7.09	1.4558	7.09	2.50019	8.49	0.80884	8.08	3.55335	8.07	4.51851
		7.1	1.45581	7.1	2.5002	8.50	0.80881	8.09	3.55361	8.08	4.51799
		7.11	1.45581	7.11	2.50021	8.51	0.80879	8.1	3.55386	8.09	4.51747
		7.12	1.45581	7.12	2.50021	8.52	0.80877	8.11	3.55407	8.1	4.51695
		7.13	1.45581	7.13	2.50022	8.53	0.80875	8.12	3.55424	8.11	4.51642
		7.14	1.45581	7.14	2.50023	8.54	0.80874	8.13	3.55436	8.12	4.51589
		7.15	1.4558	7.15	2.50023	8.55	0.80874	8.14	3.55442	8.13	4.51535
		7.16	1.45579	7.16	2.50023	8.56	0.80874	8.15	3.55441	8.14	4.5148
		7.17	1.45577	7.17	2.50023	8.57	0.80875	8.16	3.55434	8.15	4.51422
		7.18	1.45575	7.18	2.50022	8.58	0.80877	8.17	3.55421	8.16	4.51363
		7.19	1.45573	7.19	2.50021	8.59	0.80879	8.18	3.55403	8.17	4.51302
		7.2	1.4557	7.2	2.50019	8.60	0.80882	8.19	3.55381	8.18	4.51239
		7.21	1.45567	7.21	2.50017	8.61	0.80885	8.2	3.55357	8.19	4.51173
		7.22	1.45564	7.22	2.50015	8.62	0.80887	8.21	3.55331	8.2	4.51104
		7.23	1.4556	7.23	2.50013	8.63	0.8089	8.22	3.55306	8.21	4.51032
		7.24	1.45557	7.24	2.50011	8.64	0.80892	8.23	3.55284	8.22	4.50958
		7.25	1.45553	7.25	2.50008	8.65	0.80894	8.24	3.55264	8.23	4.50882
		7.26	1.4555	7.26	2.50006	8.66	0.80895	8.25	3.5525	8.24	4.50803
		7.27	1.45547	7.27	2.50004	8.67	0.80896	8.26	3.5524	8.25	4.50721
		7.28	1.45543	7.28	2.50003	8.68	0.80896	8.27	3.55237	8.26	4.50638
		7.29	1.4554	7.29	2.50001	8.69	0.80895	8.28	3.55241	8.27	4.50554
		7.3	1.45537	7.3	2.50001	8.70	0.80893	8.29	3.5525	8.28	4.50468
		7.31	1.45535	7.31	2.5	8.71	0.80891	8.3	3.55265	8.29	4.50382
		7.32	1.45532	7.32	2.5	8.72	0.80889	8.31	3.55285	8.3	4.50294
		7.33	1.4553	7.33	2.50001	8.73	0.80886	8.32	3.55307	8.31	4.50207
		7.34	1.45528	7.34	2.50001	8.74	0.80883	8.33	3.55332	8.32	4.5012
		7.35	1.45526	7.35	2.50002	8.75	0.8088	8.34	3.55357	8.33	4.50033
		7.36	1.45524	7.36	2.50003	8.76	0.80878	8.35	3.55381	8.34	4.49946
		7.37	1.45522	7.37	2.50004	8.77	0.80875	8.36	3.55403	8.35	4.4986
		7.38	1.4552	7.38	2.50005	8.78	0.80874	8.37	3.5542	8.36	4.49775
		7.39	1.45518	7.39	2.50006	8.79	0.80873	8.38	3.55432	8.37	4.49691
		7.4	1.45516	7.4	2.50007	8.80	0.80872	8.39	3.55439	8.38	4.49608
		7.41	1.45514	7.41	2.50007	8.81	0.80872	8.4	3.55439	8.39	4.49525
		7.42	1.45512	7.42	2.50007	8.82	0.80873	8.41	3.55434	8.4	4.49443
		7.43	1.4551	7.43	2.50006	8.83	0.80875	8.42	3.55422	8.41	4.49362
		7.44	1.45507	7.44	2.50005	8.84	0.80877	8.43	3.55406	8.42	4.49281
		7.45	1.45505	7.45	2.50004	8.85	0.80879	8.44	3.55385	8.43	4.492
		7.46	1.45502	7.46	2.50003	8.86	0.80882	8.45	3.55362	8.44	4.49119
		7.47	1.455	7.47	2.50001	8.87	0.80884	8.46	3.55337	8.45	4.49038
		7.48	1.45497	7.48	2.49999	8.88	0.80887	8.47	3.55312	8.46	4.48956
		7.49	1.45495	7.49	2.49997	8.89	0.80889	8.48	3.5529	8.47	4.48874
		7.5	1.45493	7.5	2.49995	8.90	0.80891	8.49	3.5527	8.48	4.48792
		7.51	1.45491	7.51	2.49993	8.91	0.80892	8.5	3.55255	8.49	4.48709
		7.52	1.45489	7.52	2.49991	8.92	0.80893	8.51	3.55245	8.5	4.48625
		7.53	1.45488	7.53	2.4999	8.93	0.80893	8.52	3.5524	8.51	4.4854
		7.54	1.45486	7.54	2.49989	8.94	0.80892	8.53	3.55242	8.52	4.48455
		7.55	1.45485	7.55	2.49989	8.95	0.80891	8.54	3.5525	8.53	4.4837
		7.56	1.45485	7.56	2.49989	8.96	0.80889	8.55	3.55264	8.54	4.48284
		7.57	1.45484	7.57	2.49989	8.97	0.80887	8.56	3.55282	8.55	4.48198
		7.58	1.45484	7.58	2.4999	8.98	0.80884	8.57	3.55303	8.56	4.48112
		7.59	1.45485	7.59	2.49991	8.99	0.80882	8.58	3.55327	8.57	4.48027
		7.6	1.45485	7.6	2.49993	9.00	0.80879	8.59	3.55351	8.58	4.47942
		7.61	1.45485	7.61	2.49994	9.01	0.80876	8.6	3.55375	8.59	4.47858
		7.62	1.45486	7.62	2.49996	9.02	0.80874	8.61	3.55396	8.6	4.47775
		7.63	1.45486	7.63	2.49998	9.03	0.80872	8.62	3.55414	8.61	4.47694
		7.64	1.45487	7.64	2.49999	9.04	0.80871	8.63	3.55427	8.62	4.47613
		7.65	1.45488	7.65	2.5	9.05	0.80871	8.64	3.55434	8.63	4.47534
		7.66	1.45488	7.66	2.50001	9.06	0.80871	8.65	3.55436	8.64	4.47457
		7.67	1.45488	7.67	2.50002	9.07	0.80872	8.66	3.55432	8.65	4.47381
		7.68	1.45488	7.68	2.50002	9.08	0.80873	8.67	3.55422	8.66	4.47307
		7.69	1.45488	7.69	2.50002	9.09	0.80875	8.68	3.55406	8.67	4.47234
		7.7	1.45488	7.7	2.50002	9.10	0.80878	8.69	3.55387	8.68	4.47162
		7.71	1.45488	7.71	2.50001	9.11	0.8088	8.7	3.55365	8.69	4.47091
		7.72	1.45488	7.72	2.5	9.12	0.80883	8.71	3.55341	8.7	4.4702
		7.73	1.45487	7.73	2.49999	9.13	0.80886	8.72	3.55317	8.71	4.46951
		7.74	1.45487	7.74	2.49998	9.14	0.80888	8.73	3.55294	8.72	4.46881
		7.75	1.45487	7.75	2.49996	9.15	0.8089	8.74	3.55274	8.73	4.46811
		7.76	1.45486	7.76	2.49995	9.16	0.80891	8.75	3.55258	8.74	4.46741
		7.77	1.45486	7.77	2.49994	9.17	0.80892	8.76	3.55247	8.75	4.46669
		7.78	1.45486	7.78	2.49993	9.18	0.80892	8.77	3.55242	8.76	4.46597
		7.79	1.45487	7.79	2.49993	9.19	0.80892	8.78	3.55243	8.77	4.46524
		7.8	1.45487	7.8	2.49993	9.20	0.80891	8.79	3.55249	8.78	4.46449
		7.81	1.45488	7.81	2.49993	9.21	0.80889	8.8	3.55261	8.79	4.46372
		7.82	1.45489	7.82	2.49994	9.22	0.80887	8.81	3.55278	8.8	4.46293
		7.83	1.4549	7.83	2.49995	9.23	0.80885	8.82	3.55298	8.81	4.46213
		7.84	1.45491	7.84	2.49997	9.24	0.80882	8.83	3.5532	8.82	4.46131
		7.85	1.45492	7.85	2.49998	9.25	0.8088	8.84	3.55344	8.83	4.46047
		7.86	1.45494	7.86	2.5	9.26	0.80877	8.85	3.55367	8.84	4.45962
		7.87	1.45495	7.87	2.50002	9.27	0.80875	8.86	3.55388	8.85	4.45875
		7.88	1.45496	7.88	2.50004	9.28	0.80873	8.87	3.55406	8.86	4.45787
		7.89	1.45497	7.89	2.50005	9.29	0.80872	8.88	3.5542	8.87	4.45698
		7.9	1.45498	7.9	2.50007	9.30	0.80872	8.89	3.55429	8.88	4.45609
		7.91	1.45499	7.91	2.50008	9.31	0.80872	8.9	3.55431	8.89	4.4552
		7.92	1.455	7.92	2.50009	9.32	0.80873	8.91	3.55428	8.9	4.45431
		7.93	1.455	7.93	2.50009	9.33	0.80874	8.92	3.5542	8.91	4.45342
		7.94	1.45501	7.94	2.50009	9.34	0.80876	8.93	3.55406	8.92	4.45254
		7.95	1.45501	7.95	2.50009	9.35	0.80878	8.94	3.55388	8.93	4.45167
		7.96	1.45501	7.96	2.50008	9.36	0.80881	8.95	3.55366	8.94	4.45082
		7.97	1.455	7.97	2.50007	9.37	0.80883	8.96	3.55343	8.95	4.44999
		7.98	1.455	7.98	2.50006	9.38	0.80886	8.97	3.5532	8.96	4.44918
		7.99	1.455	7.99	2.50004	9.39	0.80888	8.98	3.55298	8.97	4.4484
		8	1.45499	8	2.50003	9.40	0.8089	8.99	3.55278	8.98	4.44764
		8.01	1.45499	8.01	2.50002	9.41	0.80892	9	3.55261	8.99	4.44691
		8.02	1.45499	8.02	2.50001	9.42	0.80893	9.01	3.5525	9	4.44621
		8.03	1.45498	8.03	2.5	9.43	0.80893	9.02	3.55243	9.01	4.44554
		8.04	1.45498	8.04	2.49999	9.44	0.80893	9.03	3.55243	9.02	4.4449
		8.05	1.45499	8.05	2.49999	9.45	0.80892	9.04	3.55248	9.03	4.44429
		8.06	1.45499	8.06	2.49999	9.46	0.80891	9.05	3.55259	9.04	4.44373
		8.07	1.45499	8.07	2.49999	9.47	0.80889	9.06	3.55274	9.05	4.44319
		8.08	1.455	8.08	2.5	9.48	0.80886	9.07	3.55293	9.06	4.44269
		8.09	1.45501	8.09	2.50001	9.49	0.80884	9.08	3.55315	9.07	4.44223
		8.1	1.45501	8.1	2.50003	9.50	0.80881	9.09	3.55338	9.08	4.4418
		8.11	1.45502	8.11	2.50004	9.51	0.80879	9.1	3.55361	9.09	4.4414
		8.12	1.45503	8.12	2.50006	9.52	0.80877	9.11	3.55382	9.1	4.44105
		8.13	1.45504	8.13	2.50008	9.53	0.80875	9.12	3.554	9.11	4.44072
		8.14	1.45504	8.14	2.50009	9.54	0.80874	9.13	3.55414	9.12	4.44043
		8.15	1.45505	8.15	2.5001	9.55	0.80873	9.14	3.55424	9.13	4.44018
		8.16	1.45505	8.16	2.50011	9.56	0.80873	9.15	3.55428	9.14	4.43995
		8.17	1.45506	8.17	2.50012	9.57	0.80873	9.16	3.55426	9.15	4.43976
		8.18	1.45506	8.18	2.50012	9.58	0.80875	9.17	3.55419	9.16	4.43959
		8.19	1.45506	8.19	2.50012	9.59	0.80876	9.18	3.55406	9.17	4.43945
		8.2	1.45505	8.2	2.50012	9.60	0.80878	9.19	3.5539	9.18	4.43934
		8.21	1.45505	8.21	2.50011	9.61	0.80881	9.2	3.5537	9.19	4.43924
		8.22	1.45504	8.22	2.5001	9.62	0.80883	9.21	3.55348	9.2	4.43916
		8.23	1.45503	8.23	2.50009	9.63	0.80886	9.22	3.55325	9.21	4.43909
		8.24	1.45502	8.24	2.50008	9.64	0.80888	9.23	3.55303	9.22	4.43903
		8.25	1.45502	8.25	2.50006	9.65	0.8089	9.24	3.55283	9.23	4.43897
		8.26	1.45501	8.26	2.50005	9.66	0.80892	9.25	3.55266	9.24	4.4389
		8.27	1.455	8.27	2.50003	9.67	0.80893	9.26	3.55254	9.25	4.43883
		8.28	1.455	8.28	2.50002	9.68	0.80893	9.27	3.55247	9.26	4.43874
		8.29	1.45499	8.29	2.50002	9.69	0.80893	9.28	3.55245	9.27	4.43863
		8.3	1.45499	8.3	2.50001	9.70	0.80892	9.29	3.55249	9.28	4.4385
		8.31	1.45499	8.31	2.50001	9.71	0.80891	9.3	3.55259	9.29	4.43833
		8.32	1.45499	8.32	2.50002	9.72	0.80889	9.31	3.55273	9.3	4.43813
		8.33	1.45499	8.33	2.50002	9.73	0.80887	9.32	3.55291	9.31	4.43789
		8.34	1.455	8.34	2.50003	9.74	0.80885	9.33	3.55311	9.32	4.43761
		8.35	1.455	8.35	2.50005	9.75	0.80882	9.34	3.55334	9.33	4.43729
		8.36	1.45501	8.36	2.50006	9.76	0.80879	9.35	3.55356	9.34	4.43692
		8.37	1.45502	8.37	2.50008	9.77	0.80877	9.36	3.55377	9.35	4.43651
		8.38	1.45502	8.38	2.50009	9.78	0.80875	9.37	3.55396	9.36	4.43605
		8.39	1.45503	8.39	2.50011	9.79	0.80874	9.38	3.55411	9.37	4.43556
		8.4	1.45503	8.4	2.50012	9.80	0.80873	9.39	3.55421	9.38	4.43503
		8.41	1.45504	8.41	2.50013	9.81	0.80873	9.4	3.55426	9.39	4.43446
		8.42	1.45504	8.42	2.50014	9.82	0.80873	9.41	3.55425	9.4	4.43387
		8.43	1.45504	8.43	2.50014	9.83	0.80874	9.42	3.55419	9.41	4.43327
		8.44	1.45504	8.44	2.50014	9.84	0.80876	9.43	3.55408	9.42	4.43265
		8.45	1.45503	8.45	2.50014	9.85	0.80878	9.44	3.55393	9.43	4.43202
		8.46	1.45503	8.46	2.50013	9.86	0.8088	9.45	3.55374	9.44	4.43141
		8.47	1.45502	8.47	2.50012	9.87	0.80883	9.46	3.55353	9.45	4.4308
		8.48	1.45502	8.48	2.50011	9.88	0.80885	9.47	3.55331	9.46	4.43022
		8.49	1.45501	8.49	2.50009	9.89	0.80888	9.48	3.55309	9.47	4.42967
		8.5	1.455	8.5	2.50008	9.90	0.8089	9.49	3.55289	9.48	4.42915
		8.51	1.45499	8.51	2.50006	9.91	0.80891	9.5	3.55272	9.49	4.42867
		8.52	1.45499	8.52	2.50005	9.92	0.80892	9.51	3.55259	9.5	4.42825
		8.53	1.45498	8.53	2.50004	9.93	0.80893	9.52	3.55251	9.51	4.42787
		8.54	1.45498	8.54	2.50003	9.94	0.80893	9.53	3.55248	9.52	4.42755
		8.55	1.45498	8.55	2.50002	9.95	0.80892	9.54	3.55251	9.53	4.42728
		8.56	1.45497	8.56	2.50002	9.96	0.80891	9.55	3.55259	9.54	4.42706
		8.57	1.45498	8.57	2.50002	9.97	0.80889	9.56	3.55272	9.55	4.4269
		8.58	1.45498	8.58	2.50003	9.98	0.80887	9.57	3.55289	9.56	4.42678
		8.59	1.45498	8.59	2.50004	9.99	0.80885	9.58	3.55308	9.57	4.42671
		8.6	1.45499	8.6	2.50005			9.59	3.5533	9.58	4.42667
		8.61	1.455	8.61	2.50006			9.6	3.55352	9.59	4.42666
		8.62	1.455	8.62	2.50008			9.61	3.55373	9.6	4.42666
		8.63	1.45501	8.63	2.50009			9.62	3.55391	9.61	4.42668
		8.64	1.45502	8.64	2.5001			9.63	3.55407	9.62	4.4267
		8.65	1.45502	8.65	2.50012			9.64	3.55418	9.63	4.42672
		8.66	1.45503	8.66	2.50013			9.65	3.55423	9.64	4.42671
		8.67	1.45503	8.67	2.50013			9.66	3.55424	9.65	4.42668
		8.68	1.45503	8.68	2.50013			9.67	3.55419	9.66	4.42661
		8.69	1.45503	8.69	2.50013			9.68	3.55409	9.67	4.4265
		8.7	1.45503	8.7	2.50013			9.69	3.55395	9.68	4.42634
		8.71	1.45502	8.71	2.50012			9.7	3.55377	9.69	4.42613
		8.72	1.45502	8.72	2.50011			9.71	3.55357	9.7	4.42587
		8.73	1.45501	8.73	2.5001			9.72	3.55335	9.71	4.42554
		8.74	1.455	8.74	2.50009			9.73	3.55314	9.72	4.42516
		8.75	1.455	8.75	2.50007			9.74	3.55294	9.73	4.42473
		8.76	1.45499	8.76	2.50005			9.75	3.55277	9.74	4.42424
		8.77	1.45498	8.77	2.50004			9.76	3.55263	9.75	4.42371
		8.78	1.45498	8.78	2.50003			9.77	3.55254	9.76	4.42313
		8.79	1.45498	8.79	2.50002			9.78	3.55251	9.77	4.42252
		8.8	1.45497	8.8	2.50001			9.79	3.55252	9.78	4.42188
		8.81	1.45497	8.81	2.50001			9.8	3.55259	9.79	4.42121
		8.82	1.45498	8.82	2.50001			9.81	3.5527	9.8	4.42054
		8.83	1.45498	8.83	2.50001			9.82	3.55286	9.81	4.41987
		8.84	1.45498	8.84	2.50002			9.83	3.55305	9.82	4.4192
		8.85	1.45499	8.85	2.50003			9.84	3.55326	9.83	4.41855
		8.86	1.455	8.86	2.50004			9.85	3.55347	9.84	4.41792
		8.87	1.455	8.87	2.50005			9.86	3.55368	9.85	4.41732
		8.88	1.45501	8.88	2.50007			9.87	3.55386	9.86	4.41675
		8.89	1.45502	8.89	2.50008			9.88	3.55402	9.87	4.41622
		8.9	1.45502	8.9	2.50009			9.89	3.55414	9.88	4.41574
		8.91	1.45503	8.91	2.5001			9.9	3.5542	9.89	4.4153
		8.92	1.45503	8.92	2.50011			9.91	3.55422	9.9	4.41491
		8.93	1.45503	8.93	2.50011			9.92	3.55418	9.91	4.41456
		8.94	1.45503	8.94	2.50011			9.93	3.5541	9.92	4.41426
		8.95	1.45503	8.95	2.50011			9.94	3.55397	9.93	4.41401
		8.96	1.45503	8.96	2.5001			9.95	3.5538	9.94	4.4138
		8.97	1.45502	8.97	2.50009			9.96	3.5536	9.95	4.41362
		8.98	1.45501	8.98	2.50008			9.97	3.5534	9.96	4.41348
		8.99	1.45501	8.99	2.50007			9.98	3.55319	9.97	4.41337
		9	1.455	9	2.50005			9.99	3.55299	9.98	4.41329
		9.01	1.45499	9.01	2.50004			10	3.55281	9.99	4.41322
		9.02	1.45499	9.02	2.50003
		9.03	1.45498	9.03	2.50001
		9.04	1.45498	9.04	2.5
		9.05	1.45498	9.05	2.5
		9.06	1.45498	9.06	2.49999
		9.07	1.45498	9.07	2.49999
		9.08	1.45498	9.08	2.5
		9.09	1.45499	9.09	2.50001
		9.1	1.45499	9.1	2.50002
		9.11	1.455	9.11	2.50003
		9.12	1.455	9.12	2.50004
		9.13	1.45501	9.13	2.50005
		9.14	1.45502	9.14	2.50007
		9.15	1.45502	9.15	2.50008
		9.16	1.45503	9.16	2.50009
		9.17	1.45503	9.17	2.5001
		9.18	1.45503	9.18	2.5001
		9.19	1.45503	9.19	2.50011
		9.2	1.45503	9.2	2.5001
		9.21	1.45503	9.21	2.5001
		9.22	1.45502	9.22	2.50009
		9.23	1.45502	9.23	2.50008
		9.24	1.45501	9.24	2.50007
		9.25	1.45501	9.25	2.50005
		9.26	1.455	9.26	2.50004
		9.27	1.45499	9.27	2.50003
		9.28	1.45499	9.28	2.50002
		9.29	1.45499	9.29	2.50001
		9.3	1.45498	9.3	2.5
		9.31	1.45498	9.31	2.5
		9.32	1.45498	9.32	2.5
		9.33	1.45498	9.33	2.5
		9.34	1.45499	9.34	2.50001
		9.35	1.45499	9.35	2.50002
		9.36	1.455	9.36	2.50003
		9.37	1.45501	9.37	2.50004
		9.38	1.45501	9.38	2.50006
		9.39	1.45502	9.39	2.50007
		9.4	1.45503	9.4	2.50008
		9.41	1.45503	9.41	2.50009
		9.42	1.45503	9.42	2.5001
		9.43	1.45504	9.43	2.50011
		9.44	1.45504	9.44	2.50011
		9.45	1.45504	9.45	2.50011
		9.46	1.45503	9.46	2.5001
		9.47	1.45503	9.47	2.5001
		9.48	1.45502	9.48	2.50009
		9.49	1.45502	9.49	2.50008
		9.5	1.45501	9.5	2.50006
		9.51	1.455	9.51	2.50005
		9.52	1.455	9.52	2.50004
		9.53	1.45499	9.53	2.50002
		9.54	1.45499	9.54	2.50001
		9.55	1.45499	9.55	2.50001
		9.56	1.45498	9.56	2.5
		9.57	1.45499	9.57	2.5
		9.58	1.45499	9.58	2.5
		9.59	1.45499	9.59	2.50001
		9.6	1.455	9.6	2.50002
		9.61	1.455	9.61	2.50003
		9.62	1.45501	9.62	2.50004
		9.63	1.45501	9.63	2.50006
		9.64	1.45502	9.64	2.50007
		9.65	1.45503	9.65	2.50008
		9.66	1.45503	9.66	2.50009
		9.67	1.45503	9.67	2.5001
		9.68	1.45504	9.68	2.50011
		9.69	1.45504	9.69	2.50011
		9.7	1.45504	9.7	2.50011
		9.71	1.45503	9.71	2.50011
		9.72	1.45503	9.72	2.5001
		9.73	1.45502	9.73	2.50009
		9.74	1.45502	9.74	2.50008
		9.75	1.45501	9.75	2.50007
		9.76	1.45501	9.76	2.50005
		9.77	1.455	9.77	2.50004
		9.78	1.45499	9.78	2.50003
		9.79	1.45499	9.79	2.50002
		9.8	1.45499	9.8	2.50001
		9.81	1.45498	9.81	2.50001
		9.82	1.45498	9.82	2.5
		9.83	1.45499	9.83	2.50001
		9.84	1.45499	9.84	2.50001
		9.85	1.45499	9.85	2.50002
		9.86	1.455	9.86	2.50003
		9.87	1.455	9.87	2.50004
		9.88	1.45501	9.88	2.50005
		9.89	1.45502	9.89	2.50007
		9.9	1.45502	9.9	2.50008
		9.91	1.45503	9.91	2.50009
		9.92	1.45503	9.92	2.5001
		9.93	1.45503	9.93	2.50011
		9.94	1.45503	9.94	2.50011
		9.95	1.45503	9.95	2.50011
		9.96	1.45503	9.96	2.50011
		9.97	1.45503	9.97	2.5001
		9.98	1.45502	9.98	2.50009
		9.99	1.45502	9.99	2.50008
		10	1.45501	10	2.50007
