# Supplementary material for: Crystallization of stardust analogs under an electron flux atmosphere
Source: PNAS Nexus. 2026 Apr 4;5(4):pgag095. doi: 10.1093/pnasnexus/pgag095 (PMC13070425; doi:10.1093/pnasnexus/pgag095)
Supplement: pgag095_Supplementary_Data [file pgag095_supplementary_data.zip › PNASNEXUS-PNASNEXUS-2025-01019-TRR-s05.csv]

	0 sec		20 sec		40 sec		60 sec		80 sec		100 sec		300 sec
r (�)	G (r)	r (�)	G r	r (�)	G r	r (�)	G r	r (�)	G r	r (�)	G r	r (�)	G r
0.02	0.08073	0.025	0.05912	0.02	0.06613	0.02	0.05363	0.02	0.08083	0.02	0.49674	0.02	-0.04734
0.03	0.0961	0.035	0.08107	0.03	0.09073	0.03	0.07108	0.03	0.11033	0.03	0.71608	0.03	-0.09986
0.04	0.10191	0.045	0.09408	0.04	0.10538	0.04	0.07754	0.04	0.127	0.04	0.90136	0.04	-0.16261
0.05	0.09619	0.055	0.09551	0.05	0.10712	0.05	0.06972	0.05	0.12703	0.05	1.04246	0.05	-0.2404
0.06	0.07722	0.065	0.08297	0.06	0.09328	0.06	0.04468	0.06	0.10697	0.06	1.13034	0.06	-0.3377
0.07	0.0436	0.075	0.05441	0.07	0.06156	0.07	-1.71E-04	0.07	0.06384	0.07	1.1572	0.07	-0.45848
0.08	-0.00574	0.085	0.00814	0.08	0.01003	0.08	-0.06694	0.08	-0.00483	0.08	1.11667	0.08	-0.60619
0.09	-0.07153	0.095	-0.0571	0.09	-0.06275	0.09	-0.15723	0.09	-0.10092	0.09	1.00402	0.09	-0.7836
0.1	-0.15409	0.105	-0.14213	0.1	-0.15775	0.1	-0.27215	0.1	-0.22567	0.1	0.8162	0.1	-0.99277
0.11	-0.25334	0.115	-0.24729	0.11	-0.2754	0.11	-0.41218	0.11	-0.37965	0.11	0.552	0.11	-1.23498
0.12	-0.36883	0.125	-0.37243	0.12	-0.41561	0.12	-0.57724	0.12	-0.56277	0.12	0.21203	0.12	-1.51069
0.13	-0.4997	0.135	-0.51694	0.13	-0.57777	0.13	-0.76667	0.13	-0.77421	0.13	-0.20123	0.13	-1.81951
0.14	-0.64471	0.145	-0.67968	0.14	-0.76072	0.14	-0.9792	0.14	-1.0125	0.14	-0.68351	0.14	-2.16018
0.15	-0.80227	0.155	-0.8591	0.15	-0.96279	0.15	-1.213	0.15	-1.2755	0.15	-1.22881	0.15	-2.53062
0.16	-0.97046	0.165	-1.05318	0.16	-1.18183	0.16	-1.46569	0.16	-1.56042	0.16	-1.82953	0.16	-2.92791
0.17	-1.14706	0.175	-1.25953	0.17	-1.41524	0.17	-1.73442	0.17	-1.86392	0.17	-2.47659	0.17	-3.34837
0.18	-1.32962	0.185	-1.47538	0.18	-1.66003	0.18	-2.01585	0.18	-2.18216	0.18	-3.15967	0.18	-3.78759
0.19	-1.51546	0.195	-1.69769	0.19	-1.91287	0.19	-2.30629	0.19	-2.51081	0.19	-3.8674	0.19	-4.24055
0.2	-1.70177	0.205	-1.92317	0.2	-2.17015	0.2	-2.60173	0.2	-2.84522	0.2	-4.58756	0.2	-4.70165
0.21	-1.88561	0.215	-2.14835	0.21	-2.42806	0.21	-2.89789	0.21	-3.18046	0.21	-5.30742	0.21	-5.16486
0.22	-2.06404	0.225	-2.36967	0.22	-2.68263	0.22	-3.19037	0.22	-3.51141	0.22	-6.01394	0.22	-5.62382
0.23	-2.23411	0.235	-2.58353	0.23	-2.92986	0.23	-3.47467	0.23	-3.83288	0.23	-6.69405	0.23	-6.07195
0.24	-2.39297	0.245	-2.78638	0.24	-3.16576	0.24	-3.74629	0.24	-4.13971	0.24	-7.33499	0.24	-6.50257
0.25	-2.53786	0.255	-2.97476	0.25	-3.38644	0.25	-4.00086	0.25	-4.42684	0.25	-7.92448	0.25	-6.90905
0.26	-2.66626	0.265	-3.1454	0.26	-3.5882	0.26	-4.23414	0.26	-4.68947	0.26	-8.45107	0.26	-7.28492
0.27	-2.77585	0.275	-3.29529	0.27	-3.76757	0.27	-4.44221	0.27	-4.92308	0.27	-8.90434	0.27	-7.624
0.28	-2.8646	0.285	-3.4217	0.28	-3.92139	0.28	-4.62145	0.28	-5.12357	0.28	-9.27512	0.28	-7.92053
0.29	-2.93082	0.295	-3.5223	0.29	-4.04691	0.29	-4.76867	0.29	-5.28734	0.29	-9.55569	0.29	-8.16928
0.3	-2.97316	0.305	-3.59513	0.3	-4.14178	0.3	-4.88114	0.3	-5.41133	0.3	-9.73996	0.3	-8.36563
0.31	-2.99067	0.315	-3.63871	0.31	-4.20417	0.31	-4.95667	0.31	-5.4931	0.31	-9.82357	0.31	-8.50573
0.32	-2.9828	0.325	-3.65203	0.32	-4.23274	0.32	-4.99364	0.32	-5.5309	0.32	-9.80399	0.32	-8.5865
0.33	-2.94942	0.335	-3.63457	0.33	-4.2267	0.33	-4.99102	0.33	-5.52367	0.33	-9.6806	0.33	-8.60576
0.34	-2.89081	0.345	-3.58636	0.34	-4.18584	0.34	-4.94844	0.34	-5.47107	0.34	-9.45466	0.34	-8.56225
0.35	-2.80769	0.355	-3.5079	0.35	-4.1105	0.35	-4.86613	0.35	-5.37352	0.35	-9.12931	0.35	-8.45568
0.36	-2.70119	0.365	-3.40023	0.36	-4.00159	0.36	-4.745	0.36	-5.23217	0.36	-8.70952	0.36	-8.28671
0.37	-2.5728	0.375	-3.26487	0.37	-3.86059	0.37	-4.58653	0.37	-5.04887	0.37	-8.20196	0.37	-8.05701
0.38	-2.42439	0.385	-3.10379	0.38	-3.68947	0.38	-4.39286	0.38	-4.82616	0.38	-7.61488	0.38	-7.76917
0.39	-2.25815	0.395	-2.9194	0.39	-3.49071	0.39	-4.16664	0.39	-4.56722	0.39	-6.95792	0.39	-7.42672
0.4	-2.07657	0.405	-2.71448	0.4	-3.26724	0.4	-3.91107	0.4	-4.27581	0.4	-6.24195	0.4	-7.03402
0.41	-1.88237	0.415	-2.49214	0.41	-3.02236	0.41	-3.62978	0.41	-3.95621	0.41	-5.47882	0.41	-6.59624
0.42	-1.67847	0.425	-2.25576	0.42	-2.75971	0.42	-3.32683	0.42	-3.61312	0.42	-4.68116	0.42	-6.11924
0.43	-1.46792	0.435	-2.00892	0.43	-2.4832	0.43	-3.00658	0.43	-3.25161	0.43	-3.86206	0.43	-5.60949
0.44	-1.25385	0.445	-1.75535	0.44	-2.19693	0.44	-2.67365	0.44	-2.877	0.44	-3.03488	0.44	-5.07395
0.45	-1.03946	0.455	-1.49886	0.45	-1.90513	0.45	-2.33283	0.45	-2.49479	0.45	-2.21298	0.45	-4.51995
0.46	-0.82787	0.465	-1.24325	0.46	-1.61206	0.46	-1.98897	0.46	-2.11054	0.46	-1.40941	0.46	-3.95507
0.47	-0.62216	0.475	-0.99226	0.47	-1.32197	0.47	-1.64695	0.47	-1.72978	0.47	-0.63673	0.47	-3.387
0.48	-0.42525	0.485	-0.74952	0.48	-1.03899	0.48	-1.31155	0.48	-1.35792	0.48	0.09329	0.48	-2.82343
0.49	-0.23988	0.495	-0.51844	0.49	-0.7671	0.49	-0.98739	0.49	-1.00015	0.49	0.76984	0.49	-2.27189
0.5	-0.06856	0.505	-0.3022	0.5	-0.51001	0.5	-0.67885	0.5	-0.66137	0.5	1.38328	0.5	-1.73965
0.51	0.08646	0.515	-0.10367	0.51	-0.27114	0.51	-0.38998	0.51	-0.34607	0.51	1.9253	0.51	-1.23358
0.52	0.22326	0.525	0.07465	0.52	-0.05356	0.52	-0.12446	0.52	-0.05829	0.52	2.38908	0.52	-0.76004
0.53	0.34024	0.535	0.2306	0.53	0.14008	0.53	0.11446	0.53	0.19846	0.53	2.76939	0.53	-0.32479
0.54	0.43618	0.545	0.3625	0.54	0.30757	0.54	0.32404	0.54	0.42124	0.54	3.06262	0.54	0.06715
0.55	0.51021	0.555	0.46907	0.55	0.44719	0.55	0.50207	0.55	0.60773	0.55	3.26687	0.55	0.4115
0.56	0.56189	0.565	0.54951	0.56	0.55771	0.56	0.64687	0.56	0.75628	0.56	3.38192	0.56	0.70485
0.57	0.59111	0.575	0.60347	0.57	0.63843	0.57	0.75739	0.57	0.86589	0.57	3.40923	0.57	0.94468
0.58	0.59819	0.585	0.63108	0.58	0.68913	0.58	0.83312	0.58	0.93625	0.58	3.35183	0.58	1.12941
0.59	0.58379	0.595	0.63289	0.59	0.71015	0.59	0.87416	0.59	0.9677	0.59	3.21425	0.59	1.25838
0.6	0.54893	0.605	0.60989	0.6	0.70229	0.6	0.88117	0.6	0.96125	0.6	3.00237	0.6	1.33186
0.61	0.49495	0.615	0.56347	0.61	0.66682	0.61	0.85539	0.61	0.9185	0.61	2.72332	0.61	1.35106
0.62	0.42349	0.625	0.4954	0.62	0.60545	0.62	0.79854	0.62	0.84165	0.62	2.38526	0.62	1.31805
0.63	0.33644	0.635	0.40773	0.63	0.5203	0.63	0.71284	0.63	0.73342	0.63	1.99719	0.63	1.23571
0.64	0.23591	0.645	0.30283	0.64	0.41382	0.64	0.60093	0.64	0.59697	0.64	1.56879	0.64	1.10769
0.65	0.12419	0.655	0.18328	0.65	0.28876	0.65	0.46583	0.65	0.43588	0.65	1.11016	0.65	0.93833
0.66	0.00367	0.665	0.05183	0.66	0.14811	0.66	0.31084	0.66	0.25405	0.66	0.63162	0.66	0.73252
0.67	-0.12314	0.675	-0.08866	0.67	-0.00497	0.67	0.13953	0.67	0.0556	0.67	0.14353	0.67	0.49565
0.68	-0.25373	0.685	-0.23523	0.68	-0.16718	0.68	-0.04435	0.68	-0.15516	0.68	-0.34397	0.68	0.23348
0.69	-0.38556	0.695	-0.38496	0.69	-0.33519	0.69	-0.23698	0.69	-0.37385	0.69	-0.82114	0.69	-0.04796
0.7	-0.51621	0.705	-0.53494	0.7	-0.50567	0.7	-0.43449	0.7	-0.5961	0.7	-1.27879	0.7	-0.34251
0.71	-0.64329	0.715	-0.6824	0.71	-0.67535	0.71	-0.63304	0.71	-0.81761	0.71	-1.70852	0.71	-0.64398
0.72	-0.76461	0.725	-0.82467	0.72	-0.8411	0.72	-0.82892	0.72	-1.03423	0.72	-2.10278	0.72	-0.94625
0.73	-0.87814	0.735	-0.9593	0.73	-0.99995	0.73	-1.01858	0.73	-1.24207	0.73	-2.45506	0.73	-1.24342
0.74	-0.98204	0.745	-1.08408	0.74	-1.14917	0.74	-1.19869	0.74	-1.4375	0.74	-2.75997	0.74	-1.52986
0.75	-1.07472	0.755	-1.19704	0.75	-1.28631	0.75	-1.36623	0.75	-1.61726	0.75	-3.01329	0.75	-1.80038
0.76	-1.15488	0.765	-1.29651	0.76	-1.40922	0.76	-1.51849	0.76	-1.77848	0.76	-3.21205	0.76	-2.05022
0.77	-1.22144	0.775	-1.38115	0.77	-1.51607	0.77	-1.65315	0.77	-1.91875	0.77	-3.35451	0.77	-2.27523
0.78	-1.27365	0.785	-1.44991	0.78	-1.60542	0.78	-1.76827	0.78	-2.03611	0.78	-3.44016	0.78	-2.47184
0.79	-1.31104	0.795	-1.5021	0.79	-1.67618	0.79	-1.86235	0.79	-2.12912	0.79	-3.46972	0.79	-2.63716
0.8	-1.33342	0.805	-1.53738	0.8	-1.72767	0.8	-1.93435	0.8	-2.19684	0.8	-3.44502	0.8	-2.76902
0.81	-1.34091	0.815	-1.55569	0.81	-1.75957	0.81	-1.98364	0.81	-2.23882	0.81	-3.36895	0.81	-2.86596
0.82	-1.33386	0.825	-1.55733	0.82	-1.77195	0.82	-2.01005	0.82	-2.25513	0.82	-3.24536	0.82	-2.92725
0.83	-1.31293	0.835	-1.54287	0.83	-1.76522	0.83	-2.01385	0.83	-2.24631	0.83	-3.07892	0.83	-2.95287
0.84	-1.27897	0.845	-1.51318	0.84	-1.74016	0.84	-1.99572	0.84	-2.21336	0.84	-2.87499	0.84	-2.94351
0.85	-1.23307	0.855	-1.46936	0.85	-1.69786	0.85	-1.95672	0.85	-2.15771	0.85	-2.63951	0.85	-2.90052
0.86	-1.17648	0.865	-1.41273	0.86	-1.63966	0.86	-1.89827	0.86	-2.08114	0.86	-2.3788	0.86	-2.82586
0.87	-1.11063	0.875	-1.34479	0.87	-1.56718	0.87	-1.82211	0.87	-1.9858	0.87	-2.09942	0.87	-2.72203
0.88	-1.03704	0.885	-1.26721	0.88	-1.48225	0.88	-1.73023	0.88	-1.8741	0.88	-1.80805	0.88	-2.59203
0.89	-0.95733	0.895	-1.18174	0.89	-1.38683	0.89	-1.62487	0.89	-1.74866	0.89	-1.5113	0.89	-2.43926
0.9	-0.87317	0.905	-1.0902	0.9	-1.28303	0.9	-1.50844	0.9	-1.61228	0.9	-1.21558	0.9	-2.26746
0.91	-0.78625	0.915	-0.99446	0.91	-1.17302	0.91	-1.38345	0.91	-1.46787	0.91	-0.92698	0.91	-2.08059
0.92	-0.69824	0.925	-0.89637	0.92	-1.05902	0.92	-1.25252	0.92	-1.31837	0.92	-0.65114	0.92	-1.88278
0.93	-0.61075	0.935	-0.79775	0.93	-0.94321	0.93	-1.11824	0.93	-1.16672	0.93	-0.39315	0.93	-1.67821
0.94	-0.52534	0.945	-0.70034	0.94	-0.82774	0.94	-0.9832	0.94	-1.01578	0.94	-0.15746	0.94	-1.47105
0.95	-0.44343	0.955	-0.60577	0.95	-0.71465	0.95	-0.8499	0.95	-0.86828	0.95	0.05219	0.95	-1.26536
0.96	-0.36635	0.965	-0.51555	0.96	-0.60587	0.96	-0.7207	0.96	-0.7268	0.96	0.23282	0.96	-1.065
0.97	-0.29525	0.975	-0.43102	0.97	-0.50314	0.97	-0.59781	0.97	-0.59368	0.97	0.38223	0.97	-0.87361
0.98	-0.23113	0.985	-0.35336	0.98	-0.40804	0.98	-0.48321	0.98	-0.47102	0.98	0.49902	0.98	-0.69447
0.99	-0.17481	0.995	-0.28356	0.99	-0.32192	0.99	-0.37868	0.99	-0.36063	0.99	0.58259	0.99	-0.5305
1	-0.12691	1.005	-0.22241	1	-0.24591	1	-0.28569	1	-0.26401	1	0.63309	1	-0.3842
1.01	-0.08786	1.015	-0.1705	1.01	-0.1809	1.01	-0.20548	1.01	-0.18235	1.01	0.65142	1.01	-0.25762
1.02	-0.05793	1.025	-0.12821	1.02	-0.12752	1.02	-0.13895	1.02	-0.11646	1.02	0.63913	1.02	-0.15231
1.03	-0.03715	1.035	-0.09572	1.03	-0.08616	1.03	-0.08673	1.03	-0.06686	1.03	0.59835	1.03	-0.06935
1.04	-0.02541	1.045	-0.07302	1.04	-0.05695	1.04	-0.04912	1.04	-0.0337	1.04	0.53177	1.04	-0.00929
1.05	-0.0224	1.055	-0.0599	1.05	-0.0398	1.05	-0.02615	1.05	-0.0168	1.05	0.44245	1.05	0.02777
1.06	-0.02766	1.065	-0.056	1.06	-0.03437	1.06	-0.01755	1.06	-0.01569	1.06	0.33384	1.06	0.04223
1.07	-0.04059	1.075	-0.06078	1.07	-0.04013	1.07	-0.02277	1.07	-0.0296	1.07	0.20959	1.07	0.03491
1.08	-0.06046	1.085	-0.07357	1.08	-0.05633	1.08	-0.04102	1.08	-0.0575	1.08	0.07349	1.08	0.00707
1.09	-0.08643	1.095	-0.09359	1.09	-0.08207	1.09	-0.07129	1.09	-0.09811	1.09	-0.07063	1.09	-0.0397
1.1	-0.11758	1.105	-0.11997	1.1	-0.11629	1.1	-0.11237	1.1	-0.14998	1.1	-0.21896	1.1	-0.10348
1.11	-0.15294	1.115	-0.15173	1.11	-0.15784	1.11	-0.16288	1.11	-0.21148	1.11	-0.36788	1.11	-0.18208
1.12	-0.19147	1.125	-0.18787	1.12	-0.20543	1.12	-0.2213	1.12	-0.28085	1.12	-0.51396	1.12	-0.2731
1.13	-0.23214	1.135	-0.22734	1.13	-0.25774	1.13	-0.28602	1.13	-0.35626	1.13	-0.65404	1.13	-0.37403
1.14	-0.27388	1.145	-0.26909	1.14	-0.31341	1.14	-0.35537	1.14	-0.43583	1.14	-0.78534	1.14	-0.48222
1.15	-0.3157	1.155	-0.31208	1.15	-0.37107	1.15	-0.42765	1.15	-0.51766	1.15	-0.90543	1.15	-0.59501
1.16	-0.35658	1.165	-0.35528	1.16	-0.42934	1.16	-0.50115	1.16	-0.5999	1.16	-1.01233	1.16	-0.70979
1.17	-0.39563	1.175	-0.39772	1.17	-0.48692	1.17	-0.57421	1.17	-0.68073	1.17	-1.1045	1.17	-0.82399
1.18	-0.43196	1.185	-0.43848	1.18	-0.54254	1.18	-0.64523	1.18	-0.75845	1.18	-1.18082	1.18	-0.93519
1.19	-0.46481	1.195	-0.47671	1.19	-0.59503	1.19	-0.71269	1.19	-0.83145	1.19	-1.24065	1.19	-1.04112
1.2	-0.49351	1.205	-0.51165	1.2	-0.64332	1.2	-0.77521	1.2	-0.8983	1.2	-1.28377	1.2	-1.13973
1.21	-0.51746	1.215	-0.54261	1.21	-0.68645	1.21	-0.83153	1.21	-0.9577	1.21	-1.31036	1.21	-1.22921
1.22	-0.53619	1.225	-0.56902	1.22	-0.72356	1.22	-0.88054	1.22	-1.00855	1.22	-1.32097	1.22	-1.308
1.23	-0.54934	1.235	-0.59037	1.23	-0.75397	1.23	-0.9213	1.23	-1.04992	1.23	-1.31648	1.23	-1.37481
1.24	-0.55666	1.245	-0.60628	1.24	-0.77708	1.24	-0.95305	1.24	-1.0811	1.24	-1.29802	1.24	-1.42865
1.25	-0.55798	1.255	-0.61646	1.25	-0.79248	1.25	-0.97521	1.25	-1.10155	1.25	-1.26698	1.25	-1.4688
1.26	-0.55327	1.265	-0.6207	1.26	-0.79987	1.26	-0.98737	1.26	-1.11094	1.26	-1.22489	1.26	-1.49484
1.27	-0.54257	1.275	-0.61888	1.27	-0.79909	1.27	-0.9893	1.27	-1.10913	1.27	-1.17338	1.27	-1.50659
1.28	-0.52603	1.285	-0.61099	1.28	-0.7901	1.28	-0.98094	1.28	-1.09616	1.28	-1.11415	1.28	-1.50417
1.29	-0.50385	1.295	-0.59707	1.29	-0.77298	1.29	-0.9624	1.29	-1.07223	1.29	-1.04887	1.29	-1.48788
1.3	-0.47634	1.305	-0.57723	1.3	-0.74795	1.3	-0.93394	1.3	-1.03771	1.3	-0.97917	1.3	-1.45827
1.31	-0.44384	1.315	-0.55166	1.31	-0.71529	1.31	-0.89594	1.31	-0.99308	1.31	-0.90656	1.31	-1.41604
1.32	-0.40676	1.325	-0.5206	1.32	-0.67539	1.32	-0.84892	1.32	-0.93896	1.32	-0.83241	1.32	-1.36205
1.33	-0.36552	1.335	-0.48432	1.33	-0.6287	1.33	-0.7935	1.33	-0.87605	1.33	-0.75791	1.33	-1.29726
1.34	-0.32061	1.345	-0.44314	1.34	-0.57575	1.34	-0.73038	1.34	-0.80516	1.34	-0.68404	1.34	-1.22274
1.35	-0.27249	1.355	-0.39741	1.35	-0.51711	1.35	-0.66032	1.35	-0.72712	1.35	-0.61157	1.35	-1.13959
1.36	-0.22167	1.365	-0.3475	1.36	-0.45337	1.36	-0.58414	1.36	-0.64282	1.36	-0.54102	1.36	-1.04893
1.37	-0.16862	1.375	-0.29379	1.37	-0.38516	1.37	-0.50268	1.37	-0.55315	1.37	-0.4727	1.37	-0.95187
1.38	-0.11383	1.385	-0.2367	1.38	-0.31312	1.38	-0.41682	1.38	-0.45903	1.38	-0.40668	1.38	-0.84951
1.39	-0.05775	1.395	-0.17661	1.39	-0.23789	1.39	-0.32739	1.39	-0.36135	1.39	-0.34283	1.39	-0.74288
1.4	-8.14E-04	1.405	-0.11394	1.4	-0.16009	1.4	-0.23525	1.4	-0.26096	1.4	-0.28082	1.4	-0.63292
1.41	0.05656	1.415	-0.0491	1.41	-0.08035	1.41	-0.1412	1.41	-0.1587	1.41	-0.22017	1.41	-0.5205
1.42	0.114	1.425	0.01751	1.42	7.57E-04	1.42	-0.04601	1.42	-0.05533	1.42	-0.16027	1.42	-0.40641
1.43	0.17116	1.435	0.08548	1.43	0.08265	1.43	0.04959	1.43	0.04842	1.43	-0.10042	1.43	-0.29131
1.44	0.22773	1.445	0.15442	1.44	0.16481	1.44	0.14495	1.44	0.1519	1.44	-0.03986	1.44	-0.17577
1.45	0.28343	1.455	0.22394	1.45	0.24672	1.45	0.23946	1.45	0.25451	1.45	0.02218	1.45	-0.06027
1.46	0.33801	1.465	0.29365	1.46	0.32793	1.46	0.33258	1.46	0.35573	1.46	0.08644	1.46	0.05483
1.47	0.39127	1.475	0.36316	1.47	0.408	1.47	0.42382	1.47	0.45508	1.47	0.15362	1.47	0.16922
1.48	0.44301	1.485	0.4321	1.48	0.48654	1.48	0.51277	1.48	0.55216	1.48	0.22429	1.48	0.28267
1.49	0.49306	1.495	0.5001	1.49	0.56318	1.49	0.59907	1.49	0.64661	1.49	0.29893	1.49	0.39503
1.5	0.54128	1.505	0.56676	1.5	0.63759	1.5	0.68241	1.5	0.73813	1.5	0.37782	1.5	0.50615
1.51	0.58754	1.515	0.63174	1.51	0.70945	1.51	0.76253	1.51	0.82646	1.51	0.4611	1.51	0.61592
1.52	0.63171	1.525	0.69465	1.52	0.77847	1.52	0.83922	1.52	0.91136	1.52	0.5487	1.52	0.72425
1.53	0.67369	1.535	0.75514	1.53	0.8444	1.53	0.91229	1.53	0.99264	1.53	0.64036	1.53	0.83102
1.54	0.71336	1.545	0.81283	1.54	0.90697	1.54	0.98159	1.54	1.07012	1.54	0.73559	1.54	0.93608
1.55	0.75062	1.555	0.86739	1.55	0.96595	1.55	1.04699	1.55	1.14363	1.55	0.83375	1.55	1.03925
1.56	0.78535	1.565	0.91846	1.56	1.02111	1.56	1.10838	1.56	1.21299	1.56	0.93395	1.56	1.1403
1.57	0.81745	1.575	0.9657	1.57	1.07224	1.57	1.16563	1.57	1.27806	1.57	1.03518	1.57	1.23893
1.58	0.84678	1.585	1.00879	1.58	1.11913	1.58	1.21865	1.58	1.33866	1.58	1.13625	1.58	1.33479
1.59	0.87324	1.595	1.04742	1.59	1.16157	1.59	1.26732	1.59	1.39462	1.59	1.23587	1.59	1.42745
1.6	0.89668	1.605	1.08133	1.6	1.19938	1.6	1.31153	1.6	1.44576	1.6	1.33263	1.6	1.5164
1.61	0.91699	1.615	1.11023	1.61	1.23237	1.61	1.35116	1.61	1.49187	1.61	1.4251	1.61	1.6011
1.62	0.93401	1.625	1.13392	1.62	1.26037	1.62	1.38606	1.62	1.53276	1.62	1.5118	1.62	1.68092
1.63	0.94762	1.635	1.15218	1.63	1.2832	1.63	1.41611	1.63	1.56821	1.63	1.59129	1.63	1.75521
1.64	0.95769	1.645	1.16487	1.64	1.30074	1.64	1.44115	1.64	1.598	1.64	1.66218	1.64	1.82327
1.65	0.9641	1.655	1.17188	1.65	1.31285	1.65	1.46103	1.65	1.62192	1.65	1.72317	1.65	1.88439
1.66	0.96673	1.665	1.17313	1.66	1.31942	1.66	1.4756	1.66	1.63976	1.66	1.77308	1.66	1.93786
1.67	0.96548	1.675	1.16861	1.67	1.32038	1.67	1.4847	1.67	1.65132	1.67	1.81091	1.67	1.98299
1.68	0.96029	1.685	1.15836	1.68	1.31568	1.68	1.4882	1.68	1.65641	1.68	1.83583	1.68	2.01912
1.69	0.95109	1.695	1.14244	1.69	1.3053	1.69	1.48597	1.69	1.65489	1.69	1.84724	1.69	2.04566
1.7	0.93786	1.705	1.12102	1.7	1.28927	1.7	1.47791	1.7	1.64663	1.7	1.84473	1.7	2.06208
1.71	0.92061	1.715	1.09427	1.71	1.26766	1.71	1.46393	1.71	1.63156	1.71	1.82818	1.71	2.06794
1.72	0.89938	1.725	1.06245	1.72	1.24056	1.72	1.44401	1.72	1.60963	1.72	1.79767	1.72	2.06293
1.73	0.87425	1.735	1.02585	1.73	1.20814	1.73	1.41813	1.73	1.58087	1.73	1.75356	1.73	2.04684
1.74	0.84532	1.745	0.98481	1.74	1.17059	1.74	1.38634	1.74	1.54536	1.74	1.69642	1.74	2.01962
1.75	0.81277	1.755	0.93973	1.75	1.12816	1.75	1.34874	1.75	1.50324	1.75	1.62707	1.75	1.98133
1.76	0.77677	1.765	0.89103	1.76	1.08115	1.76	1.30547	1.76	1.45472	1.76	1.54653	1.76	1.93221
1.77	0.73758	1.775	0.83917	1.77	1.0299	1.77	1.25673	1.77	1.40006	1.77	1.45601	1.77	1.87262
1.78	0.69545	1.785	0.78465	1.78	0.97478	1.78	1.2028	1.78	1.33962	1.78	1.35687	1.78	1.80309
1.79	0.6507	1.795	0.72796	1.79	0.91623	1.79	1.14398	1.79	1.27379	1.79	1.2506	1.79	1.72428
1.8	0.60367	1.805	0.66963	1.8	0.8547	1.8	1.08067	1.8	1.20304	1.8	1.13881	1.8	1.63698
1.81	0.55472	1.815	0.61018	1.81	0.79067	1.81	1.01329	1.81	1.12791	1.81	1.02313	1.81	1.5421
1.82	0.50425	1.825	0.55014	1.82	0.72466	1.82	0.94233	1.82	1.04896	1.82	0.90524	1.82	1.44067
1.83	0.45265	1.835	0.49003	1.83	0.6572	1.83	0.86831	1.83	0.96683	1.83	0.78679	1.83	1.33377
1.84	0.40036	1.845	0.43033	1.84	0.58883	1.84	0.79181	1.84	0.88217	1.84	0.66939	1.84	1.22259
1.85	0.34778	1.855	0.37152	1.85	0.52009	1.85	0.71343	1.85	0.79567	1.85	0.55457	1.85	1.10834
1.86	0.29536	1.865	0.31403	1.86	0.45151	1.86	0.63378	1.86	0.70804	1.86	0.44373	1.86	0.99224
1.87	0.24349	1.875	0.25828	1.87	0.38362	1.87	0.5535	1.87	0.61998	1.87	0.33814	1.87	0.87552
1.88	0.19258	1.885	0.20462	1.88	0.31692	1.88	0.47324	1.88	0.5322	1.88	0.2389	1.88	0.75938
1.89	0.14302	1.895	0.15335	1.89	0.2519	1.89	0.39361	1.89	0.44538	1.89	0.14693	1.89	0.64498
1.9	0.09515	1.905	0.10474	1.9	0.18897	1.9	0.31526	1.9	0.36019	1.9	0.06293	1.9	0.53338
1.91	0.0493	1.915	0.059	1.91	0.12856	1.91	0.23875	1.91	0.27725	1.91	-0.01258	1.91	0.42558
1.92	0.00575	1.925	0.01628	1.92	0.07101	1.92	0.16465	1.92	0.19712	1.92	-0.07932	1.92	0.32245
1.93	-0.03526	1.935	-0.02333	1.93	0.01661	1.93	0.09346	1.93	0.12034	1.93	-0.1372	1.93	0.22474
1.94	-0.07353	1.945	-0.05978	1.94	-0.03438	1.94	0.02565	1.94	0.04734	1.94	-0.18635	1.94	0.13307
1.95	-0.1089	1.955	-0.09307	1.95	-0.08178	1.95	-0.03839	1.95	-0.02149	1.95	-0.22707	1.95	0.04789
1.96	-0.14127	1.965	-0.12328	1.96	-0.12545	1.96	-0.09834	1.96	-0.08585	1.96	-0.25987	1.96	-0.03048
1.97	-0.17058	1.975	-0.15049	1.97	-0.16535	1.97	-0.15393	1.97	-0.1455	1.97	-0.28537	1.97	-0.10186
1.98	-0.19683	1.985	-0.17485	1.98	-0.20144	1.98	-0.20499	1.98	-0.20032	1.98	-0.30437	1.98	-0.16625
1.99	-0.22005	1.995	-0.19655	1.99	-0.23379	1.99	-0.25139	1.99	-0.25024	1.99	-0.31774	1.99	-0.22377
2	-0.24033	2.005	-0.21578	2	-0.26249	2	-0.29312	2	-0.29528	2	-0.32644	2	-0.27469
2.01	-0.25779	2.015	-0.23278	2.01	-0.28769	2.01	-0.33021	2.01	-0.33553	2.01	-0.33149	2.01	-0.31939
2.02	-0.27259	2.025	-0.24781	2.02	-0.30961	2.02	-0.36277	2.02	-0.37116	2.02	-0.3339	2.02	-0.35836
2.03	-0.28493	2.035	-0.26111	2.03	-0.32846	2.03	-0.39099	2.03	-0.4024	2.03	-0.33471	2.03	-0.39218
2.04	-0.29502	2.045	-0.27296	2.04	-0.34453	2.04	-0.4151	2.04	-0.42955	2.04	-0.33489	2.04	-0.42152
2.05	-0.3031	2.055	-0.2836	2.05	-0.3581	2.05	-0.4354	2.05	-0.45295	2.05	-0.33535	2.05	-0.44706
2.06	-0.30944	2.065	-0.29329	2.06	-0.3695	2.06	-0.45223	2.06	-0.47298	2.06	-0.33694	2.06	-0.46953
2.07	-0.31429	2.075	-0.30227	2.07	-0.37904	2.07	-0.46596	2.07	-0.49005	2.07	-0.34038	2.07	-0.48969
2.08	-0.31793	2.085	-0.31076	2.08	-0.38706	2.08	-0.47701	2.08	-0.50459	2.08	-0.34627	2.08	-0.50824
2.09	-0.32062	2.095	-0.31894	2.09	-0.39389	2.09	-0.4858	2.09	-0.51704	2.09	-0.35507	2.09	-0.52588
2.1	-0.32261	2.105	-0.32698	2.1	-0.39982	2.1	-0.49275	2.1	-0.52783	2.1	-0.36713	2.1	-0.54324
2.11	-0.32415	2.115	-0.33502	2.11	-0.40517	2.11	-0.49828	2.11	-0.53738	2.11	-0.3826	2.11	-0.5609
2.12	-0.32546	2.125	-0.34316	2.12	-0.4102	2.12	-0.50283	2.12	-0.54611	2.12	-0.40153	2.12	-0.57933
2.13	-0.32674	2.135	-0.35147	2.13	-0.41515	2.13	-0.50676	2.13	-0.55436	2.13	-0.42379	2.13	-0.59894
2.14	-0.32816	2.145	-0.35998	2.14	-0.42024	2.14	-0.51045	2.14	-0.56248	2.14	-0.44915	2.14	-0.61999
2.15	-0.32985	2.155	-0.36871	2.15	-0.42562	2.15	-0.51422	2.15	-0.57074	2.15	-0.47722	2.15	-0.64267
2.16	-0.33193	2.165	-0.37763	2.16	-0.43144	2.16	-0.51833	2.16	-0.57938	2.16	-0.50753	2.16	-0.66704
2.17	-0.33447	2.175	-0.38667	2.17	-0.43777	2.17	-0.52302	2.17	-0.58855	2.17	-0.53951	2.17	-0.69305
2.18	-0.3375	2.185	-0.39576	2.18	-0.44466	2.18	-0.52845	2.18	-0.59837	2.18	-0.57251	2.18	-0.72054
2.19	-0.34103	2.195	-0.4048	2.19	-0.45212	2.19	-0.53474	2.19	-0.6089	2.19	-0.60582	2.19	-0.74926
2.2	-0.34503	2.205	-0.41366	2.2	-0.4601	2.2	-0.54194	2.2	-0.62011	2.2	-0.63874	2.2	-0.77885
2.21	-0.34944	2.215	-0.4222	2.21	-0.46853	2.21	-0.55004	2.21	-0.63194	2.21	-0.67052	2.21	-0.80888
2.22	-0.35417	2.225	-0.43027	2.22	-0.47728	2.22	-0.55897	2.22	-0.64426	2.22	-0.70044	2.22	-0.83885
2.23	-0.3591	2.235	-0.43773	2.23	-0.48622	2.23	-0.56862	2.23	-0.65689	2.23	-0.72782	2.23	-0.86822
2.24	-0.36411	2.245	-0.4444	2.24	-0.49516	2.24	-0.57881	2.24	-0.6696	2.24	-0.75202	2.24	-0.8964
2.25	-0.36903	2.255	-0.45014	2.25	-0.50391	2.25	-0.58932	2.25	-0.68213	2.25	-0.77247	2.25	-0.92279
2.26	-0.37369	2.265	-0.4548	2.26	-0.51225	2.26	-0.59991	2.26	-0.69419	2.26	-0.78871	2.26	-0.94679
2.27	-0.37793	2.275	-0.45824	2.27	-0.51996	2.27	-0.61029	2.27	-0.70544	2.27	-0.80033	2.27	-0.96782
2.28	-0.38156	2.285	-0.46034	2.28	-0.5268	2.28	-0.62013	2.28	-0.71556	2.28	-0.80705	2.28	-0.98532
2.29	-0.38441	2.295	-0.46099	2.29	-0.53254	2.29	-0.62912	2.29	-0.72421	2.29	-0.80871	2.29	-0.99878
2.3	-0.38629	2.305	-0.46009	2.3	-0.53695	2.3	-0.63692	2.3	-0.73104	2.3	-0.80524	2.3	-1.00778
2.31	-0.38706	2.315	-0.45759	2.31	-0.53982	2.31	-0.6432	2.31	-0.73572	2.31	-0.79668	2.31	-1.01194
2.32	-0.38655	2.325	-0.45342	2.32	-0.54095	2.32	-0.64763	2.32	-0.73795	2.32	-0.78319	2.32	-1.01096
2.33	-0.38464	2.335	-0.44757	2.33	-0.54016	2.33	-0.64991	2.33	-0.73745	2.33	-0.765	2.33	-1.00465
2.34	-0.38122	2.345	-0.44003	2.34	-0.53729	2.34	-0.64975	2.34	-0.73397	2.34	-0.74247	2.34	-0.99291
2.35	-0.37619	2.355	-0.43082	2.35	-0.53222	2.35	-0.64692	2.35	-0.7273	2.35	-0.71599	2.35	-0.97573
2.36	-0.36949	2.365	-0.41996	2.36	-0.52486	2.36	-0.64119	2.36	-0.71729	2.36	-0.68605	2.36	-0.95318
2.37	-0.36108	2.375	-0.40752	2.37	-0.51513	2.37	-0.63242	2.37	-0.70382	2.37	-0.65317	2.37	-0.92543
2.38	-0.35096	2.385	-0.39357	2.38	-0.50302	2.38	-0.62046	2.38	-0.68685	2.38	-0.61788	2.38	-0.89276
2.39	-0.33913	2.395	-0.37819	2.39	-0.48852	2.39	-0.60527	2.39	-0.66635	2.39	-0.58077	2.39	-0.85548
2.4	-0.32563	2.405	-0.36148	2.4	-0.47168	2.4	-0.58682	2.4	-0.64239	2.4	-0.54239	2.4	-0.81401
2.41	-0.31054	2.415	-0.34354	2.41	-0.45257	2.41	-0.56515	2.41	-0.61507	2.41	-0.50329	2.41	-0.76879
2.42	-0.29393	2.425	-0.32449	2.42	-0.43128	2.42	-0.54035	2.42	-0.58453	2.42	-0.46398	2.42	-0.72033
2.43	-0.27591	2.435	-0.30445	2.43	-0.40794	2.43	-0.51255	2.43	-0.55099	2.43	-0.42492	2.43	-0.66915
2.44	-0.25662	2.445	-0.28354	2.44	-0.38272	2.44	-0.48193	2.44	-0.51468	2.44	-0.38654	2.44	-0.6158
2.45	-0.2362	2.455	-0.26188	2.45	-0.35578	2.45	-0.44873	2.45	-0.47588	2.45	-0.34918	2.45	-0.56084
2.46	-0.21479	2.465	-0.23958	2.46	-0.32732	2.46	-0.4132	2.46	-0.43492	2.46	-0.31311	2.46	-0.5048
2.47	-0.19256	2.475	-0.21676	2.47	-0.29755	2.47	-0.37565	2.47	-0.39212	2.47	-0.27852	2.47	-0.44819
2.48	-0.16968	2.485	-0.19352	2.48	-0.26669	2.48	-0.33639	2.48	-0.34785	2.48	-0.24554	2.48	-0.39151
2.49	-0.14631	2.495	-0.16997	2.49	-0.23496	2.49	-0.29576	2.49	-0.30248	2.49	-0.21422	2.49	-0.33518
2.5	-0.12264	2.505	-0.14619	2.5	-0.20258	2.5	-0.25411	2.5	-0.25638	2.5	-0.1845	2.5	-0.2796
2.51	-0.09881	2.515	-0.12228	2.51	-0.16979	2.51	-0.21181	2.51	-0.20992	2.51	-0.15631	2.51	-0.2251
2.52	-0.07499	2.525	-0.0983	2.52	-0.13681	2.52	-0.1692	2.52	-0.16346	2.52	-0.12947	2.52	-0.17196
2.53	-0.05134	2.535	-0.07432	2.53	-0.10383	2.53	-0.12664	2.53	-0.11735	2.53	-0.10377	2.53	-0.12037
2.54	-0.02798	2.545	-0.05041	2.54	-0.07107	2.54	-0.08445	2.54	-0.07192	2.54	-0.07897	2.54	-0.07048
2.55	-0.00503	2.555	-0.02662	2.55	-0.0387	2.55	-0.04296	2.55	-0.02746	2.55	-0.05478	2.55	-0.02237
2.56	0.01738	2.565	-0.003	2.56	-0.0069	2.56	-0.00244	2.56	0.01576	2.56	-0.03092	2.56	0.02394
2.57	0.03916	2.575	0.02041	2.57	0.02418	2.57	0.03684	2.57	0.0575	2.57	-0.00707	2.57	0.06847
2.58	0.06025	2.585	0.04355	2.58	0.05442	2.58	0.07466	2.58	0.09758	2.58	0.01704	2.58	0.11131
2.59	0.08056	2.595	0.0664	2.59	0.0837	2.59	0.11083	2.59	0.13582	2.59	0.04168	2.59	0.15255
2.6	0.10007	2.605	0.08891	2.6	0.11192	2.6	0.1452	2.6	0.17212	2.6	0.06707	2.6	0.19235
2.61	0.11872	2.615	0.11103	2.61	0.13902	2.61	0.17766	2.61	0.20638	2.61	0.0934	2.61	0.23086
2.62	0.1365	2.625	0.13273	2.62	0.16493	2.62	0.20812	2.62	0.23857	2.62	0.1208	2.62	0.26825
2.63	0.15341	2.635	0.15395	2.63	0.18962	2.63	0.23655	2.63	0.26868	2.63	0.14934	2.63	0.30468
2.64	0.16944	2.645	0.17465	2.64	0.21306	2.64	0.26294	2.64	0.29673	2.64	0.17904	2.64	0.34031
2.65	0.18461	2.655	0.19476	2.65	0.23525	2.65	0.28733	2.65	0.32277	2.65	0.20984	2.65	0.37528
2.66	0.19893	2.665	0.21423	2.66	0.25619	2.66	0.30976	2.66	0.34688	2.66	0.24161	2.66	0.4097
2.67	0.21242	2.675	0.23299	2.67	0.27588	2.67	0.33031	2.67	0.36916	2.67	0.27416	2.67	0.44363
2.68	0.22511	2.685	0.25099	2.68	0.29436	2.68	0.34909	2.68	0.38972	2.68	0.30726	2.68	0.47713
2.69	0.23703	2.695	0.26813	2.69	0.31164	2.69	0.36622	2.69	0.4087	2.69	0.3406	2.69	0.51018
2.7	0.2482	2.705	0.28436	2.7	0.32776	2.7	0.38182	2.7	0.42622	2.7	0.37383	2.7	0.54275
2.71	0.25864	2.715	0.2996	2.71	0.34275	2.71	0.39604	2.71	0.44241	2.71	0.40658	2.71	0.57473
2.72	0.26838	2.725	0.31377	2.72	0.35663	2.72	0.409	2.72	0.45742	2.72	0.43843	2.72	0.60602
2.73	0.27743	2.735	0.32682	2.73	0.36945	2.73	0.42086	2.73	0.47136	2.73	0.46898	2.73	0.63643
2.74	0.28581	2.745	0.33867	2.74	0.38123	2.74	0.43173	2.74	0.48437	2.74	0.49781	2.74	0.66577
2.75	0.29351	2.755	0.34926	2.75	0.392	2.75	0.44175	2.75	0.49653	2.75	0.52451	2.75	0.69382
2.76	0.30055	2.765	0.35856	2.76	0.40178	2.76	0.45101	2.76	0.50795	2.76	0.54869	2.76	0.72034
2.77	0.30692	2.775	0.36651	2.77	0.41059	2.77	0.45962	2.77	0.51869	2.77	0.57002	2.77	0.74508
2.78	0.3126	2.785	0.37309	2.78	0.41845	2.78	0.46766	2.78	0.52881	2.78	0.58819	2.78	0.76778
2.79	0.3176	2.795	0.37829	2.79	0.42537	2.79	0.47517	2.79	0.53835	2.79	0.60297	2.79	0.78821
2.8	0.32189	2.805	0.3821	2.8	0.43137	2.8	0.48222	2.8	0.54734	2.8	0.61417	2.8	0.80615
2.81	0.32546	2.815	0.38455	2.81	0.43643	2.81	0.48881	2.81	0.55576	2.81	0.6217	2.81	0.8214
2.82	0.32829	2.825	0.38567	2.82	0.44059	2.82	0.49495	2.82	0.56361	2.82	0.62551	2.82	0.8338
2.83	0.33037	2.835	0.3855	2.83	0.44384	2.83	0.50065	2.83	0.57087	2.83	0.62567	2.83	0.84324
2.84	0.33168	2.845	0.38411	2.84	0.4462	2.84	0.50586	2.84	0.57748	2.84	0.62228	2.84	0.84965
2.85	0.33223	2.855	0.38158	2.85	0.44766	2.85	0.51057	2.85	0.58342	2.85	0.61556	2.85	0.85304
2.86	0.33199	2.865	0.378	2.86	0.44826	2.86	0.51471	2.86	0.58862	2.86	0.60576	2.86	0.85344
2.87	0.33099	2.875	0.3735	2.87	0.44801	2.87	0.51825	2.87	0.59303	2.87	0.59323	2.87	0.85097
2.88	0.32923	2.885	0.36818	2.88	0.44694	2.88	0.52113	2.88	0.5966	2.88	0.57835	2.88	0.8458
2.89	0.32673	2.895	0.36218	2.89	0.44508	2.89	0.5233	2.89	0.59928	2.89	0.56156	2.89	0.83816
2.9	0.32352	2.905	0.35565	2.9	0.44246	2.9	0.5247	2.9	0.60102	2.9	0.54334	2.9	0.82832
2.91	0.31965	2.915	0.34872	2.91	0.43915	2.91	0.5253	2.91	0.60179	2.91	0.52418	2.91	0.81663
2.92	0.31515	2.925	0.34154	2.92	0.43519	2.92	0.52506	2.92	0.60157	2.92	0.50459	2.92	0.80345
2.93	0.3101	2.935	0.33427	2.93	0.43064	2.93	0.52396	2.93	0.60034	2.93	0.48507	2.93	0.78919
2.94	0.30456	2.945	0.32704	2.94	0.42558	2.94	0.52199	2.94	0.59813	2.94	0.46612	2.94	0.77427
2.95	0.29861	2.955	0.32	2.95	0.42009	2.95	0.51916	2.95	0.59494	2.95	0.4482	2.95	0.75916
2.96	0.29233	2.965	0.31328	2.96	0.41425	2.96	0.51548	2.96	0.59082	2.96	0.43174	2.96	0.74428
2.97	0.28582	2.975	0.30699	2.97	0.40814	2.97	0.51101	2.97	0.58583	2.97	0.41711	2.97	0.73009
2.98	0.27916	2.985	0.30123	2.98	0.40186	2.98	0.50578	2.98	0.58003	2.98	0.40463	2.98	0.71699
2.99	0.27245	2.995	0.29611	2.99	0.3955	2.99	0.49988	2.99	0.57352	2.99	0.39455	2.99	0.70538
3	0.2658	3.005	0.29169	3	0.38915	3	0.49339	3	0.56639	3	0.38705	3	0.6956
3.01	0.2593	3.015	0.28803	3.01	0.38289	3.01	0.4864	3.01	0.55874	3.01	0.38222	3.01	0.68794
3.02	0.25304	3.025	0.28516	3.02	0.37683	3.02	0.47902	3.02	0.55071	3.02	0.3801	3.02	0.68266
3.03	0.2471	3.035	0.28308	3.03	0.37102	3.03	0.47137	3.03	0.5424	3.03	0.38063	3.03	0.67991
3.04	0.24158	3.045	0.2818	3.04	0.36556	3.04	0.46357	3.04	0.53395	3.04	0.38368	3.04	0.67981
3.05	0.23653	3.055	0.28129	3.05	0.36049	3.05	0.45574	3.05	0.52548	3.05	0.38906	3.05	0.68238
3.06	0.23202	3.065	0.28149	3.06	0.35587	3.06	0.448	3.06	0.5171	3.06	0.39648	3.06	0.68759
3.07	0.22809	3.075	0.28234	3.07	0.35174	3.07	0.44046	3.07	0.50893	3.07	0.40564	3.07	0.6953
3.08	0.22477	3.085	0.28377	3.08	0.34813	3.08	0.43325	3.08	0.50107	3.08	0.41616	3.08	0.70535
3.09	0.22209	3.095	0.28567	3.09	0.34504	3.09	0.42644	3.09	0.4936	3.09	0.42764	3.09	0.71747
3.1	0.22004	3.105	0.28793	3.1	0.34248	3.1	0.42012	3.1	0.4866	3.1	0.43965	3.1	0.73134
3.11	0.2186	3.115	0.29044	3.11	0.34041	3.11	0.41436	3.11	0.48012	3.11	0.45173	3.11	0.74661
3.12	0.21775	3.125	0.29307	3.12	0.33882	3.12	0.40921	3.12	0.47419	3.12	0.46343	3.12	0.76286
3.13	0.21745	3.135	0.29569	3.13	0.33765	3.13	0.40469	3.13	0.46882	3.13	0.47433	3.13	0.77965
3.14	0.21762	3.145	0.29816	3.14	0.33684	3.14	0.40081	3.14	0.46401	3.14	0.484	3.14	0.7965
3.15	0.2182	3.155	0.30036	3.15	0.33632	3.15	0.39754	3.15	0.45972	3.15	0.49206	3.15	0.81296
3.16	0.2191	3.165	0.30217	3.16	0.336	3.16	0.39485	3.16	0.4559	3.16	0.49816	3.16	0.82853
3.17	0.22023	3.175	0.30345	3.17	0.33579	3.17	0.39268	3.17	0.45247	3.17	0.50202	3.17	0.84276
3.18	0.22148	3.185	0.30412	3.18	0.33558	3.18	0.39095	3.18	0.44936	3.18	0.5034	3.18	0.85521
3.19	0.22274	3.195	0.30406	3.19	0.33527	3.19	0.38955	3.19	0.44644	3.19	0.50214	3.19	0.86546
3.2	0.2239	3.205	0.3032	3.2	0.33475	3.2	0.38837	3.2	0.4436	3.2	0.49812	3.2	0.87317
3.21	0.22485	3.215	0.30147	3.21	0.33391	3.21	0.38728	3.21	0.44072	3.21	0.49132	3.21	0.878
3.22	0.22547	3.225	0.29882	3.22	0.33264	3.22	0.38613	3.22	0.43764	3.22	0.48177	3.22	0.87972
3.23	0.22566	3.235	0.29521	3.23	0.33084	3.23	0.38479	3.23	0.43424	3.23	0.46956	3.23	0.87813
3.24	0.22532	3.245	0.29063	3.24	0.32842	3.24	0.3831	3.24	0.43037	3.24	0.45486	3.24	0.8731
3.25	0.22435	3.255	0.28509	3.25	0.32529	3.25	0.38091	3.25	0.42588	3.25	0.43788	3.25	0.86459
3.26	0.22267	3.265	0.2786	3.26	0.32136	3.26	0.37808	3.26	0.42067	3.26	0.41888	3.26	0.8526
3.27	0.22022	3.275	0.27121	3.27	0.31659	3.27	0.37447	3.27	0.41459	3.27	0.39819	3.27	0.83722
3.28	0.21695	3.285	0.26296	3.28	0.31092	3.28	0.36996	3.28	0.40756	3.28	0.37614	3.28	0.81858
3.29	0.21281	3.295	0.25392	3.29	0.30431	3.29	0.36444	3.29	0.39948	3.29	0.35308	3.29	0.79689
3.3	0.20779	3.305	0.24417	3.3	0.29677	3.3	0.35781	3.3	0.39028	3.3	0.3294	3.3	0.77239
3.31	0.20188	3.315	0.2338	3.31	0.28828	3.31	0.35003	3.31	0.37993	3.31	0.30548	3.31	0.74537
3.32	0.19511	3.325	0.22292	3.32	0.27887	3.32	0.34103	3.32	0.36841	3.32	0.28168	3.32	0.71617
3.33	0.1875	3.335	0.21162	3.33	0.26858	3.33	0.3308	3.33	0.35571	3.33	0.25836	3.33	0.68513
3.34	0.17911	3.345	0.20002	3.34	0.25746	3.34	0.31935	3.34	0.34187	3.34	0.23584	3.34	0.65263
3.35	0.17001	3.355	0.18822	3.35	0.24559	3.35	0.30672	3.35	0.32695	3.35	0.21441	3.35	0.61902
3.36	0.16027	3.365	0.17635	3.36	0.23304	3.36	0.29296	3.36	0.31102	3.36	0.19432	3.36	0.58467
3.37	0.14999	3.375	0.1645	3.37	0.21992	3.37	0.27817	3.37	0.29419	3.37	0.17577	3.37	0.54995
3.38	0.13928	3.385	0.15278	3.38	0.20634	3.38	0.26246	3.38	0.27659	3.38	0.15892	3.38	0.51517
3.39	0.12825	3.395	0.1413	3.39	0.19241	3.39	0.24595	3.39	0.25835	3.39	0.14386	3.39	0.48065
3.4	0.11704	3.405	0.13013	3.4	0.17827	3.4	0.2288	3.4	0.23964	3.4	0.13064	3.4	0.44664
3.41	0.10575	3.415	0.11936	3.41	0.16405	3.41	0.21119	3.41	0.22063	3.41	0.11924	3.41	0.41337
3.42	0.09453	3.425	0.10907	3.42	0.14988	3.42	0.19328	3.42	0.2015	3.42	0.10962	3.42	0.38102
3.43	0.08351	3.435	0.0993	3.43	0.13589	3.43	0.17528	3.43	0.18245	3.43	0.10166	3.43	0.34971
3.44	0.0728	3.445	0.09012	3.44	0.12222	3.44	0.15738	3.44	0.16366	3.44	0.09521	3.44	0.31954
3.45	0.06252	3.455	0.08156	3.45	0.10898	3.45	0.13978	3.45	0.14531	3.45	0.0901	3.45	0.29054
3.46	0.0528	3.465	0.07364	3.46	0.09631	3.46	0.12266	3.46	0.12759	3.46	0.0861	3.46	0.2627
3.47	0.04373	3.475	0.06639	3.47	0.0843	3.47	0.10622	3.47	0.11067	3.47	0.08299	3.47	0.23597
3.48	0.03539	3.485	0.0598	3.48	0.07305	3.48	0.09062	3.48	0.0947	3.48	0.08051	3.48	0.21028
3.49	0.02787	3.495	0.05387	3.49	0.06265	3.49	0.07603	3.49	0.07982	3.49	0.07842	3.49	0.1855
3.5	0.02123	3.505	0.04859	3.5	0.05317	3.5	0.06257	3.5	0.06616	3.5	0.07648	3.5	0.16151
3.51	0.01551	3.515	0.04394	3.51	0.04465	3.51	0.05038	3.51	0.0538	3.51	0.07444	3.51	0.13813
3.52	0.01073	3.525	0.03989	3.52	0.03715	3.52	0.03953	3.52	0.04283	3.52	0.07209	3.52	0.11523
3.53	0.00691	3.535	0.03641	3.53	0.03066	3.53	0.03011	3.53	0.03329	3.53	0.06924	3.53	0.09263
3.54	0.00405	3.545	0.03347	3.54	0.02521	3.54	0.02213	3.54	0.0252	3.54	0.06574	3.54	0.07017
3.55	0.00211	3.555	0.03101	3.55	0.02078	3.55	0.01563	3.55	0.01855	3.55	0.06146	3.55	0.04772
3.56	0.00107	3.565	0.02901	3.56	0.01733	3.56	0.01057	3.56	0.01331	3.56	0.05633	3.56	0.02515
3.57	8.68E-04	3.575	0.02742	3.57	0.01483	3.57	0.00692	3.57	0.00943	3.57	0.0503	3.57	0.00237
3.58	0.00144	3.585	0.0262	3.58	0.01321	3.58	0.00461	3.58	0.00683	3.58	0.04337	3.58	-0.02069
3.59	0.00271	3.595	0.02531	3.59	0.01241	3.59	0.00354	3.59	0.00539	3.59	0.03559	3.59	-0.04406
3.6	0.00458	3.605	0.02471	3.6	0.01234	3.6	0.00359	3.6	0.00501	3.6	0.02704	3.6	-0.06774
3.61	0.00698	3.615	0.02436	3.61	0.01291	3.61	0.00463	3.61	0.00554	3.61	0.01783	3.61	-0.09168
3.62	0.00978	3.625	0.02424	3.62	0.01404	3.62	0.00652	3.62	0.00684	3.62	0.00812	3.62	-0.11582
3.63	0.01289	3.635	0.02431	3.63	0.01561	3.63	0.00909	3.63	0.00874	3.63	-0.00192	3.63	-0.14004
3.64	0.01621	3.645	0.02453	3.64	0.01752	3.64	0.01216	3.64	0.01108	3.64	-0.0121	3.64	-0.16419
3.65	0.01962	3.655	0.0249	3.65	0.01967	3.65	0.01557	3.65	0.01369	3.65	-0.02221	3.65	-0.18811
3.66	0.02303	3.665	0.02537	3.66	0.02196	3.66	0.01914	3.66	0.01641	3.66	-0.03204	3.66	-0.2116
3.67	0.02634	3.675	0.02594	3.67	0.02428	3.67	0.0227	3.67	0.01907	3.67	-0.04138	3.67	-0.23446
3.68	0.02946	3.685	0.02658	3.68	0.02654	3.68	0.0261	3.68	0.02154	3.68	-0.05003	3.68	-0.25646
3.69	0.03231	3.695	0.02728	3.69	0.02866	3.69	0.02917	3.69	0.02366	3.69	-0.05779	3.69	-0.27738
3.7	0.03481	3.705	0.02801	3.7	0.03055	3.7	0.03179	3.7	0.02532	3.7	-0.06452	3.7	-0.29701
3.71	0.0369	3.715	0.02877	3.71	0.03215	3.71	0.03383	3.71	0.02641	3.71	-0.07007	3.71	-0.31513
3.72	0.03854	3.725	0.02953	3.72	0.03339	3.72	0.03521	3.72	0.02685	3.72	-0.07434	3.72	-0.33155
3.73	0.03969	3.735	0.03028	3.73	0.03425	3.73	0.03585	3.73	0.02657	3.73	-0.07726	3.73	-0.3461
3.74	0.04032	3.745	0.03101	3.74	0.03468	3.74	0.03569	3.74	0.02554	3.74	-0.0788	3.74	-0.35865
3.75	0.04043	3.755	0.03169	3.75	0.03466	3.75	0.03471	3.75	0.02373	3.75	-0.07896	3.75	-0.36909
3.76	0.04002	3.765	0.03231	3.76	0.03418	3.76	0.03291	3.76	0.02115	3.76	-0.07781	3.76	-0.37736
3.77	0.0391	3.775	0.03286	3.77	0.03326	3.77	0.03031	3.77	0.01783	3.77	-0.07542	3.77	-0.38341
3.78	0.0377	3.785	0.03331	3.78	0.03191	3.78	0.02696	3.78	0.01383	3.78	-0.0719	3.78	-0.38727
3.79	0.03585	3.795	0.03365	3.79	0.03015	3.79	0.02293	3.79	0.0092	3.79	-0.06742	3.79	-0.38898
3.8	0.03361	3.805	0.03386	3.8	0.02804	3.8	0.0183	3.8	0.00405	3.8	-0.06215	3.8	-0.38864
3.81	0.03103	3.815	0.03392	3.81	0.02562	3.81	0.01319	3.81	-0.00151	3.81	-0.05628	3.81	-0.38636
3.82	0.02816	3.825	0.03384	3.82	0.02295	3.82	0.00772	3.82	-0.00738	3.82	-0.05003	3.82	-0.3823
3.83	0.02509	3.835	0.03358	3.83	0.02008	3.83	0.00203	3.83	-0.01341	3.83	-0.04361	3.83	-0.37665
3.84	0.02187	3.845	0.03315	3.84	0.01711	3.84	-0.00375	3.84	-0.01946	3.84	-0.03724	3.84	-0.36961
3.85	0.01859	3.855	0.03254	3.85	0.01409	3.85	-0.00946	3.85	-0.0254	3.85	-0.03113	3.85	-0.36139
3.86	0.01532	3.865	0.03175	3.86	0.01112	3.86	-0.01495	3.86	-0.03106	3.86	-0.02547	3.86	-0.35224
3.87	0.01214	3.875	0.03079	3.87	0.00825	3.87	-0.02008	3.87	-0.03632	3.87	-0.02044	3.87	-0.34236
3.88	0.0091	3.885	0.02967	3.88	0.00559	3.88	-0.02469	3.88	-0.04102	3.88	-0.01619	3.88	-0.33199
3.89	0.0063	3.895	0.0284	3.89	0.00319	3.89	-0.02865	3.89	-0.04504	3.89	-0.01283	3.89	-0.32134
3.9	0.00378	3.905	0.02701	3.9	0.00113	3.9	-0.03184	3.9	-0.04824	3.9	-0.01043	3.9	-0.31058
3.91	0.0016	3.915	0.02553	3.91	-5.13E-04	3.91	-0.03414	3.91	-0.05053	3.91	-0.00904	3.91	-0.29988
3.92	-1.79E-04	3.925	0.02399	3.92	-0.00169	3.92	-0.03546	3.92	-0.0518	3.92	-0.00864	3.92	-0.28938
3.93	-0.00152	3.935	0.02243	3.93	-0.00234	3.93	-0.03573	3.93	-0.05199	3.93	-0.0092	3.93	-0.27916
3.94	-0.00238	3.945	0.02089	3.94	-0.00241	3.94	-0.03488	3.94	-0.05103	3.94	-0.01062	3.94	-0.26928
3.95	-0.00274	3.955	0.01944	3.95	-0.00188	3.95	-0.03288	3.95	-0.04888	3.95	-0.01278	3.95	-0.25977
3.96	-0.00258	3.965	0.01811	3.96	-7.12E-04	3.96	-0.02972	3.96	-0.04552	3.96	-0.01551	3.96	-0.25059
3.97	-0.00189	3.975	0.01697	3.97	0.00111	3.97	-0.02541	3.97	-0.04095	3.97	-0.01861	3.97	-0.2417
3.98	-6.76E-04	3.985	0.01607	3.98	0.00361	3.98	-0.01997	3.98	-0.03521	3.98	-0.02186	3.98	-0.23298
3.99	0.00107	3.995	0.01547	3.99	0.00676	3.99	-0.01345	3.99	-0.02831	3.99	-0.02502	3.99	-0.22431
4	0.00331	4.005	0.01523	4	0.01057	4	-0.00592	4	-0.02034	4	-0.02784	4	-0.21554
4.01	0.00605	4.015	0.01541	4.01	0.015	4.01	0.00254	4.01	-0.01136	4.01	-0.03005	4.01	-0.20647
4.02	0.00923	4.025	0.01603	4.02	0.02004	4.02	0.01182	4.02	-0.00147	4.02	-0.03139	4.02	-0.19692
4.03	0.01284	4.035	0.01717	4.03	0.02563	4.03	0.02181	4.03	0.00923	4.03	-0.03163	4.03	-0.18668
4.04	0.01682	4.045	0.01883	4.04	0.03174	4.04	0.03239	4.04	0.02062	4.04	-0.03053	4.04	-0.17554
4.05	0.02113	4.055	0.02107	4.05	0.0383	4.05	0.04342	4.05	0.03256	4.05	-0.0279	4.05	-0.1633
4.06	0.02572	4.065	0.02388	4.06	0.04527	4.06	0.05477	4.06	0.04493	4.06	-0.02357	4.06	-0.14979
4.07	0.03055	4.075	0.02728	4.07	0.05255	4.07	0.0663	4.07	0.05758	4.07	-0.01742	4.07	-0.13484
4.08	0.03554	4.085	0.03127	4.08	0.0601	4.08	0.07786	4.08	0.07037	4.08	-0.00937	4.08	-0.11832
4.09	0.04066	4.095	0.03582	4.09	0.06782	4.09	0.08933	4.09	0.08316	4.09	6.09E-04	4.09	-0.10014
4.1	0.04584	4.105	0.04091	4.1	0.07564	4.1	0.10055	4.1	0.09581	4.1	0.0125	4.1	-0.08024
4.11	0.05102	4.115	0.04649	4.11	0.08349	4.11	0.11142	4.11	0.10817	4.11	0.02622	4.11	-0.05862
4.12	0.05617	4.125	0.05252	4.12	0.09128	4.12	0.12182	4.12	0.12013	4.12	0.04165	4.12	-0.03532
4.13	0.06121	4.135	0.05891	4.13	0.09892	4.13	0.13163	4.13	0.13156	4.13	0.0586	4.13	-0.01042
4.14	0.0661	4.145	0.06561	4.14	0.10635	4.14	0.14076	4.14	0.14235	4.14	0.07686	4.14	0.01592
4.15	0.07079	4.155	0.07252	4.15	0.11348	4.15	0.14915	4.15	0.15239	4.15	0.09614	4.15	0.04353
4.16	0.07523	4.165	0.07954	4.16	0.12025	4.16	0.15671	4.16	0.16161	4.16	0.11616	4.16	0.07216
4.17	0.0794	4.175	0.08659	4.17	0.12658	4.17	0.16341	4.17	0.16993	4.17	0.13656	4.17	0.10155
4.18	0.08324	4.185	0.09355	4.18	0.13242	4.18	0.1692	4.18	0.17728	4.18	0.15699	4.18	0.13139
4.19	0.08672	4.195	0.10031	4.19	0.13769	4.19	0.17406	4.19	0.18363	4.19	0.17707	4.19	0.16134
4.2	0.08981	4.205	0.10677	4.2	0.14236	4.2	0.17799	4.2	0.18893	4.2	0.19644	4.2	0.19104
4.21	0.09249	4.215	0.11282	4.21	0.14639	4.21	0.18098	4.21	0.19318	4.21	0.2147	4.21	0.22012
4.22	0.09474	4.225	0.11837	4.22	0.14972	4.22	0.18307	4.22	0.19636	4.22	0.23152	4.22	0.24823
4.23	0.09653	4.235	0.1233	4.23	0.15235	4.23	0.18428	4.23	0.19849	4.23	0.24654	4.23	0.27499
4.24	0.09786	4.245	0.12755	4.24	0.15424	4.24	0.18464	4.24	0.19959	4.24	0.25948	4.24	0.30006
4.25	0.09871	4.255	0.13103	4.25	0.15539	4.25	0.1842	4.25	0.1997	4.25	0.27005	4.25	0.32313
4.26	0.09908	4.265	0.13367	4.26	0.15579	4.26	0.18303	4.26	0.19885	4.26	0.27806	4.26	0.3439
4.27	0.09898	4.275	0.13543	4.27	0.15546	4.27	0.18117	4.27	0.1971	4.27	0.28334	4.27	0.36215
4.28	0.09841	4.285	0.13627	4.28	0.1544	4.28	0.17869	4.28	0.19452	4.28	0.28578	4.28	0.37768
4.29	0.09737	4.295	0.13618	4.29	0.15264	4.29	0.17566	4.29	0.19117	4.29	0.28534	4.29	0.39036
4.3	0.09588	4.305	0.13514	4.3	0.15021	4.3	0.17214	4.3	0.18713	4.3	0.28204	4.3	0.4001
4.31	0.09395	4.315	0.13318	4.31	0.14714	4.31	0.1682	4.31	0.18247	4.31	0.27596	4.31	0.40691
4.32	0.09162	4.325	0.13032	4.32	0.1435	4.32	0.16391	4.32	0.17729	4.32	0.26725	4.32	0.41083
4.33	0.08889	4.335	0.12661	4.33	0.13932	4.33	0.15934	4.33	0.17166	4.33	0.25611	4.33	0.41198
4.34	0.08581	4.345	0.12213	4.34	0.13467	4.34	0.15454	4.34	0.16568	4.34	0.24279	4.34	0.41053
4.35	0.0824	4.355	0.11693	4.35	0.1296	4.35	0.14957	4.35	0.15943	4.35	0.22761	4.35	0.40672
4.36	0.0787	4.365	0.11112	4.36	0.1242	4.36	0.14449	4.36	0.153	4.36	0.2109	4.36	0.40083
4.37	0.07475	4.375	0.1048	4.37	0.11852	4.37	0.13935	4.37	0.14647	4.37	0.19304	4.37	0.39318
4.38	0.07059	4.385	0.09807	4.38	0.11264	4.38	0.13419	4.38	0.13993	4.38	0.17443	4.38	0.38415
4.39	0.06627	4.395	0.09105	4.39	0.10664	4.39	0.12906	4.39	0.13345	4.39	0.1555	4.39	0.37413
4.4	0.06183	4.405	0.08388	4.4	0.10059	4.4	0.124	4.4	0.12711	4.4	0.13666	4.4	0.36353
4.41	0.05732	4.415	0.07666	4.41	0.09457	4.41	0.11904	4.41	0.12098	4.41	0.11832	4.41	0.35277
4.42	0.05278	4.425	0.06952	4.42	0.08865	4.42	0.11422	4.42	0.11513	4.42	0.10089	4.42	0.34227
4.43	0.04827	4.435	0.06259	4.43	0.08291	4.43	0.10955	4.43	0.10961	4.43	0.08473	4.43	0.33242
4.44	0.04385	4.445	0.05598	4.44	0.0774	4.44	0.10508	4.44	0.10448	4.44	0.07019	4.44	0.32362
4.45	0.03955	4.455	0.04979	4.45	0.0722	4.45	0.10081	4.45	0.09978	4.45	0.05756	4.45	0.3162
4.46	0.03542	4.465	0.04411	4.46	0.06736	4.46	0.09678	4.46	0.09556	4.46	0.0471	4.46	0.31047
4.47	0.03151	4.475	0.03904	4.47	0.06293	4.47	0.09301	4.47	0.09184	4.47	0.039	4.47	0.30668
4.48	0.02787	4.485	0.03464	4.48	0.05897	4.48	0.0895	4.48	0.08866	4.48	0.0334	4.48	0.30505
4.49	0.02453	4.495	0.03097	4.49	0.05549	4.49	0.08629	4.49	0.08603	4.49	0.03036	4.49	0.30569
4.5	0.02153	4.505	0.02806	4.5	0.05255	4.5	0.08337	4.5	0.08396	4.5	0.02991	4.5	0.3087
4.51	0.0189	4.515	0.02594	4.51	0.05014	4.51	0.08077	4.51	0.08245	4.51	0.03199	4.51	0.31408
4.52	0.01667	4.525	0.02461	4.52	0.0483	4.52	0.0785	4.52	0.0815	4.52	0.0365	4.52	0.32177
4.53	0.01485	4.535	0.02405	4.53	0.04701	4.53	0.07657	4.53	0.08109	4.53	0.04326	4.53	0.33166
4.54	0.01346	4.545	0.02425	4.54	0.04627	4.54	0.07498	4.54	0.08121	4.54	0.05207	4.54	0.34356
4.55	0.01251	4.555	0.02515	4.55	0.04608	4.55	0.07373	4.55	0.08183	4.55	0.06265	4.55	0.35725
4.56	0.01199	4.565	0.0267	4.56	0.04639	4.56	0.07283	4.56	0.0829	4.56	0.0747	4.56	0.37244
4.57	0.01191	4.575	0.02882	4.57	0.04718	4.57	0.07228	4.57	0.08439	4.57	0.08788	4.57	0.38881
4.58	0.01223	4.585	0.03143	4.58	0.04841	4.58	0.07206	4.58	0.08624	4.58	0.10184	4.58	0.40599
4.59	0.01295	4.595	0.03444	4.59	0.05003	4.59	0.07217	4.59	0.08841	4.59	0.11621	4.59	0.42362
4.6	0.01404	4.605	0.03775	4.6	0.05198	4.6	0.07259	4.6	0.09082	4.6	0.13062	4.6	0.44128
4.61	0.01546	4.615	0.04125	4.61	0.05421	4.61	0.07329	4.61	0.09341	4.61	0.14468	4.61	0.4586
4.62	0.01717	4.625	0.04483	4.62	0.05664	4.62	0.07425	4.62	0.09612	4.62	0.15805	4.62	0.47516
4.63	0.01912	4.635	0.0484	4.63	0.05921	4.63	0.07543	4.63	0.09886	4.63	0.1704	4.63	0.49061
4.64	0.02126	4.645	0.05184	4.64	0.06184	4.64	0.0768	4.64	0.10157	4.64	0.18142	4.64	0.50458
4.65	0.02353	4.655	0.05505	4.65	0.06446	4.65	0.0783	4.65	0.10415	4.65	0.19084	4.65	0.51675
4.66	0.02589	4.665	0.05793	4.66	0.067	4.66	0.07988	4.66	0.10654	4.66	0.19844	4.66	0.52685
4.67	0.02826	4.675	0.06041	4.67	0.06938	4.67	0.0815	4.67	0.10865	4.67	0.20405	4.67	0.53463
4.68	0.03058	4.685	0.0624	4.68	0.07153	4.68	0.08309	4.68	0.11041	4.68	0.20753	4.68	0.53993
4.69	0.0328	4.695	0.06383	4.69	0.07338	4.69	0.08458	4.69	0.11174	4.69	0.20883	4.69	0.5426
4.7	0.03484	4.705	0.06466	4.7	0.07486	4.7	0.08591	4.7	0.11257	4.7	0.2079	4.7	0.54256
4.71	0.03666	4.715	0.06484	4.71	0.07592	4.71	0.08701	4.71	0.11285	4.71	0.2048	4.71	0.53981
4.72	0.0382	4.725	0.06434	4.72	0.0765	4.72	0.08781	4.72	0.11251	4.72	0.19959	4.72	0.53436
4.73	0.0394	4.735	0.06316	4.73	0.07656	4.73	0.08825	4.73	0.1115	4.73	0.19241	4.73	0.5263
4.74	0.04021	4.745	0.06128	4.74	0.07604	4.74	0.08826	4.74	0.10978	4.74	0.18342	4.74	0.51575
4.75	0.04061	4.755	0.05872	4.75	0.07493	4.75	0.08778	4.75	0.10732	4.75	0.17284	4.75	0.50289
4.76	0.04055	4.765	0.05551	4.76	0.0732	4.76	0.08675	4.76	0.10409	4.76	0.16088	4.76	0.48792
4.77	0.04001	4.775	0.05168	4.77	0.07083	4.77	0.08512	4.77	0.10009	4.77	0.14782	4.77	0.47106
4.78	0.03896	4.785	0.04728	4.78	0.06783	4.78	0.08284	4.78	0.09531	4.78	0.13392	4.78	0.45257
4.79	0.03741	4.795	0.04236	4.79	0.06418	4.79	0.07989	4.79	0.08976	4.79	0.11947	4.79	0.4327
4.8	0.03534	4.805	0.03697	4.8	0.05991	4.8	0.07624	4.8	0.08346	4.8	0.10475	4.8	0.41171
4.81	0.03277	4.815	0.0312	4.81	0.05504	4.81	0.07187	4.81	0.07644	4.81	0.09002	4.81	0.38987
4.82	0.02971	4.825	0.0251	4.82	0.04959	4.82	0.06678	4.82	0.06874	4.82	0.07554	4.82	0.36742
4.83	0.02618	4.835	0.01876	4.83	0.0436	4.83	0.06099	4.83	0.06043	4.83	0.06156	4.83	0.34459
4.84	0.02221	4.845	0.01223	4.84	0.03712	4.84	0.0545	4.84	0.05155	4.84	0.04828	4.84	0.32157
4.85	0.01785	4.855	0.0056	4.85	0.0302	4.85	0.04735	4.85	0.04218	4.85	0.03589	4.85	0.29855
4.86	0.01313	4.865	-0.00106	4.86	0.02288	4.86	0.03958	4.86	0.0324	4.86	0.02452	4.86	0.27565
4.87	0.00812	4.875	-0.0077	4.87	0.01524	4.87	0.03126	4.87	0.02228	4.87	0.01429	4.87	0.25298
4.88	0.00285	4.885	-0.01426	4.88	0.00732	4.88	0.02243	4.88	0.01192	4.88	0.00525	4.88	0.2306
4.89	-0.00262	4.895	-0.02067	4.89	-7.88E-04	4.89	0.01319	4.89	0.0014	4.89	-0.00255	4.89	0.20854
4.9	-0.00821	4.905	-0.02689	4.9	-0.00904	4.9	0.0036	4.9	-0.00918	4.9	-0.00914	4.9	0.18679
4.91	-0.01388	4.915	-0.03289	4.91	-0.01735	4.91	-0.00625	4.91	-0.01973	4.91	-0.01457	4.91	0.16531
4.92	-0.01955	4.925	-0.03863	4.92	-0.02567	4.92	-0.01626	4.92	-0.03017	4.92	-0.01891	4.92	0.14401
4.93	-0.02518	4.935	-0.04408	4.93	-0.03392	4.93	-0.02634	4.93	-0.0404	4.93	-0.02227	4.93	0.12282
4.94	-0.0307	4.945	-0.04923	4.94	-0.04205	4.94	-0.03639	4.94	-0.05035	4.94	-0.0248	4.94	0.1016
4.95	-0.03607	4.955	-0.05406	4.95	-0.04999	4.95	-0.04632	4.95	-0.05994	4.95	-0.02666	4.95	0.08023
4.96	-0.04122	4.965	-0.05858	4.96	-0.05769	4.96	-0.05603	4.96	-0.0691	4.96	-0.02802	4.96	0.05857
4.97	-0.04611	4.975	-0.06279	4.97	-0.06509	4.97	-0.06543	4.97	-0.07777	4.97	-0.02905	4.97	0.03649
4.98	-0.05072	4.985	-0.06669	4.98	-0.07217	4.98	-0.07445	4.98	-0.08591	4.98	-0.02996	4.98	0.01387
4.99	-0.05499	4.995	-0.07029	4.99	-0.07887	4.99	-0.083	4.99	-0.09347	4.99	-0.03091	4.99	-0.00943
5	-0.05892	5.005	-0.07361	5	-0.08516	5	-0.09103	5	-0.10044	5	-0.03208	5	-0.03347
5.01	-0.06247	5.015	-0.07666	5.01	-0.09101	5.01	-0.09846	5.01	-0.10679	5.01	-0.03363	5.01	-0.05835
5.02	-0.06563	5.025	-0.07947	5.02	-0.09641	5.02	-0.10527	5.02	-0.11252	5.02	-0.03569	5.02	-0.08408
5.03	-0.06841	5.035	-0.08205	5.03	-0.10135	5.03	-0.11141	5.03	-0.11764	5.03	-0.03838	5.03	-0.11067
5.04	-0.07081	5.045	-0.08442	5.04	-0.1058	5.04	-0.11688	5.04	-0.12216	5.04	-0.0418	5.04	-0.13809
5.05	-0.07283	5.055	-0.08661	5.05	-0.10978	5.05	-0.12165	5.05	-0.12612	5.05	-0.04599	5.05	-0.16627
5.06	-0.07449	5.065	-0.08861	5.06	-0.11329	5.06	-0.12574	5.06	-0.12955	5.06	-0.05098	5.06	-0.19509
5.07	-0.07582	5.075	-0.09046	5.07	-0.11634	5.07	-0.12917	5.07	-0.1325	5.07	-0.05678	5.07	-0.22442
5.08	-0.07683	5.085	-0.09216	5.08	-0.11894	5.08	-0.13197	5.08	-0.13503	5.08	-0.06335	5.08	-0.25406
5.09	-0.07757	5.095	-0.09372	5.09	-0.12112	5.09	-0.13417	5.09	-0.13719	5.09	-0.07063	5.09	-0.28381
5.1	-0.07805	5.105	-0.09514	5.1	-0.12289	5.1	-0.13584	5.1	-0.13904	5.1	-0.07852	5.1	-0.31343
5.11	-0.07833	5.115	-0.09644	5.11	-0.1243	5.11	-0.13703	5.11	-0.14067	5.11	-0.08691	5.11	-0.34266
5.12	-0.07844	5.125	-0.0976	5.12	-0.12536	5.12	-0.13781	5.12	-0.14212	5.12	-0.09568	5.12	-0.37124
5.13	-0.07842	5.135	-0.09864	5.13	-0.12611	5.13	-0.13825	5.13	-0.14349	5.13	-0.10467	5.13	-0.39889
5.14	-0.0783	5.145	-0.09955	5.14	-0.12659	5.14	-0.13843	5.14	-0.14482	5.14	-0.11372	5.14	-0.42533
5.15	-0.07812	5.155	-0.10032	5.15	-0.12684	5.15	-0.13843	5.15	-0.14618	5.15	-0.12267	5.15	-0.45029
5.16	-0.07793	5.165	-0.10096	5.16	-0.12687	5.16	-0.13831	5.16	-0.14763	5.16	-0.13136	5.16	-0.47354
5.17	-0.07774	5.175	-0.10146	5.17	-0.12675	5.17	-0.13817	5.17	-0.14923	5.17	-0.13961	5.17	-0.49483
5.18	-0.0776	5.185	-0.10182	5.18	-0.12649	5.18	-0.13807	5.18	-0.15101	5.18	-0.14729	5.18	-0.51397
5.19	-0.07752	5.195	-0.10204	5.19	-0.12614	5.19	-0.13807	5.19	-0.15302	5.19	-0.15425	5.19	-0.53079
5.2	-0.07752	5.205	-0.10211	5.2	-0.12573	5.2	-0.13823	5.2	-0.15527	5.2	-0.16039	5.2	-0.54518
5.21	-0.07763	5.215	-0.10205	5.21	-0.12528	5.21	-0.13862	5.21	-0.15779	5.21	-0.16559	5.21	-0.55706
5.22	-0.07785	5.225	-0.10187	5.22	-0.12482	5.22	-0.13925	5.22	-0.16058	5.22	-0.16979	5.22	-0.56638
5.23	-0.07819	5.235	-0.10156	5.23	-0.12439	5.23	-0.14018	5.23	-0.16364	5.23	-0.17296	5.23	-0.57317
5.24	-0.07865	5.245	-0.10115	5.24	-0.124	5.24	-0.14141	5.24	-0.16695	5.24	-0.17506	5.24	-0.57748
5.25	-0.07923	5.255	-0.10064	5.25	-0.12367	5.25	-0.14296	5.25	-0.17049	5.25	-0.17612	5.25	-0.57942
5.26	-0.07991	5.265	-0.10007	5.26	-0.12342	5.26	-0.14481	5.26	-0.17423	5.26	-0.17618	5.26	-0.57914
5.27	-0.08069	5.275	-0.09946	5.27	-0.12326	5.27	-0.14696	5.27	-0.17812	5.27	-0.17529	5.27	-0.57682
5.28	-0.08156	5.285	-0.09882	5.28	-0.1232	5.28	-0.14939	5.28	-0.18212	5.28	-0.17355	5.28	-0.57269
5.29	-0.08248	5.295	-0.09818	5.29	-0.12325	5.29	-0.15205	5.29	-0.18616	5.29	-0.17108	5.29	-0.56699
5.3	-0.08345	5.305	-0.09758	5.3	-0.1234	5.3	-0.1549	5.3	-0.1902	5.3	-0.16799	5.3	-0.55999
5.31	-0.08443	5.315	-0.09704	5.31	-0.12367	5.31	-0.15789	5.31	-0.19415	5.31	-0.16444	5.31	-0.55197
5.32	-0.08541	5.325	-0.09659	5.32	-0.12403	5.32	-0.16095	5.32	-0.19796	5.32	-0.16057	5.32	-0.54322
5.33	-0.08636	5.335	-0.09625	5.33	-0.12449	5.33	-0.16404	5.33	-0.20156	5.33	-0.15653	5.33	-0.534
5.34	-0.08726	5.345	-0.09605	5.34	-0.12503	5.34	-0.16707	5.34	-0.20488	5.34	-0.15247	5.34	-0.5246
5.35	-0.08809	5.355	-0.09601	5.35	-0.12565	5.35	-0.16998	5.35	-0.20786	5.35	-0.14855	5.35	-0.51526
5.36	-0.08882	5.365	-0.09614	5.36	-0.12632	5.36	-0.17269	5.36	-0.21043	5.36	-0.14489	5.36	-0.5062
5.37	-0.08943	5.375	-0.09646	5.37	-0.12704	5.37	-0.17515	5.37	-0.21253	5.37	-0.14162	5.37	-0.49761
5.38	-0.08991	5.385	-0.09696	5.38	-0.12777	5.38	-0.17729	5.38	-0.21412	5.38	-0.13884	5.38	-0.48964
5.39	-0.09024	5.395	-0.09766	5.39	-0.1285	5.39	-0.17903	5.39	-0.21515	5.39	-0.13662	5.39	-0.48239
5.4	-0.09041	5.405	-0.09853	5.4	-0.12921	5.4	-0.18034	5.4	-0.21558	5.4	-0.13501	5.4	-0.47594
5.41	-0.09041	5.415	-0.09957	5.41	-0.12986	5.41	-0.18115	5.41	-0.21539	5.41	-0.13405	5.41	-0.47028
5.42	-0.09025	5.425	-0.10075	5.42	-0.13044	5.42	-0.18144	5.42	-0.21455	5.42	-0.13373	5.42	-0.4654
5.43	-0.0899	5.435	-0.10205	5.43	-0.13092	5.43	-0.18117	5.43	-0.21306	5.43	-0.13402	5.43	-0.4612
5.44	-0.08938	5.445	-0.10344	5.44	-0.13128	5.44	-0.18032	5.44	-0.21091	5.44	-0.13486	5.44	-0.45757
5.45	-0.08869	5.455	-0.10485	5.45	-0.13148	5.45	-0.17888	5.45	-0.20812	5.45	-0.13617	5.45	-0.45433
5.46	-0.08783	5.465	-0.10627	5.46	-0.1315	5.46	-0.17684	5.46	-0.2047	5.46	-0.13785	5.46	-0.4513
5.47	-0.08682	5.475	-0.10762	5.47	-0.13131	5.47	-0.17422	5.47	-0.20068	5.47	-0.13975	5.47	-0.44824
5.48	-0.08566	5.485	-0.10887	5.48	-0.1309	5.48	-0.17102	5.48	-0.19608	5.48	-0.14174	5.48	-0.44491
5.49	-0.08436	5.495	-0.10994	5.49	-0.13024	5.49	-0.16729	5.49	-0.19096	5.49	-0.14366	5.49	-0.44104
5.5	-0.08293	5.505	-0.11079	5.5	-0.1293	5.5	-0.16304	5.5	-0.18535	5.5	-0.14535	5.5	-0.43636
5.51	-0.08139	5.515	-0.11136	5.51	-0.12807	5.51	-0.15832	5.51	-0.17931	5.51	-0.14664	5.51	-0.43062
5.52	-0.07975	5.525	-0.1116	5.52	-0.12654	5.52	-0.15318	5.52	-0.1729	5.52	-0.14736	5.52	-0.42355
5.53	-0.07802	5.535	-0.11145	5.53	-0.12468	5.53	-0.14768	5.53	-0.16616	5.53	-0.14736	5.53	-0.41492
5.54	-0.07621	5.545	-0.11087	5.54	-0.12248	5.54	-0.14185	5.54	-0.15916	5.54	-0.14649	5.54	-0.40454
5.55	-0.07433	5.555	-0.10982	5.55	-0.11995	5.55	-0.13577	5.55	-0.15196	5.55	-0.14462	5.55	-0.39223
5.56	-0.07239	5.565	-0.10826	5.56	-0.11707	5.56	-0.12949	5.56	-0.14462	5.56	-0.14165	5.56	-0.37786
5.57	-0.07039	5.575	-0.10618	5.57	-0.11385	5.57	-0.12307	5.57	-0.1372	5.57	-0.13748	5.57	-0.36135
5.58	-0.06835	5.585	-0.10356	5.58	-0.11028	5.58	-0.11656	5.58	-0.12974	5.58	-0.13208	5.58	-0.34267
5.59	-0.06626	5.595	-0.1004	5.59	-0.10638	5.59	-0.11002	5.59	-0.1223	5.59	-0.12541	5.59	-0.32182
5.6	-0.06412	5.605	-0.09669	5.6	-0.10215	5.6	-0.10351	5.6	-0.11493	5.6	-0.11748	5.6	-0.29889
5.61	-0.06193	5.615	-0.09247	5.61	-0.09762	5.61	-0.09706	5.61	-0.10767	5.61	-0.10834	5.61	-0.27399
5.62	-0.0597	5.625	-0.08775	5.62	-0.09281	5.62	-0.09071	5.62	-0.10055	5.62	-0.09804	5.62	-0.2473
5.63	-0.05741	5.635	-0.08257	5.63	-0.08773	5.63	-0.08452	5.63	-0.0936	5.63	-0.0867	5.63	-0.21903
5.64	-0.05507	5.645	-0.07698	5.64	-0.08242	5.64	-0.07849	5.64	-0.08686	5.64	-0.07444	5.64	-0.18945
5.65	-0.05267	5.655	-0.07105	5.65	-0.0769	5.65	-0.07266	5.65	-0.08034	5.65	-0.06142	5.65	-0.15884
5.66	-0.05021	5.665	-0.06483	5.66	-0.07123	5.66	-0.06704	5.66	-0.07406	5.66	-0.04781	5.66	-0.12753
5.67	-0.04767	5.675	-0.0584	5.67	-0.06542	5.67	-0.06165	5.67	-0.06802	5.67	-0.03381	5.67	-0.09586
5.68	-0.04507	5.685	-0.05183	5.68	-0.05953	5.68	-0.05649	5.68	-0.06223	5.68	-0.01963	5.68	-0.06418
5.69	-0.0424	5.695	-0.0452	5.69	-0.0536	5.69	-0.05156	5.69	-0.05669	5.69	-0.00547	5.69	-0.03286
5.7	-0.03965	5.705	-0.03861	5.7	-0.04767	5.7	-0.04687	5.7	-0.0514	5.7	0.00845	5.7	-0.00224
5.71	-0.03683	5.715	-0.03213	5.71	-0.04179	5.71	-0.04239	5.71	-0.04634	5.71	0.0219	5.71	0.02733
5.72	-0.03394	5.725	-0.02584	5.72	-0.03601	5.72	-0.03812	5.72	-0.04152	5.72	0.0347	5.72	0.05556
5.73	-0.03099	5.735	-0.01984	5.73	-0.03037	5.73	-0.03406	5.73	-0.03691	5.73	0.04664	5.73	0.08216
5.74	-0.02799	5.745	-0.01418	5.74	-0.02492	5.74	-0.03018	5.74	-0.03251	5.74	0.05756	5.74	0.10688
5.75	-0.02496	5.755	-0.00895	5.75	-0.0197	5.75	-0.02647	5.75	-0.02831	5.75	0.06731	5.75	0.12952
5.76	-0.0219	5.765	-0.0042	5.76	-0.01475	5.76	-0.02292	5.76	-0.02429	5.76	0.07576	5.76	0.14994
5.77	-0.01884	5.775	1.50E-05	5.77	-0.01012	5.77	-0.01952	5.77	-0.02044	5.77	0.08282	5.77	0.16803
5.78	-0.0158	5.785	0.00365	5.78	-0.00584	5.78	-0.01625	5.78	-0.01675	5.78	0.08843	5.78	0.18376
5.79	-0.0128	5.795	0.00669	5.79	-0.00193	5.79	-0.01311	5.79	-0.0132	5.79	0.09256	5.79	0.19713
5.8	-0.00987	5.805	0.00909	5.8	0.00157	5.8	-0.01009	5.8	-0.0098	5.8	0.09523	5.8	0.2082
5.81	-0.00703	5.815	0.01086	5.81	0.00464	5.81	-0.00719	5.81	-0.00654	5.81	0.09646	5.81	0.2171
5.82	-0.00431	5.825	0.012	5.82	0.00728	5.82	-0.0044	5.82	-0.0034	5.82	0.09634	5.82	0.22398
5.83	-0.00175	5.835	0.01253	5.83	0.00946	5.83	-0.00173	5.83	-3.97E-04	5.83	0.09497	5.83	0.22904
5.84	6.30E-04	5.845	0.01247	5.84	0.01118	5.84	8.07E-04	5.84	0.00248	5.84	0.09247	5.84	0.23254
5.85	0.0028	5.855	0.01187	5.85	0.01246	5.85	0.00322	5.85	0.00522	5.85	0.08901	5.85	0.23472
5.86	0.00474	5.865	0.01077	5.86	0.01329	5.86	0.00548	5.86	0.00784	5.86	0.08475	5.86	0.23589
5.87	0.00641	5.875	0.00923	5.87	0.01369	5.87	0.00759	5.87	0.01031	5.87	0.07988	5.87	0.23635
5.88	0.0078	5.885	0.00731	5.88	0.01368	5.88	0.00954	5.88	0.01265	5.88	0.07461	5.88	0.23639
5.89	0.0089	5.895	0.00509	5.89	0.0133	5.89	0.01131	5.89	0.01483	5.89	0.06914	5.89	0.23632
5.9	0.00967	5.905	0.00263	5.9	0.01257	5.9	0.01288	5.9	0.01688	5.9	0.06366	5.9	0.23642
5.91	0.01013	5.915	7.72E-06	5.91	0.01152	5.91	0.01426	5.91	0.01876	5.91	0.05839	5.91	0.23696
5.92	0.01025	5.925	-0.00269	5.92	0.01021	5.92	0.01542	5.92	0.02049	5.92	0.0535	5.92	0.23818
5.93	0.01005	5.935	-0.0054	5.93	0.00868	5.93	0.01636	5.93	0.02207	5.93	0.04917	5.93	0.24026
5.94	0.00952	5.945	-0.00805	5.94	0.00696	5.94	0.01708	5.94	0.02349	5.94	0.04554	5.94	0.24338
5.95	0.00869	5.955	-0.01057	5.95	0.00512	5.95	0.01758	5.95	0.02475	5.95	0.04275	5.95	0.24764
5.96	0.00756	5.965	-0.01289	5.96	0.00319	5.96	0.01786	5.96	0.02587	5.96	0.0409	5.96	0.25312
5.97	0.00616	5.975	-0.01497	5.97	0.00124	5.97	0.01793	5.97	0.02684	5.97	0.04005	5.97	0.25983
5.98	0.00452	5.985	-0.01675	5.98	-6.85E-04	5.98	0.01781	5.98	0.02768	5.98	0.04026	5.98	0.26774
5.99	0.00268	5.995	-0.0182	5.99	-0.00255	5.99	0.0175	5.99	0.02839	5.99	0.04153	5.99	0.27677
6	6.58E-04	6.005	-0.0193	6	-0.00429	6	0.01704	6	0.029	6	0.04384	6	0.2868
6.01	-0.00149	6.015	-0.02002	6.01	-0.00588	6.01	0.01645	6.01	0.0295	6.01	0.04715	6.01	0.29767
6.02	-0.00373	6.025	-0.02036	6.02	-0.00727	6.02	0.01575	6.02	0.02992	6.02	0.05137	6.02	0.30917
6.03	-0.00601	6.035	-0.02032	6.03	-0.00844	6.03	0.01498	6.03	0.03028	6.03	0.0564	6.03	0.32109
6.04	-0.00828	6.045	-0.01992	6.04	-0.00935	6.04	0.01417	6.04	0.03058	6.04	0.06212	6.04	0.33316
6.05	-0.0105	6.055	-0.01917	6.05	-0.00999	6.05	0.01337	6.05	0.03084	6.05	0.06839	6.05	0.34511
6.06	-0.01263	6.065	-0.0181	6.06	-0.01033	6.06	0.01259	6.06	0.03109	6.06	0.07503	6.06	0.35669
6.07	-0.01462	6.075	-0.01676	6.07	-0.01037	6.07	0.01189	6.07	0.03132	6.07	0.08189	6.07	0.3676
6.08	-0.01642	6.085	-0.01518	6.08	-0.01011	6.08	0.01128	6.08	0.03155	6.08	0.08878	6.08	0.37759
6.09	-0.01801	6.095	-0.01341	6.09	-0.00955	6.09	0.01081	6.09	0.0318	6.09	0.09553	6.09	0.3864
6.1	-0.01934	6.105	-0.0115	6.1	-0.0087	6.1	0.0105	6.1	0.03206	6.1	0.10198	6.1	0.39381
6.11	-0.02039	6.115	-0.0095	6.11	-0.00758	6.11	0.01037	6.11	0.03233	6.11	0.10795	6.11	0.39961
6.12	-0.02114	6.125	-0.00748	6.12	-0.00622	6.12	0.01044	6.12	0.03262	6.12	0.11329	6.12	0.40365
6.13	-0.02157	6.135	-0.00547	6.13	-0.00464	6.13	0.01071	6.13	0.03291	6.13	0.11787	6.13	0.40579
6.14	-0.02167	6.145	-0.00354	6.14	-0.00288	6.14	0.0112	6.14	0.0332	6.14	0.12158	6.14	0.40594
6.15	-0.02144	6.155	-0.00172	6.15	-9.80E-04	6.15	0.0119	6.15	0.03348	6.15	0.12431	6.15	0.40406
6.16	-0.02088	6.165	-6.14E-05	6.16	0.00102	6.16	0.01279	6.16	0.03371	6.16	0.126	6.16	0.40016
6.17	-0.02002	6.175	0.0014	6.17	0.00307	6.17	0.01386	6.17	0.03389	6.17	0.1266	6.17	0.39426
6.18	-0.01885	6.185	0.00263	6.18	0.00512	6.18	0.01507	6.18	0.03398	6.18	0.1261	6.18	0.38644
6.19	-0.01742	6.195	0.0036	6.19	0.00712	6.19	0.01641	6.19	0.03395	6.19	0.1245	6.19	0.37683
6.2	-0.01576	6.205	0.0043	6.2	0.00903	6.2	0.01782	6.2	0.03378	6.2	0.12183	6.2	0.36557
6.21	-0.01389	6.215	0.00471	6.21	0.0108	6.21	0.01925	6.21	0.03342	6.21	0.11815	6.21	0.35284
6.22	-0.01187	6.225	0.00484	6.22	0.01237	6.22	0.02066	6.22	0.03285	6.22	0.11353	6.22	0.33882
6.23	-0.00973	6.235	0.00467	6.23	0.0137	6.23	0.02199	6.23	0.03203	6.23	0.10807	6.23	0.32374
6.24	-0.00753	6.245	0.00423	6.24	0.01476	6.24	0.02318	6.24	0.03093	6.24	0.10188	6.24	0.3078
6.25	-0.00533	6.255	0.00353	6.25	0.0155	6.25	0.02417	6.25	0.02951	6.25	0.09507	6.25	0.29123
6.26	-0.00316	6.265	0.00258	6.26	0.0159	6.26	0.02491	6.26	0.02774	6.26	0.08778	6.26	0.27423
6.27	-0.00108	6.275	0.0014	6.27	0.01591	6.27	0.02532	6.27	0.0256	6.27	0.08014	6.27	0.25702
6.28	8.59E-04	6.285	3.56E-05	6.28	0.01554	6.28	0.02536	6.28	0.02307	6.28	0.07228	6.28	0.23976
6.29	0.00261	6.295	-0.0015	6.29	0.01475	6.29	0.02497	6.29	0.02013	6.29	0.06433	6.29	0.22261
6.3	0.00412	6.305	-0.00318	6.3	0.01354	6.3	0.02411	6.3	0.01677	6.3	0.05642	6.3	0.2057
6.31	0.00537	6.315	-0.00496	6.31	0.01191	6.31	0.02274	6.31	0.01299	6.31	0.04866	6.31	0.18913
6.32	0.0063	6.325	-0.00682	6.32	0.00987	6.32	0.02083	6.32	0.00878	6.32	0.04114	6.32	0.17296
6.33	0.0069	6.335	-0.00873	6.33	0.00743	6.33	0.01836	6.33	0.00416	6.33	0.03396	6.33	0.15722
6.34	0.00714	6.345	-0.01066	6.34	0.0046	6.34	0.01532	6.34	-8.51E-04	6.34	0.02717	6.34	0.1419
6.35	0.007	6.355	-0.0126	6.35	0.00142	6.35	0.0117	6.35	-0.00623	6.35	0.02083	6.35	0.12695
6.36	0.00649	6.365	-0.01452	6.36	-0.00209	6.36	0.00752	6.36	-0.01195	6.36	0.01497	6.36	0.11231
6.37	0.00559	6.375	-0.01641	6.37	-0.0059	6.37	0.00281	6.37	-0.01796	6.37	0.00958	6.37	0.09787
6.38	0.00432	6.385	-0.01826	6.38	-0.00995	6.38	-0.00241	6.38	-0.02423	6.38	0.00468	6.38	0.08352
6.39	0.00268	6.395	-0.02005	6.39	-0.0142	6.39	-0.00809	6.39	-0.0307	6.39	2.24E-04	6.39	0.06911
6.4	7.13E-04	6.405	-0.02179	6.4	-0.01862	6.4	-0.01417	6.4	-0.0373	6.4	-0.00382	6.4	0.05449
6.41	-0.00157	6.415	-0.02347	6.41	-0.02313	6.41	-0.02059	6.41	-0.04399	6.41	-0.00751	6.41	0.03949
6.42	-0.00412	6.425	-0.0251	6.42	-0.02771	6.42	-0.02729	6.42	-0.0507	6.42	-0.01091	6.42	0.02398
6.43	-0.00691	6.435	-0.02668	6.43	-0.03228	6.43	-0.03417	6.43	-0.05736	6.43	-0.0141	6.43	0.00779
6.44	-0.00989	6.445	-0.02822	6.44	-0.0368	6.44	-0.04115	6.44	-0.0639	6.44	-0.01715	6.44	-0.00921
6.45	-0.013	6.455	-0.02973	6.45	-0.04121	6.45	-0.04815	6.45	-0.07026	6.45	-0.02013	6.45	-0.02713
6.46	-0.01621	6.465	-0.03121	6.46	-0.04547	6.46	-0.05508	6.46	-0.07637	6.46	-0.02314	6.46	-0.04605
6.47	-0.01946	6.475	-0.03268	6.47	-0.04953	6.47	-0.06184	6.47	-0.08217	6.47	-0.02623	6.47	-0.06602
6.48	-0.02268	6.485	-0.03414	6.48	-0.05333	6.48	-0.06834	6.48	-0.08759	6.48	-0.02948	6.48	-0.08707
6.49	-0.02584	6.495	-0.0356	6.49	-0.05685	6.49	-0.07449	6.49	-0.0926	6.49	-0.03294	6.49	-0.10917
6.5	-0.02888	6.505	-0.03706	6.5	-0.06004	6.5	-0.08022	6.5	-0.09713	6.5	-0.03664	6.5	-0.13226
6.51	-0.03174	6.515	-0.03852	6.51	-0.06287	6.51	-0.08545	6.51	-0.10115	6.51	-0.04062	6.51	-0.15625
6.52	-0.03439	6.525	-0.03998	6.52	-0.06532	6.52	-0.09011	6.52	-0.10463	6.52	-0.04488	6.52	-0.18098
6.53	-0.03677	6.535	-0.04142	6.53	-0.06736	6.53	-0.09415	6.53	-0.10753	6.53	-0.04942	6.53	-0.20628
6.54	-0.03886	6.545	-0.04285	6.54	-0.06897	6.54	-0.09751	6.54	-0.10985	6.54	-0.05422	6.54	-0.23193
6.55	-0.04063	6.555	-0.04424	6.55	-0.07016	6.55	-0.10016	6.55	-0.11158	6.55	-0.05922	6.55	-0.25769
6.56	-0.04204	6.565	-0.04557	6.56	-0.07091	6.56	-0.10208	6.56	-0.11271	6.56	-0.06439	6.56	-0.28329
6.57	-0.04309	6.575	-0.04683	6.57	-0.07122	6.57	-0.10326	6.57	-0.11326	6.57	-0.06963	6.57	-0.30844
6.58	-0.04375	6.585	-0.04798	6.58	-0.07111	6.58	-0.10369	6.58	-0.11325	6.58	-0.07488	6.58	-0.33283
6.59	-0.04403	6.595	-0.049	6.59	-0.07058	6.59	-0.1034	6.59	-0.1127	6.59	-0.08003	6.59	-0.35616
6.6	-0.04392	6.605	-0.04986	6.6	-0.06967	6.6	-0.10241	6.6	-0.11166	6.6	-0.085	6.6	-0.37812
6.61	-0.04344	6.615	-0.05054	6.61	-0.06837	6.61	-0.10076	6.61	-0.11015	6.61	-0.08966	6.61	-0.39842
6.62	-0.04261	6.625	-0.05099	6.62	-0.06674	6.62	-0.0985	6.62	-0.10824	6.62	-0.09392	6.62	-0.41679
6.63	-0.04143	6.635	-0.05119	6.63	-0.06479	6.63	-0.09569	6.63	-0.10596	6.63	-0.09767	6.63	-0.43297
6.64	-0.03995	6.645	-0.05112	6.64	-0.06256	6.64	-0.09239	6.64	-0.10338	6.64	-0.10081	6.64	-0.44675
6.65	-0.03819	6.655	-0.05076	6.65	-0.06008	6.65	-0.08868	6.65	-0.10056	6.65	-0.10325	6.65	-0.45794
6.66	-0.03618	6.665	-0.05008	6.66	-0.0574	6.66	-0.08465	6.66	-0.09754	6.66	-0.10492	6.66	-0.4664
6.67	-0.03398	6.675	-0.04907	6.67	-0.05456	6.67	-0.08036	6.67	-0.0944	6.67	-0.10576	6.67	-0.47205
6.68	-0.03161	6.685	-0.04773	6.68	-0.05159	6.68	-0.07592	6.68	-0.09119	6.68	-0.1057	6.68	-0.47482
6.69	-0.02912	6.695	-0.04606	6.69	-0.04853	6.69	-0.07139	6.69	-0.08797	6.69	-0.10473	6.69	-0.47474
6.7	-0.02656	6.705	-0.04405	6.7	-0.04543	6.7	-0.06688	6.7	-0.08478	6.7	-0.10284	6.7	-0.47184
6.71	-0.02397	6.715	-0.04173	6.71	-0.04232	6.71	-0.06245	6.71	-0.08167	6.71	-0.10004	6.71	-0.46624
6.72	-0.02139	6.725	-0.03912	6.72	-0.03925	6.72	-0.05817	6.72	-0.0787	6.72	-0.09636	6.72	-0.45808
6.73	-0.01886	6.735	-0.03625	6.73	-0.03624	6.73	-0.05413	6.73	-0.07589	6.73	-0.09185	6.73	-0.44755
6.74	-0.01643	6.745	-0.03316	6.74	-0.03334	6.74	-0.05038	6.74	-0.07327	6.74	-0.08659	6.74	-0.43488
6.75	-0.01412	6.755	-0.02988	6.75	-0.03056	6.75	-0.04696	6.75	-0.07086	6.75	-0.08067	6.75	-0.42031
6.76	-0.01198	6.765	-0.02646	6.76	-0.02794	6.76	-0.04392	6.76	-0.06869	6.76	-0.07419	6.76	-0.40413
6.77	-0.01002	6.775	-0.02297	6.77	-0.02551	6.77	-0.0413	6.77	-0.06676	6.77	-0.06726	6.77	-0.38664
6.78	-0.00827	6.785	-0.01946	6.78	-0.02328	6.78	-0.03911	6.78	-0.06506	6.78	-0.06003	6.78	-0.36814
6.79	-0.00674	6.795	-0.01599	6.79	-0.02126	6.79	-0.03736	6.79	-0.0636	6.79	-0.05261	6.79	-0.34893
6.8	-0.00546	6.805	-0.01262	6.8	-0.01948	6.8	-0.03606	6.8	-0.06235	6.8	-0.04516	6.8	-0.32932
6.81	-0.00443	6.815	-0.00941	6.81	-0.01793	6.81	-0.03518	6.81	-0.06131	6.81	-0.03781	6.81	-0.30958
6.82	-0.00365	6.825	-0.00643	6.82	-0.01663	6.82	-0.0347	6.82	-0.06044	6.82	-0.03069	6.82	-0.28998
6.83	-0.00312	6.835	-0.00373	6.83	-0.01558	6.83	-0.0346	6.83	-0.05971	6.83	-0.02392	6.83	-0.27075
6.84	-0.00283	6.845	-0.00136	6.84	-0.01476	6.84	-0.03484	6.84	-0.0591	6.84	-0.01763	6.84	-0.25209
6.85	-0.00278	6.855	6.19E-04	6.85	-0.01418	6.85	-0.03537	6.85	-0.05856	6.85	-0.01192	6.85	-0.23417
6.86	-0.00295	6.865	0.00218	6.86	-0.01383	6.86	-0.03613	6.86	-0.05806	6.86	-0.00686	6.86	-0.21711
6.87	-0.00332	6.875	0.00329	6.87	-0.0137	6.87	-0.03707	6.87	-0.05756	6.87	-0.00253	6.87	-0.20098
6.88	-0.00388	6.885	0.00393	6.88	-0.01376	6.88	-0.03813	6.88	-0.05702	6.88	0.00103	6.88	-0.18582
6.89	-0.00459	6.895	0.00408	6.89	-0.014	6.89	-0.03925	6.89	-0.0564	6.89	0.0038	6.89	-0.17162
6.9	-0.00545	6.905	0.00375	6.9	-0.01441	6.9	-0.04037	6.9	-0.05567	6.9	0.00578	6.9	-0.15833
6.91	-0.00641	6.915	0.00294	6.91	-0.01495	6.91	-0.04142	6.91	-0.0548	6.91	0.00698	6.91	-0.14586
6.92	-0.00746	6.925	0.00168	6.92	-0.01562	6.92	-0.04235	6.92	-0.05376	6.92	0.00747	6.92	-0.1341
6.93	-0.00857	6.935	-9.72E-06	6.93	-0.01638	6.93	-0.04311	6.93	-0.05252	6.93	0.00729	6.93	-0.12288
6.94	-0.00971	6.945	-0.00208	6.94	-0.01721	6.94	-0.04365	6.94	-0.05106	6.94	0.00653	6.94	-0.11205
6.95	-0.01086	6.955	-0.00448	6.95	-0.01808	6.95	-0.04393	6.95	-0.04938	6.95	0.0053	6.95	-0.1014
6.96	-0.012	6.965	-0.00715	6.96	-0.01898	6.96	-0.0439	6.96	-0.04746	6.96	0.0037	6.96	-0.09074
6.97	-0.0131	6.975	-0.01003	6.97	-0.01987	6.97	-0.04355	6.97	-0.04531	6.97	0.00185	6.97	-0.07988
6.98	-0.01414	6.985	-0.01304	6.98	-0.02074	6.98	-0.04285	6.98	-0.04292	6.98	-1.04E-04	6.98	-0.06862
6.99	-0.01512	6.995	-0.01612	6.99	-0.02157	6.99	-0.0418	6.99	-0.0403	6.99	-0.00204	6.99	-0.05679
7	-0.016	7.005	-0.01918	7	-0.02232	7	-0.04039	7	-0.03748	7	-0.00382	7	-0.04422
7.01	-0.01679	7.015	-0.02215	7.01	-0.023	7.01	-0.03863	7.01	-0.03447	7.01	-0.00533	7.01	-0.03079
7.02	-0.01746	7.025	-0.02495	7.02	-0.02357	7.02	-0.03653	7.02	-0.03129	7.02	-0.00644	7.02	-0.0164
7.03	-0.01802	7.035	-0.02751	7.03	-0.02402	7.03	-0.03411	7.03	-0.02798	7.03	-0.00704	7.03	-9.98E-04
7.04	-0.01846	7.045	-0.02977	7.04	-0.02435	7.04	-0.03141	7.04	-0.02456	7.04	-0.00704	7.04	0.01545
7.05	-0.01877	7.055	-0.03166	7.05	-0.02454	7.05	-0.02845	7.05	-0.02108	7.05	-0.00638	7.05	0.03291
7.06	-0.01896	7.065	-0.03314	7.06	-0.02458	7.06	-0.02528	7.06	-0.01756	7.06	-0.00499	7.06	0.05133
7.07	-0.01902	7.075	-0.03416	7.07	-0.02448	7.07	-0.02194	7.07	-0.01406	7.07	-0.00283	7.07	0.07058
7.08	-0.01897	7.085	-0.0347	7.08	-0.02423	7.08	-0.01849	7.08	-0.0106	7.08	8.75E-05	7.08	0.09054
7.09	-0.0188	7.095	-0.03473	7.09	-0.02382	7.09	-0.01496	7.09	-0.00722	7.09	0.00376	7.09	0.111
7.1	-0.01852	7.105	-0.03425	7.1	-0.02328	7.1	-0.01141	7.1	-0.00397	7.1	0.00816	7.1	0.13174
7.11	-0.01815	7.115	-0.03326	7.11	-0.02259	7.11	-0.00789	7.11	-8.77E-04	7.11	0.01322	7.11	0.15252
7.12	-0.01768	7.125	-0.03179	7.12	-0.02178	7.12	-0.00445	7.12	0.00203	7.12	0.01885	7.12	0.17306
7.13	-0.01713	7.135	-0.02987	7.13	-0.02085	7.13	-0.00115	7.13	0.00471	7.13	0.02497	7.13	0.19308
7.14	-0.01652	7.145	-0.02753	7.14	-0.01981	7.14	0.00198	7.14	0.00714	7.14	0.03145	7.14	0.21227
7.15	-0.01583	7.155	-0.02483	7.15	-0.01869	7.15	0.00489	7.15	0.0093	7.15	0.03817	7.15	0.23034
7.16	-0.0151	7.165	-0.02184	7.16	-0.0175	7.16	0.00754	7.16	0.01116	7.16	0.04498	7.16	0.247
7.17	-0.01432	7.175	-0.01861	7.17	-0.01625	7.17	0.00989	7.17	0.01272	7.17	0.05174	7.17	0.26197
7.18	-0.01352	7.185	-0.01523	7.18	-0.01498	7.18	0.01193	7.18	0.01395	7.18	0.0583	7.18	0.27499
7.19	-0.01269	7.195	-0.01177	7.19	-0.0137	7.19	0.01361	7.19	0.01486	7.19	0.0645	7.19	0.28583
7.2	-0.01185	7.205	-0.00832	7.2	-0.01243	7.2	0.01494	7.2	0.01543	7.2	0.0702	7.2	0.29431
7.21	-0.011	7.215	-0.00495	7.21	-0.0112	7.21	0.01589	7.21	0.01567	7.21	0.07526	7.21	0.30027
7.22	-0.01017	7.225	-0.00176	7.22	-0.01004	7.22	0.01645	7.22	0.01558	7.22	0.07956	7.22	0.30359
7.23	-0.00935	7.235	0.00119	7.23	-0.00895	7.23	0.01663	7.23	0.01517	7.23	0.08298	7.23	0.30422
7.24	-0.00855	7.245	0.00382	7.24	-0.00797	7.24	0.01643	7.24	0.01444	7.24	0.08544	7.24	0.30213
7.25	-0.00779	7.255	0.00606	7.25	-0.00712	7.25	0.01584	7.25	0.01341	7.25	0.08686	7.25	0.29736
7.26	-0.00708	7.265	0.00787	7.26	-0.00642	7.26	0.0149	7.26	0.0121	7.26	0.08718	7.26	0.28999
7.27	-0.00641	7.275	0.0092	7.27	-0.00589	7.27	0.0136	7.27	0.01051	7.27	0.08638	7.27	0.28013
7.28	-0.00581	7.285	0.01001	7.28	-0.00554	7.28	0.01196	7.28	0.00867	7.28	0.08446	7.28	0.26796
7.29	-0.00527	7.295	0.01027	7.29	-0.00539	7.29	0.01002	7.29	0.0066	7.29	0.08143	7.29	0.25368
7.3	-0.00482	7.305	0.00998	7.3	-0.00546	7.3	0.00778	7.3	0.00431	7.3	0.07733	7.3	0.23751
7.31	-0.00445	7.315	0.00915	7.31	-0.00575	7.31	0.00527	7.31	0.00182	7.31	0.07224	7.31	0.21972
7.32	-0.00418	7.325	0.00778	7.32	-0.00627	7.32	0.00252	7.32	-8.53E-04	7.32	0.06623	7.32	0.20059
7.33	-0.00402	7.335	0.0059	7.33	-0.00704	7.33	-4.42E-04	7.33	-0.00368	7.33	0.0594	7.33	0.18041
7.34	-0.00397	7.345	0.00354	7.34	-0.00804	7.34	-0.0036	7.34	-0.00665	7.34	0.05188	7.34	0.15947
7.35	-0.00404	7.355	7.64E-04	7.35	-0.00929	7.35	-0.00693	7.35	-0.00975	7.35	0.0438	7.35	0.13806
7.36	-0.00424	7.365	-0.00238	7.36	-0.01077	7.36	-0.0104	7.36	-0.01295	7.36	0.03529	7.36	0.11647
7.37	-0.00458	7.375	-0.00583	7.37	-0.01249	7.37	-0.01398	7.37	-0.01625	7.37	0.0265	7.37	0.09495
7.38	-0.00506	7.385	-0.00952	7.38	-0.01443	7.38	-0.01767	7.38	-0.01961	7.38	0.01759	7.38	0.07376
7.39	-0.00569	7.395	-0.01336	7.39	-0.01658	7.39	-0.02142	7.39	-0.02304	7.39	0.00868	7.39	0.0531
7.4	-0.00646	7.405	-0.01729	7.4	-0.01893	7.4	-0.02523	7.4	-0.02651	7.4	-6.57E-05	7.4	0.03317
7.41	-0.00739	7.415	-0.02124	7.41	-0.02145	7.41	-0.02906	7.41	-0.03	7.41	-0.00852	7.41	0.0141
7.42	-0.00846	7.425	-0.02511	7.42	-0.02414	7.42	-0.03291	7.42	-0.03351	7.42	-0.01657	7.42	-0.004
7.43	-0.00968	7.435	-0.02886	7.43	-0.02696	7.43	-0.03674	7.43	-0.03702	7.43	-0.02409	7.43	-0.02105
7.44	-0.01105	7.445	-0.0324	7.44	-0.02989	7.44	-0.04055	7.44	-0.04051	7.44	-0.031	7.44	-0.03703
7.45	-0.01255	7.455	-0.03569	7.45	-0.03291	7.45	-0.04431	7.45	-0.04397	7.45	-0.03722	7.45	-0.05193
7.46	-0.01419	7.465	-0.03867	7.46	-0.03599	7.46	-0.048	7.46	-0.04737	7.46	-0.0427	7.46	-0.06579
7.47	-0.01593	7.475	-0.0413	7.47	-0.0391	7.47	-0.05162	7.47	-0.05071	7.47	-0.04739	7.47	-0.0787
7.48	-0.01778	7.485	-0.04355	7.48	-0.04221	7.48	-0.05513	7.48	-0.05397	7.48	-0.05129	7.48	-0.09073
7.49	-0.01972	7.495	-0.04541	7.49	-0.04529	7.49	-0.05853	7.49	-0.05713	7.49	-0.05439	7.49	-0.10201
7.5	-0.02172	7.505	-0.04685	7.5	-0.04832	7.5	-0.06179	7.5	-0.06017	7.5	-0.05672	7.5	-0.11268
7.51	-0.02378	7.515	-0.04789	7.51	-0.05126	7.51	-0.06489	7.51	-0.06308	7.51	-0.05831	7.51	-0.12287
7.52	-0.02585	7.525	-0.04853	7.52	-0.05409	7.52	-0.06783	7.52	-0.06583	7.52	-0.05921	7.52	-0.13273
7.53	-0.02793	7.535	-0.0488	7.53	-0.05678	7.53	-0.07058	7.53	-0.06841	7.53	-0.05951	7.53	-0.1424
7.54	-0.02999	7.545	-0.04873	7.54	-0.05929	7.54	-0.07313	7.54	-0.0708	7.54	-0.05927	7.54	-0.15202
7.55	-0.032	7.555	-0.04835	7.55	-0.06162	7.55	-0.07546	7.55	-0.07298	7.55	-0.05858	7.55	-0.16171
7.56	-0.03394	7.565	-0.04772	7.56	-0.06374	7.56	-0.07756	7.56	-0.07494	7.56	-0.05753	7.56	-0.17156
7.57	-0.03578	7.575	-0.04689	7.57	-0.06562	7.57	-0.07941	7.57	-0.07666	7.57	-0.05623	7.57	-0.18165
7.58	-0.03749	7.585	-0.0459	7.58	-0.06726	7.58	-0.08101	7.58	-0.07813	7.58	-0.05475	7.58	-0.19202
7.59	-0.03905	7.595	-0.04482	7.59	-0.06863	7.59	-0.08233	7.59	-0.07934	7.59	-0.0532	7.59	-0.20269
7.6	-0.04045	7.605	-0.0437	7.6	-0.06973	7.6	-0.08338	7.6	-0.08028	7.6	-0.05166	7.6	-0.21364
7.61	-0.04165	7.615	-0.0426	7.61	-0.07055	7.61	-0.08414	7.61	-0.08095	7.61	-0.05021	7.61	-0.22483
7.62	-0.04265	7.625	-0.04156	7.62	-0.07108	7.62	-0.08462	7.62	-0.08133	7.62	-0.04892	7.62	-0.23618
7.63	-0.04342	7.635	-0.04064	7.63	-0.07133	7.63	-0.08481	7.63	-0.08144	7.63	-0.04784	7.63	-0.24756
7.64	-0.04396	7.645	-0.03987	7.64	-0.07129	7.64	-0.08473	7.64	-0.08128	7.64	-0.04701	7.64	-0.25886
7.65	-0.04425	7.655	-0.03929	7.65	-0.07098	7.65	-0.08436	7.65	-0.08085	7.65	-0.04648	7.65	-0.26991
7.66	-0.0443	7.665	-0.03893	7.66	-0.07041	7.66	-0.08374	7.66	-0.08017	7.66	-0.04624	7.66	-0.28053
7.67	-0.0441	7.675	-0.03879	7.67	-0.06958	7.67	-0.08286	7.67	-0.07926	7.67	-0.04632	7.67	-0.29053
7.68	-0.04365	7.685	-0.03888	7.68	-0.06851	7.68	-0.08175	7.68	-0.07812	7.68	-0.04669	7.68	-0.29973
7.69	-0.04297	7.695	-0.03921	7.69	-0.06722	7.69	-0.08043	7.69	-0.07679	7.69	-0.04734	7.69	-0.30792
7.7	-0.04207	7.705	-0.03975	7.7	-0.06574	7.7	-0.07892	7.7	-0.07528	7.7	-0.04822	7.7	-0.31491
7.71	-0.04096	7.715	-0.04049	7.71	-0.06408	7.71	-0.07725	7.71	-0.07364	7.71	-0.04931	7.71	-0.32053
7.72	-0.03967	7.725	-0.0414	7.72	-0.06228	7.72	-0.07544	7.72	-0.07188	7.72	-0.05053	7.72	-0.32461
7.73	-0.03821	7.735	-0.04244	7.73	-0.06035	7.73	-0.07353	7.73	-0.07004	7.73	-0.05185	7.73	-0.32703
7.74	-0.03662	7.745	-0.04357	7.74	-0.05833	7.74	-0.07154	7.74	-0.06816	7.74	-0.0532	7.74	-0.32768
7.75	-0.03492	7.755	-0.04473	7.75	-0.05626	7.75	-0.06952	7.75	-0.06626	7.75	-0.05451	7.75	-0.32648
7.76	-0.03314	7.765	-0.04588	7.76	-0.05414	7.76	-0.06749	7.76	-0.06438	7.76	-0.05574	7.76	-0.32341
7.77	-0.03132	7.775	-0.04697	7.77	-0.05203	7.77	-0.06548	7.77	-0.06256	7.77	-0.05682	7.77	-0.31847
7.78	-0.02949	7.785	-0.04794	7.78	-0.04994	7.78	-0.06352	7.78	-0.06082	7.78	-0.0577	7.78	-0.3117
7.79	-0.02768	7.795	-0.04873	7.79	-0.04791	7.79	-0.06166	7.79	-0.0592	7.79	-0.05835	7.79	-0.30319
7.8	-0.02593	7.805	-0.04931	7.8	-0.04596	7.8	-0.0599	7.8	-0.05771	7.8	-0.05871	7.8	-0.29307
7.81	-0.02427	7.815	-0.04964	7.81	-0.04411	7.81	-0.05827	7.81	-0.0564	7.81	-0.05878	7.81	-0.28149
7.82	-0.02273	7.825	-0.04966	7.82	-0.04239	7.82	-0.0568	7.82	-0.05526	7.82	-0.05853	7.82	-0.26866
7.83	-0.02133	7.835	-0.04936	7.83	-0.04082	7.83	-0.0555	7.83	-0.05432	7.83	-0.05796	7.83	-0.2548
7.84	-0.0201	7.845	-0.04871	7.84	-0.03941	7.84	-0.05437	7.84	-0.05359	7.84	-0.05709	7.84	-0.24016
7.85	-0.01905	7.855	-0.04771	7.85	-0.03818	7.85	-0.05344	7.85	-0.05307	7.85	-0.05592	7.85	-0.22501
7.86	-0.01822	7.865	-0.04635	7.86	-0.03714	7.86	-0.05269	7.86	-0.05277	7.86	-0.05448	7.86	-0.20962
7.87	-0.0176	7.875	-0.04464	7.87	-0.0363	7.87	-0.05212	7.87	-0.05266	7.87	-0.05282	7.87	-0.19428
7.88	-0.0172	7.885	-0.0426	7.88	-0.03565	7.88	-0.05173	7.88	-0.05275	7.88	-0.05098	7.88	-0.17926
7.89	-0.01703	7.895	-0.04025	7.89	-0.03519	7.89	-0.0515	7.89	-0.05301	7.89	-0.04901	7.89	-0.16484
7.9	-0.01708	7.905	-0.03764	7.9	-0.03493	7.9	-0.05142	7.9	-0.05343	7.9	-0.04697	7.9	-0.15127
7.91	-0.01735	7.915	-0.03482	7.91	-0.03484	7.91	-0.05146	7.91	-0.05397	7.91	-0.04491	7.91	-0.13878
7.92	-0.01782	7.925	-0.03183	7.92	-0.03492	7.92	-0.05159	7.92	-0.05461	7.92	-0.04289	7.92	-0.12756
7.93	-0.01847	7.935	-0.02872	7.93	-0.03515	7.93	-0.05179	7.93	-0.0553	7.93	-0.04096	7.93	-0.11777
7.94	-0.01928	7.945	-0.02558	7.94	-0.0355	7.94	-0.05202	7.94	-0.05602	7.94	-0.03918	7.94	-0.10955
7.95	-0.02023	7.955	-0.02245	7.95	-0.03596	7.95	-0.05226	7.95	-0.05672	7.95	-0.0376	7.95	-0.10298
7.96	-0.02128	7.965	-0.01941	7.96	-0.0365	7.96	-0.05246	7.96	-0.05736	7.96	-0.03624	7.96	-0.09808
7.97	-0.02241	7.975	-0.01651	7.97	-0.03709	7.97	-0.05259	7.97	-0.05791	7.97	-0.03514	7.97	-0.09487
7.98	-0.02357	7.985	-0.01382	7.98	-0.03769	7.98	-0.05263	7.98	-0.05831	7.98	-0.03433	7.98	-0.09328
7.99	-0.02474	7.995	-0.01139	7.99	-0.03829	7.99	-0.05253	7.99	-0.05853	7.99	-0.03379	7.99	-0.09322
8	-0.02587	8.005	-0.00928	8	-0.03883	8	-0.05226	8	-0.05854	8	-0.03353	8	-0.09456
8.01	-0.02693	8.015	-0.00751	8.01	-0.0393	8.01	-0.05181	8.01	-0.0583	8.01	-0.03354	8.01	-0.09712
8.02	-0.02789	8.025	-0.00614	8.02	-0.03966	8.02	-0.05114	8.02	-0.05777	8.02	-0.03378	8.02	-0.1007
8.03	-0.02871	8.035	-0.00516	8.03	-0.03987	8.03	-0.05023	8.03	-0.05694	8.03	-0.03421	8.03	-0.10509
8.04	-0.02935	8.045	-0.0046	8.04	-0.03992	8.04	-0.04907	8.04	-0.05578	8.04	-0.03478	8.04	-0.11002
8.05	-0.0298	8.055	-0.00446	8.05	-0.03976	8.05	-0.04765	8.05	-0.05428	8.05	-0.03545	8.05	-0.11524
8.06	-0.03002	8.065	-0.00472	8.06	-0.03939	8.06	-0.04597	8.06	-0.05243	8.06	-0.03613	8.06	-0.12049
8.07	-0.02999	8.075	-0.00535	8.07	-0.03876	8.07	-0.04402	8.07	-0.05023	8.07	-0.03677	8.07	-0.1255
8.08	-0.0297	8.085	-0.00632	8.08	-0.03788	8.08	-0.04181	8.08	-0.04768	8.08	-0.03729	8.08	-0.13002
8.09	-0.02915	8.095	-0.00759	8.09	-0.03672	8.09	-0.03935	8.09	-0.04479	8.09	-0.03762	8.09	-0.13382
8.1	-0.02831	8.105	-0.0091	8.1	-0.03528	8.1	-0.03666	8.1	-0.04159	8.1	-0.03769	8.1	-0.13668
8.11	-0.02719	8.115	-0.01079	8.11	-0.03354	8.11	-0.03375	8.11	-0.03808	8.11	-0.03743	8.11	-0.13843
8.12	-0.02581	8.125	-0.01258	8.12	-0.03152	8.12	-0.03066	8.12	-0.03431	8.12	-0.03678	8.12	-0.1389
8.13	-0.02416	8.135	-0.01441	8.13	-0.02922	8.13	-0.02742	8.13	-0.03031	8.13	-0.0357	8.13	-0.13798
8.14	-0.02227	8.145	-0.0162	8.14	-0.02665	8.14	-0.02405	8.14	-0.02611	8.14	-0.03414	8.14	-0.13561
8.15	-0.02015	8.155	-0.01787	8.15	-0.02382	8.15	-0.02059	8.15	-0.02176	8.15	-0.03208	8.15	-0.13174
8.16	-0.01783	8.165	-0.01934	8.16	-0.02076	8.16	-0.01707	8.16	-0.01731	8.16	-0.0295	8.16	-0.1264
8.17	-0.01535	8.175	-0.02056	8.17	-0.01749	8.17	-0.01354	8.17	-0.0128	8.17	-0.0264	8.17	-0.11962
8.18	-0.01273	8.185	-0.02145	8.18	-0.01404	8.18	-0.01002	8.18	-0.00828	8.18	-0.02281	8.18	-0.1115
8.19	-0.01	8.195	-0.02195	8.19	-0.01044	8.19	-0.00656	8.19	-0.0038	8.19	-0.01874	8.19	-0.10217
8.2	-0.00721	8.205	-0.02201	8.2	-0.00674	8.2	-0.00319	8.2	5.82E-04	8.2	-0.01424	8.2	-0.09178
8.21	-0.0044	8.215	-0.02161	8.21	-0.00296	8.21	5.80E-05	8.21	0.00483	8.21	-0.00939	8.21	-0.08053
8.22	-0.0016	8.225	-0.0207	8.22	8.41E-04	8.22	0.00315	8.22	0.00889	8.22	-0.00423	8.22	-0.0686
8.23	0.00114	8.235	-0.01928	8.23	0.00463	8.23	0.00607	8.23	0.01274	8.23	0.00113	8.23	-0.05624
8.24	0.00379	8.245	-0.01735	8.24	0.00837	8.24	0.00879	8.24	0.01632	8.24	0.00662	8.24	-0.04365
8.25	0.00632	8.255	-0.01492	8.25	0.01201	8.25	0.01129	8.25	0.0196	8.25	0.01212	8.25	-0.03109
8.26	0.00868	8.265	-0.01202	8.26	0.0155	8.26	0.01356	8.26	0.02257	8.26	0.01754	8.26	-0.01876
8.27	0.01086	8.275	-0.00868	8.27	0.01882	8.27	0.01558	8.27	0.02519	8.27	0.02278	8.27	-0.00688
8.28	0.01281	8.285	-0.00496	8.28	0.02192	8.28	0.01737	8.28	0.02746	8.28	0.02773	8.28	0.00436
8.29	0.01453	8.295	-9.29E-04	8.29	0.02476	8.29	0.01891	8.29	0.02937	8.29	0.03229	8.29	0.01478
8.3	0.01599	8.305	0.00335	8.3	0.02733	8.3	0.02021	8.3	0.03091	8.3	0.03637	8.3	0.02426
8.31	0.01718	8.315	0.0078	8.31	0.02958	8.31	0.02129	8.31	0.0321	8.31	0.0399	8.31	0.03268
8.32	0.01809	8.325	0.01233	8.32	0.0315	8.32	0.02215	8.32	0.03293	8.32	0.0428	8.32	0.03999
8.33	0.01872	8.335	0.01685	8.33	0.03307	8.33	0.02282	8.33	0.03344	8.33	0.04502	8.33	0.04614
8.34	0.01907	8.345	0.02127	8.34	0.03429	8.34	0.02331	8.34	0.03364	8.34	0.04651	8.34	0.05114
8.35	0.01915	8.355	0.0255	8.35	0.03514	8.35	0.02365	8.35	0.03357	8.35	0.04726	8.35	0.05506
8.36	0.01898	8.365	0.02945	8.36	0.03564	8.36	0.02386	8.36	0.03325	8.36	0.04727	8.36	0.05797
8.37	0.01857	8.375	0.03303	8.37	0.03578	8.37	0.02397	8.37	0.03272	8.37	0.04655	8.37	0.05999
8.38	0.01794	8.385	0.03618	8.38	0.03558	8.38	0.024	8.38	0.03203	8.38	0.04513	8.38	0.06127
8.39	0.01712	8.395	0.03883	8.39	0.03505	8.39	0.02398	8.39	0.03122	8.39	0.04308	8.39	0.062
8.4	0.01613	8.405	0.04092	8.4	0.03423	8.4	0.02394	8.4	0.03033	8.4	0.04045	8.4	0.06237
8.41	0.01501	8.415	0.04241	8.41	0.03315	8.41	0.02389	8.41	0.0294	8.41	0.03734	8.41	0.0626
8.42	0.01378	8.425	0.04328	8.42	0.03182	8.42	0.02387	8.42	0.02848	8.42	0.03385	8.42	0.06291
8.43	0.01249	8.435	0.04349	8.43	0.0303	8.43	0.0239	8.43	0.02761	8.43	0.03008	8.43	0.06353
8.44	0.01115	8.445	0.04307	8.44	0.02862	8.44	0.02398	8.44	0.02683	8.44	0.02616	8.44	0.06467
8.45	0.00981	8.455	0.04201	8.45	0.02683	8.45	0.02414	8.45	0.02617	8.45	0.02222	8.45	0.06655
8.46	0.0085	8.465	0.04035	8.46	0.02496	8.46	0.02439	8.46	0.02568	8.46	0.01838	8.46	0.06936
8.47	0.00724	8.475	0.03814	8.47	0.02307	8.47	0.02474	8.47	0.02538	8.47	0.01478	8.47	0.07326
8.48	0.00607	8.485	0.03543	8.48	0.0212	8.48	0.02518	8.48	0.02529	8.48	0.01153	8.48	0.0784
8.49	0.005	8.495	0.03228	8.49	0.01938	8.49	0.02574	8.49	0.02544	8.49	0.00875	8.49	0.08488
8.5	0.00406	8.505	0.02879	8.5	0.01766	8.5	0.0264	8.5	0.02583	8.5	0.00655	8.5	0.09277
8.51	0.00327	8.515	0.02502	8.51	0.01609	8.51	0.02716	8.51	0.02647	8.51	0.00502	8.51	0.10211
8.52	0.00265	8.525	0.02108	8.52	0.01468	8.52	0.02801	8.52	0.02738	8.52	0.00424	8.52	0.11288
8.53	0.00219	8.535	0.01706	8.53	0.01349	8.53	0.02896	8.53	0.02853	8.53	0.00427	8.53	0.12504
8.54	0.00191	8.545	0.01305	8.54	0.01252	8.54	0.02998	8.54	0.02993	8.54	0.00514	8.54	0.1385
8.55	0.0018	8.555	0.00916	8.55	0.01181	8.55	0.03108	8.55	0.03156	8.55	0.00689	8.55	0.15314
8.56	0.00188	8.565	0.00548	8.56	0.01136	8.56	0.03222	8.56	0.0334	8.56	0.0095	8.56	0.1688
8.57	0.00212	8.575	0.00209	8.57	0.01119	8.57	0.03341	8.57	0.03542	8.57	0.01294	8.57	0.18528
8.58	0.00252	8.585	-9.22E-04	8.58	0.0113	8.58	0.03463	8.58	0.03759	8.58	0.01719	8.58	0.20238
8.59	0.00307	8.595	-0.00349	8.59	0.01169	8.59	0.03586	8.59	0.0399	8.59	0.02215	8.59	0.21986
8.6	0.00375	8.605	-0.00556	8.6	0.01234	8.6	0.03709	8.6	0.04229	8.6	0.02776	8.6	0.23747
8.61	0.00455	8.615	-0.00708	8.61	0.01326	8.61	0.03832	8.61	0.04473	8.61	0.03391	8.61	0.25495
8.62	0.00543	8.625	-0.00801	8.62	0.01441	8.62	0.03952	8.62	0.04719	8.62	0.04047	8.62	0.27205
8.63	0.00638	8.635	-0.00834	8.63	0.01577	8.63	0.04069	8.63	0.04962	8.63	0.04732	8.63	0.28852
8.64	0.00739	8.645	-0.00808	8.64	0.01731	8.64	0.04182	8.64	0.05199	8.64	0.05432	8.64	0.30411
8.65	0.00842	8.655	-0.00722	8.65	0.01901	8.65	0.04289	8.65	0.05426	8.65	0.06131	8.65	0.3186
8.66	0.00945	8.665	-0.00579	8.66	0.02082	8.66	0.04391	8.66	0.05639	8.66	0.06816	8.66	0.33177
8.67	0.01047	8.675	-0.00384	8.67	0.0227	8.67	0.04486	8.67	0.05835	8.67	0.07471	8.67	0.34347
8.68	0.01145	8.685	-0.00142	8.68	0.02463	8.68	0.04574	8.68	0.0601	8.68	0.08081	8.68	0.35353
8.69	0.01237	8.695	0.00141	8.69	0.02655	8.69	0.04655	8.69	0.06162	8.69	0.08634	8.69	0.36185
8.7	0.01321	8.705	0.00458	8.7	0.02844	8.7	0.04727	8.7	0.06288	8.7	0.09116	8.7	0.36834
8.71	0.01397	8.715	0.008	8.71	0.03024	8.71	0.04791	8.71	0.06385	8.71	0.09517	8.71	0.37296
8.72	0.01463	8.725	0.01159	8.72	0.03192	8.72	0.04847	8.72	0.06453	8.72	0.09827	8.72	0.37569
8.73	0.01518	8.735	0.01526	8.73	0.03346	8.73	0.04893	8.73	0.06489	8.73	0.10038	8.73	0.37657
8.74	0.01562	8.745	0.01891	8.74	0.0348	8.74	0.0493	8.74	0.06493	8.74	0.10145	8.74	0.37565
8.75	0.01594	8.755	0.02246	8.75	0.03594	8.75	0.04956	8.75	0.06465	8.75	0.10144	8.75	0.37301
8.76	0.01614	8.765	0.02581	8.76	0.03685	8.76	0.04973	8.76	0.06404	8.76	0.10033	8.76	0.36876
8.77	0.01622	8.775	0.0289	8.77	0.0375	8.77	0.04978	8.77	0.06311	8.77	0.09814	8.77	0.36303
8.78	0.01619	8.785	0.03164	8.78	0.03788	8.78	0.04972	8.78	0.06186	8.78	0.0949	8.78	0.35598
8.79	0.01606	8.795	0.03397	8.79	0.038	8.79	0.04953	8.79	0.06032	8.79	0.09066	8.79	0.34774
8.8	0.01582	8.805	0.03584	8.8	0.03783	8.8	0.04922	8.8	0.05849	8.8	0.08549	8.8	0.3385
8.81	0.0155	8.815	0.03721	8.81	0.03739	8.81	0.04876	8.81	0.05639	8.81	0.07948	8.81	0.3284
8.82	0.0151	8.825	0.03804	8.82	0.03668	8.82	0.04816	8.82	0.05406	8.82	0.07274	8.82	0.31761
8.83	0.01464	8.835	0.03832	8.83	0.03572	8.83	0.0474	8.83	0.0515	8.83	0.06538	8.83	0.30627
8.84	0.01412	8.845	0.03805	8.84	0.03451	8.84	0.04647	8.84	0.04876	8.84	0.05753	8.84	0.29451
8.85	0.01357	8.855	0.03724	8.85	0.0331	8.85	0.04537	8.85	0.04585	8.85	0.04932	8.85	0.28246
8.86	0.01299	8.865	0.03592	8.86	0.03148	8.86	0.04409	8.86	0.04281	8.86	0.0409	8.86	0.2702
8.87	0.01239	8.875	0.03412	8.87	0.02971	8.87	0.04263	8.87	0.03966	8.87	0.0324	8.87	0.2578
8.88	0.01179	8.885	0.0319	8.88	0.02779	8.88	0.04096	8.88	0.03644	8.88	0.02397	8.88	0.24532
8.89	0.0112	8.895	0.0293	8.89	0.02578	8.89	0.03911	8.89	0.03318	8.89	0.01572	8.89	0.23278
8.9	0.01061	8.905	0.0264	8.9	0.02369	8.9	0.03706	8.9	0.0299	8.9	0.00779	8.9	0.22017
8.91	0.01005	8.915	0.02327	8.91	0.02156	8.91	0.03482	8.91	0.02664	8.91	2.90E-04	8.91	0.20747
8.92	0.00951	8.925	0.01998	8.92	0.01942	8.92	0.03238	8.92	0.02341	8.92	-0.00669	8.92	0.19464
8.93	0.009	8.935	0.01662	8.93	0.0173	8.93	0.02977	8.93	0.02026	8.93	-0.01306	8.93	0.18162
8.94	0.00852	8.945	0.01326	8.94	0.01524	8.94	0.02699	8.94	0.01719	8.94	-0.01875	8.94	0.16832
8.95	0.00807	8.955	0.00998	8.95	0.01325	8.95	0.02406	8.95	0.01423	8.95	-0.02371	8.95	0.15468
8.96	0.00764	8.965	0.00685	8.96	0.01137	8.96	0.021	8.96	0.01141	8.96	-0.02792	8.96	0.14059
8.97	0.00724	8.975	0.00394	8.97	0.0096	8.97	0.01782	8.97	0.00873	8.97	-0.03136	8.97	0.12596
8.98	0.00686	8.985	0.00131	8.98	0.00798	8.98	0.01456	8.98	0.00621	8.98	-0.03403	8.98	0.11072
8.99	0.00649	8.995	-9.86E-04	8.99	0.00651	8.99	0.01124	8.99	0.00386	8.99	-0.03596	8.99	0.09477
9	0.00614	9.005	-0.00291	9	0.0052	9	0.00789	9	0.0017	9	-0.03718	9	0.07807
9.01	0.00579	9.015	-0.00443	9.01	0.00405	9.01	0.00455	9.01	-2.74E-04	9.01	-0.03775	9.01	0.06056
9.02	0.00543	9.025	-0.00552	9.02	0.00307	9.02	0.00126	9.02	-0.00205	9.02	-0.03773	9.02	0.04221
9.03	0.00507	9.035	-0.00619	9.03	0.00225	9.03	-0.00196	9.03	-0.00364	9.03	-0.03719	9.03	0.02304
9.04	0.0047	9.045	-0.00643	9.04	0.00159	9.04	-0.00506	9.04	-0.00503	9.04	-0.03622	9.04	0.00305
9.05	0.0043	9.055	-0.00626	9.05	0.00108	9.05	-0.00801	9.05	-0.00624	9.05	-0.0349	9.05	-0.01768
9.06	0.00389	9.065	-0.00571	9.06	7.08E-04	9.06	-0.01077	9.06	-0.00725	9.06	-0.03333	9.06	-0.03909
9.07	0.00346	9.075	-0.0048	9.07	4.55E-04	9.07	-0.01331	9.07	-0.00809	9.07	-0.0316	9.07	-0.06107
9.08	0.003	9.085	-0.0036	9.08	3.07E-04	9.08	-0.0156	9.08	-0.00875	9.08	-0.02979	9.08	-0.08347
9.09	0.00252	9.095	-0.00214	9.09	2.46E-04	9.09	-0.01762	9.09	-0.00926	9.09	-0.02801	9.09	-0.10615
9.1	0.00203	9.105	-4.90E-04	9.1	2.55E-04	9.1	-0.01933	9.1	-0.00962	9.1	-0.02631	9.1	-0.12892
9.11	0.00152	9.115	0.00129	9.11	3.14E-04	9.11	-0.02072	9.11	-0.00984	9.11	-0.02479	9.11	-0.1516
9.12	0.001	9.125	0.00314	9.12	4.06E-04	9.12	-0.02178	9.12	-0.00994	9.12	-0.02349	9.12	-0.17396
9.13	4.86E-04	9.135	0.005	9.13	5.13E-04	9.13	-0.0225	9.13	-0.00993	9.13	-0.02248	9.13	-0.1958
9.14	-1.91E-05	9.145	0.0068	9.14	6.18E-04	9.14	-0.02288	9.14	-0.00983	9.14	-0.02179	9.14	-0.21691
9.15	-5.03E-04	9.155	0.00849	9.15	7.08E-04	9.15	-0.02292	9.15	-0.00965	9.15	-0.02145	9.15	-0.23705
9.16	-9.55E-04	9.165	0.01001	9.16	7.70E-04	9.16	-0.02262	9.16	-0.00942	9.16	-0.02147	9.16	-0.25604
9.17	-0.00136	9.175	0.01131	9.17	7.94E-04	9.17	-0.02202	9.17	-0.00914	9.17	-0.02187	9.17	-0.27368
9.18	-0.00172	9.185	0.01236	9.18	7.72E-04	9.18	-0.02112	9.18	-0.00884	9.18	-0.02263	9.18	-0.28979
9.19	-0.002	9.195	0.01311	9.19	7.00E-04	9.19	-0.01996	9.19	-0.00852	9.19	-0.02374	9.19	-0.30423
9.2	-0.00221	9.205	0.01356	9.2	5.75E-04	9.2	-0.01858	9.2	-0.00821	9.2	-0.02516	9.2	-0.31688
9.21	-0.00232	9.215	0.01369	9.21	3.98E-04	9.21	-0.01699	9.21	-0.00792	9.21	-0.02687	9.21	-0.32765
9.22	-0.00234	9.225	0.01349	9.22	1.71E-04	9.22	-0.01526	9.22	-0.00766	9.22	-0.02881	9.22	-0.33648
9.23	-0.00225	9.235	0.01298	9.23	-9.98E-05	9.23	-0.01341	9.23	-0.00744	9.23	-0.03095	9.23	-0.34335
9.24	-0.00205	9.245	0.01217	9.24	-4.08E-04	9.24	-0.0115	9.24	-0.00728	9.24	-0.03322	9.24	-0.34828
9.25	-0.00173	9.255	0.01109	9.25	-7.43E-04	9.25	-0.00958	9.25	-0.00719	9.25	-0.03558	9.25	-0.35131
9.26	-0.00129	9.265	0.00977	9.26	-0.0011	9.26	-0.00768	9.26	-0.00718	9.26	-0.03798	9.26	-0.35254
9.27	-7.33E-04	9.275	0.00826	9.27	-0.00146	9.27	-0.00586	9.27	-0.00725	9.27	-0.04035	9.27	-0.35208
9.28	-6.53E-05	9.285	0.00659	9.28	-0.00181	9.28	-0.00416	9.28	-0.00741	9.28	-0.04266	9.28	-0.35008
9.29	7.09E-04	9.295	0.00484	9.29	-0.00215	9.29	-0.00261	9.29	-0.00766	9.29	-0.04486	9.29	-0.34671
9.3	0.00158	9.305	0.00303	9.3	-0.00246	9.3	-0.00126	9.3	-0.00801	9.3	-0.04691	9.3	-0.34216
9.31	0.00254	9.315	0.00124	9.31	-0.00273	9.31	-1.37E-04	9.31	-0.00845	9.31	-0.04877	9.31	-0.33664
9.32	0.00356	9.325	-4.84E-04	9.32	-0.00295	9.32	7.34E-04	9.32	-0.00898	9.32	-0.05042	9.32	-0.33037
9.33	0.00464	9.335	-0.00209	9.33	-0.00312	9.33	0.00133	9.33	-0.00961	9.33	-0.05185	9.33	-0.32356
9.34	0.00576	9.345	-0.00354	9.34	-0.00322	9.34	0.00164	9.34	-0.01031	9.34	-0.05304	9.34	-0.31645
9.35	0.00689	9.355	-0.00477	9.35	-0.00326	9.35	0.00166	9.35	-0.01109	9.35	-0.05399	9.35	-0.30924
9.36	0.00801	9.365	-0.00577	9.36	-0.00322	9.36	0.00139	9.36	-0.01194	9.36	-0.0547	9.36	-0.30214
9.37	0.0091	9.375	-0.00649	9.37	-0.00313	9.37	8.27E-04	9.37	-0.01285	9.37	-0.05518	9.37	-0.29532
9.38	0.01013	9.385	-0.00692	9.38	-0.00296	9.38	-4.66E-06	9.38	-0.01379	9.38	-0.05545	9.38	-0.28896
9.39	0.0111	9.395	-0.00705	9.39	-0.00274	9.39	-0.00109	9.39	-0.01476	9.39	-0.05553	9.39	-0.28317
9.4	0.01196	9.405	-0.00687	9.4	-0.00247	9.4	-0.00239	9.4	-0.01575	9.4	-0.05544	9.4	-0.27806
9.41	0.01271	9.415	-0.00639	9.41	-0.00215	9.41	-0.00389	9.41	-0.01673	9.41	-0.05521	9.41	-0.27372
9.42	0.01332	9.425	-0.00563	9.42	-0.00181	9.42	-0.00555	9.42	-0.0177	9.42	-0.05486	9.42	-0.27016
9.43	0.01378	9.435	-0.00461	9.43	-0.00144	9.43	-0.00732	9.43	-0.01862	9.43	-0.05442	9.43	-0.26741
9.44	0.01407	9.445	-0.00337	9.44	-0.00108	9.44	-0.00916	9.44	-0.01949	9.44	-0.05392	9.44	-0.26542
9.45	0.01418	9.455	-0.00194	9.45	-7.16E-04	9.45	-0.01103	9.45	-0.02028	9.45	-0.05338	9.45	-0.26414
9.46	0.0141	9.465	-3.76E-04	9.46	-3.81E-04	9.46	-0.01287	9.46	-0.02098	9.46	-0.05282	9.46	-0.26349
9.47	0.01383	9.475	0.00128	9.47	-8.24E-05	9.47	-0.01466	9.47	-0.02157	9.47	-0.05226	9.47	-0.26334
9.48	0.01337	9.485	0.00298	9.48	1.66E-04	9.48	-0.01633	9.48	-0.02204	9.48	-0.05171	9.48	-0.26356
9.49	0.01273	9.495	0.00467	9.49	3.52E-04	9.49	-0.01785	9.49	-0.02236	9.49	-0.05117	9.49	-0.264
9.5	0.0119	9.505	0.00628	9.5	4.66E-04	9.5	-0.01919	9.5	-0.02254	9.5	-0.05064	9.5	-0.26448
9.51	0.01091	9.515	0.00778	9.51	5.01E-04	9.51	-0.0203	9.51	-0.02254	9.51	-0.05013	9.51	-0.26485
9.52	0.00976	9.525	0.00912	9.52	4.50E-04	9.52	-0.02117	9.52	-0.02237	9.52	-0.04962	9.52	-0.26492
9.53	0.00848	9.535	0.01024	9.53	3.12E-04	9.53	-0.02176	9.53	-0.02202	9.53	-0.04911	9.53	-0.26453
9.54	0.00708	9.545	0.01112	9.54	8.58E-05	9.54	-0.02206	9.54	-0.02148	9.54	-0.04856	9.54	-0.26352
9.55	0.0056	9.555	0.01172	9.55	-2.25E-04	9.55	-0.02206	9.55	-0.02075	9.55	-0.04797	9.55	-0.26174
9.56	0.00405	9.565	0.01203	9.56	-6.15E-04	9.56	-0.02176	9.56	-0.01983	9.56	-0.0473	9.56	-0.25907
9.57	0.00247	9.575	0.01203	9.57	-0.00107	9.57	-0.02116	9.57	-0.01872	9.57	-0.04654	9.57	-0.2554
9.58	8.80E-04	9.585	0.01172	9.58	-0.00159	9.58	-0.02028	9.58	-0.01743	9.58	-0.04567	9.58	-0.25067
9.59	-6.82E-04	9.595	0.0111	9.59	-0.00215	9.59	-0.01913	9.59	-0.01596	9.59	-0.04465	9.59	-0.24482
9.6	-0.00219	9.605	0.01018	9.6	-0.00274	9.6	-0.01773	9.6	-0.01432	9.6	-0.04348	9.6	-0.23784
9.61	-0.00361	9.615	0.00901	9.61	-0.00333	9.61	-0.01612	9.61	-0.01254	9.61	-0.04212	9.61	-0.22975
9.62	-0.00492	9.625	0.0076	9.62	-0.00391	9.62	-0.01432	9.62	-0.01062	9.62	-0.04058	9.62	-0.22058
9.63	-0.00609	9.635	0.00599	9.63	-0.00446	9.63	-0.01237	9.63	-0.00858	9.63	-0.03885	9.63	-0.21042
9.64	-0.0071	9.645	0.00424	9.64	-0.00495	9.64	-0.01032	9.64	-0.00644	9.64	-0.03691	9.64	-0.19936
9.65	-0.00792	9.655	0.00239	9.65	-0.00536	9.65	-0.0082	9.65	-0.00422	9.65	-0.03478	9.65	-0.18754
9.66	-0.00854	9.665	5.05E-04	9.66	-0.00568	9.66	-0.00605	9.66	-0.00195	9.66	-0.03247	9.66	-0.17508
9.67	-0.00895	9.675	-0.00137	9.67	-0.00588	9.67	-0.00392	9.67	3.45E-04	9.67	-0.03	9.67	-0.16217
9.68	-0.00914	9.685	-0.00316	9.68	-0.00594	9.68	-0.00185	9.68	0.00265	9.68	-0.02739	9.68	-0.14896
9.69	-0.0091	9.695	-0.00483	9.69	-0.00586	9.69	1.21E-04	9.69	0.00493	9.69	-0.02467	9.69	-0.13564
9.7	-0.00884	9.705	-0.00632	9.7	-0.00561	9.7	0.00197	9.7	0.00717	9.7	-0.02188	9.7	-0.12238
9.71	-0.00835	9.715	-0.00757	9.71	-0.00519	9.71	0.00365	9.71	0.00934	9.71	-0.01906	9.71	-0.10937
9.72	-0.00764	9.725	-0.00854	9.72	-0.00459	9.72	0.00515	9.72	0.01142	9.72	-0.01625	9.72	-0.09676
9.73	-0.00674	9.735	-0.0092	9.73	-0.00381	9.73	0.00644	9.73	0.01338	9.73	-0.0135	9.73	-0.08471
9.74	-0.00565	9.745	-0.00952	9.74	-0.00286	9.74	0.00751	9.74	0.01521	9.74	-0.01086	9.74	-0.07335
9.75	-0.0044	9.755	-0.00947	9.75	-0.00173	9.75	0.00836	9.75	0.01688	9.75	-0.00838	9.75	-0.06279
9.76	-0.00302	9.765	-0.00905	9.76	-4.47E-04	9.76	0.00898	9.76	0.01837	9.76	-0.0061	9.76	-0.0531
9.77	-0.00152	9.775	-0.00826	9.77	9.82E-04	9.77	0.00937	9.77	0.01968	9.77	-0.00407	9.77	-0.04435
9.78	5.71E-05	9.785	-0.00711	9.78	0.00254	9.78	0.00955	9.78	0.02079	9.78	-0.00232	9.78	-0.03657
9.79	0.00168	9.795	-0.00561	9.79	0.0042	9.79	0.00953	9.79	0.0217	9.79	-8.86E-04	9.79	-0.02973
9.8	0.00332	9.805	-0.0038	9.8	0.00594	9.8	0.00933	9.8	0.02239	9.8	2.01E-04	9.8	-0.02382
9.81	0.00495	9.815	-0.00172	9.81	0.00773	9.81	0.00898	9.81	0.02288	9.81	9.27E-04	9.81	-0.01877
9.82	0.00653	9.825	6.04E-04	9.82	0.00955	9.82	0.00852	9.82	0.02315	9.82	0.00128	9.82	-0.01448
9.83	0.00803	9.835	0.0031	9.83	0.01136	9.83	0.00797	9.83	0.02321	9.83	0.00126	9.83	-0.01085
9.84	0.00941	9.845	0.00572	9.84	0.01314	9.84	0.00736	9.84	0.02308	9.84	8.84E-04	9.84	-0.00774
9.85	0.01066	9.855	0.00841	9.85	0.01485	9.85	0.00674	9.85	0.02277	9.85	1.62E-04	9.85	-0.005
9.86	0.01175	9.865	0.01109	9.86	0.01646	9.86	0.00613	9.86	0.02228	9.86	-8.74E-04	9.86	-0.00246
9.87	0.01266	9.875	0.0137	9.87	0.01795	9.87	0.00558	9.87	0.02164	9.87	-0.00219	9.87	2.69E-05
9.88	0.01337	9.885	0.01619	9.88	0.01928	9.88	0.00512	9.88	0.02087	9.88	-0.00373	9.88	0.00264
9.89	0.01386	9.895	0.0185	9.89	0.02045	9.89	0.00477	9.89	0.01999	9.89	-0.00545	9.89	0.00555
9.9	0.01413	9.905	0.02056	9.9	0.02141	9.9	0.00457	9.9	0.01903	9.9	-0.00729	9.9	0.00891
9.91	0.01418	9.915	0.02234	9.91	0.02217	9.91	0.00453	9.91	0.01801	9.91	-0.00919	9.91	0.01286
9.92	0.014	9.925	0.02378	9.92	0.02271	9.92	0.00468	9.92	0.01696	9.92	-0.01108	9.92	0.01752
9.93	0.0136	9.935	0.02486	9.93	0.02301	9.93	0.00502	9.93	0.01591	9.93	-0.01288	9.93	0.02299
9.94	0.01299	9.945	0.02555	9.94	0.02309	9.94	0.00557	9.94	0.01489	9.94	-0.01454	9.94	0.02935
9.95	0.01218	9.955	0.02584	9.95	0.02294	9.95	0.00632	9.95	0.01392	9.95	-0.01599	9.95	0.03665
9.96	0.0112	9.965	0.02573	9.96	0.02256	9.96	0.00727	9.96	0.01305	9.96	-0.01716	9.96	0.04491
9.97	0.01006	9.975	0.02521	9.97	0.02198	9.97	0.00841	9.97	0.01228	9.97	-0.01801	9.97	0.05412
9.98	0.00879	9.985	0.02432	9.98	0.02121	9.98	0.00972	9.98	0.01166	9.98	-0.01848	9.98	0.06424
9.99	0.00741	9.995	0.02307	9.99	0.02027	9.99	0.01119	9.99	0.0112	9.99	-0.01853	9.99	0.0752
