# Supplementary material for: Crystallization of stardust analogs under an electron flux atmosphere
Source: PNAS Nexus. 2026 Apr 4;5(4):pgag095. doi: 10.1093/pnasnexus/pgag095 (PMC13070425; doi:10.1093/pnasnexus/pgag095)
Supplement: pgag095_Supplementary_Data [file pgag095_supplementary_data.zip › PNASNEXUS-PNASNEXUS-2025-01019-TRR-s06.csv]

Annealed 1000C			Electron irradiated
d (nm^-1)	Intensity		d (nm^-1)	Intensity
0	4.41609		0	64.41609
0.01495	3.72669		0.01495	63.72669
0.0299	3.14504		0.0299	63.14504
0.04485	2.12448		0.04485	62.12448
0.0598	2.15167		0.0598	62.15167
0.07475	2.40906		0.07475	62.40906
0.0897	2.52446		0.0897	62.52446
0.10465	1.96316		0.10465	61.96316
0.1196	2.62218		0.1196	62.62218
0.13455	2.1704		0.13455	62.1704
0.1495	2.21525		0.1495	62.21525
0.16445	2.4821		0.16445	62.4821
0.1794	2.45913		0.1794	62.45913
0.19435	2.40371		0.19435	62.40371
0.2093	2.48028		0.2093	62.48028
0.22425	2.28078		0.22425	62.28078
0.2392	2.41858		0.2392	62.41858
0.25415	2.27377		0.25415	62.27377
0.2691	2.277		0.2691	62.277
0.28405	2.25792		0.28405	62.25792
0.299	2.42199		0.299	62.42199
0.31395	2.44776		0.31395	62.44776
0.3289	2.69159		0.3289	62.69159
0.34385	2.42167		0.34385	62.42167
0.3588	2.24286		0.3588	62.24286
0.37375	2.26887		0.37375	62.26887
0.3887	2.37574		0.3887	62.37574
0.40365	2.4729		0.40365	62.4729
0.4186	2.51387		0.4186	62.51387
0.43355	2.6379		0.43355	62.6379
0.4485	2.35194		0.4485	62.35194
0.46345	2.52843		0.46345	62.52843
0.4784	2.37162		0.4784	62.37162
0.49335	2.15582		0.49335	62.15582
0.5083	2.31089		0.5083	62.31089
0.52325	2.4027		0.52325	62.4027
0.5382	2.52129		0.5382	62.52129
0.55315	2.34265		0.55315	62.34265
0.5681	2.4137		0.5681	62.4137
0.58305	2.23291		0.58305	62.23291
0.598	2.47674		0.598	62.47674
0.61295	2.5546		0.61295	62.5546
0.6279	2.58106		0.6279	62.58106
0.64285	2.49118		0.64285	62.49118
0.6578	2.97475		0.6578	62.97475
0.67275	5.20766		0.67275	65.20766
0.68771	10.701		0.68771	70.701
0.70266	23.4927		0.70266	83.4927
0.71761	53.58		0.71761	113.58
0.73256	96.8084		0.73256	156.8084
0.74751	129.89		0.74751	189.89
0.76246	152.825		0.76246	212.825
0.77741	167.018		0.77741	227.018
0.79236	179.493		0.79236	239.493
0.80731	194.544		0.80731	254.544
0.82226	207.12		0.82226	267.12
0.83721	219.803		0.83721	279.803
0.85216	233.204		0.85216	293.204
0.86711	248.049		0.86711	308.049
0.88206	261		0.88206	321
0.89701	264.874		0.89701	324.874
0.91196	262.54		0.91196	322.54
0.92691	255.989		0.92691	315.989
0.94186	247.2		0.94186	307.2
0.95681	239.541		0.95681	299.541
0.97176	232.355		0.97176	292.355
0.98671	225.28		0.98671	285.28
1.00166	219.193		1.00166	279.193
1.01661	211.748		1.01661	271.748
1.03156	206.413		1.03156	266.413
1.04651	200.607		1.04651	260.607
1.06146	195.361		1.06146	255.361
1.07641	190.154		1.07641	250.154
1.09136	185.239		1.09136	245.239
1.10631	181.496		1.10631	241.496
1.12126	176.829		1.12126	236.829
1.13621	171.282		1.13621	231.282
1.15116	167.701		1.15116	227.701
1.16611	164.324		1.16611	224.324
1.18106	159.608		1.18106	219.608
1.19601	155.747		1.19601	215.747
1.21096	152.192		1.21096	212.192
1.22591	148.405		1.22591	208.405
1.24086	144.399		1.24086	204.399
1.25581	140.808		1.25581	200.808
1.27076	138.28		1.27076	198.28
1.28571	136.17		1.28571	196.17
1.30066	133.518		1.30066	193.518
1.31561	129.848		1.31561	189.848
1.33056	127.03		1.33056	187.03
1.34551	124.261		1.34551	184.261
1.36046	121.846		1.36046	181.846
1.37541	119.972		1.37541	179.972
1.39036	117.977		1.39036	177.977
1.40531	115.545		1.40531	175.545
1.42026	113.368		1.42026	173.368
1.43521	110.476		1.43521	170.476
1.45016	108.348		1.45016	168.348
1.46511	106.29		1.46511	166.29
1.48006	104.891		1.48006	164.891
1.49501	102.549		1.49501	162.549
1.50996	101.111		1.50996	161.111
1.52491	100		1.52491	160
1.53986	98.6662		1.53986	158.6662
1.55481	96.8125		1.55481	156.8125
1.56976	94.4204		1.56976	154.4204
1.58471	92.8394		1.58471	152.8394
1.59966	91.1637		1.59966	151.1637
1.61461	90.0404		1.61461	150.0404
1.62956	88.6897		1.62956	148.6897
1.64451	87.8435		1.64451	147.8435
1.65946	86.6136		1.65946	146.6136
1.67441	84.6045		1.67441	144.6045
1.68936	83.3881		1.68936	143.3881
1.70431	82.9156		1.70431	142.9156
1.71926	81.921		1.71926	141.921
1.73421	81.067		1.73421	141.067
1.74916	79.8538		1.74916	139.8538
1.76411	78.8101		1.76411	138.8101
1.77906	77.6245		1.77906	137.6245
1.79401	76.9054		1.79401	136.9054
1.80896	75.9993		1.80896	135.9993
1.82391	74.9115		1.82391	134.9115
1.83886	73.5464		1.83886	133.5464
1.85381	72.8861		1.85381	132.8861
1.86876	72.4437		1.86876	132.4437
1.88371	72.1576		1.88371	132.1576
1.89866	71.1647		1.89866	131.1647
1.91361	70.2138		1.91361	130.2138
1.92856	69.5698		1.92856	129.5698
1.94351	68.5389		1.94351	128.5389
1.95846	67.4599		1.95846	127.4599
1.97341	66.9264		1.97341	126.9264
1.98836	66.7806		1.98836	126.7806
2.00331	66.0064		2.00331	126.0064
2.01826	65.1077		2.01826	125.1077
2.03321	64.516		2.03321	124.516
2.04816	63.8567		2.04816	123.8567
2.06311	63.0569		2.06311	123.0569
2.07806	62.7635		2.07806	122.7635
2.09301	62.6565		2.09301	122.6565
2.10796	62.047		2.10796	122.047
2.12291	61.6748		2.12291	121.6748
2.13786	60.9979		2.13786	120.9979
2.15281	60.553		2.15281	120.553
2.16776	59.6668		2.16776	119.6668
2.18271	59.3968		2.18271	119.3968
2.19766	59.3275		2.19766	119.3275
2.21261	59.2558		2.21261	119.2558
2.22756	58.8627		2.22756	118.8627
2.24251	58.8454		2.24251	118.8454
2.25746	57.834		2.25746	117.834
2.27241	57.2095		2.27241	117.2095
2.28737	57.1405		2.28737	117.1405
2.30232	56.8645		2.30232	116.8645
2.31727	56.3539		2.31727	116.3539
2.33222	55.8243		2.33222	115.8243
2.34717	55.5954		2.34717	115.5954
2.36212	55.0551		2.36212	115.0551
2.37707	54.8712		2.37707	114.8712
2.39202	54.335		2.39202	114.335
2.40697	53.9554		2.40697	113.9554
2.42192	53.7402		2.42192	113.7402
2.43687	53.8673		2.43687	113.8673
2.45182	53.9198		2.45182	113.9198
2.46677	53.8252		2.46677	113.8252
2.48172	52.9983		2.48172	112.9983
2.49667	52.4171		2.49667	112.4171
2.51162	52.1712		2.51162	112.1712
2.52657	52.0147		2.52657	112.0147
2.54152	51.897		2.54152	111.897
2.55647	51.4065		2.55647	111.4065
2.57142	51.2071		2.57142	111.2071
2.58637	51.2851		2.58637	111.2851
2.60132	51.1312		2.60132	111.1312
2.61627	51.0669		2.61627	111.0669
2.63122	50.9732		2.63122	110.9732
2.64617	50.5094		2.64617	110.5094
2.66112	50.7672		2.66112	110.7672
2.67607	50.7903		2.67607	110.7903
2.69102	50.2994		2.69102	110.2994
2.70597	49.9719		2.70597	109.9719
2.72092	49.9103		2.72092	109.9103
2.73587	49.462		2.73587	109.462
2.75082	48.8626		2.75082	108.8626
2.76577	49.5213		2.76577	109.5213
2.78072	49.4278		2.78072	109.4278
2.79567	49.3429		2.79567	109.3429
2.81062	48.8846		2.81062	108.8846
2.82557	48.5203		2.82557	108.5203
2.84052	48.2356		2.84052	108.2356
2.85547	48.2338		2.85547	108.2338
2.87042	47.9549		2.87042	107.9549
2.88537	47.9307		2.88537	107.9307
2.90032	47.6632		2.90032	107.6632
2.91527	47.768		2.91527	107.768
2.93022	47.6284		2.93022	107.6284
2.94517	47.3507		2.94517	107.3507
2.96012	47.308		2.96012	107.308
2.97507	47.6626		2.97507	107.6626
2.99002	47.7678		2.99002	107.7678
3.00497	47.4367		3.00497	107.4367
3.01992	46.9959		3.01992	106.9959
3.03487	47.156		3.03487	107.156
3.04982	47.2309		3.04982	107.2309
3.06477	46.8698		3.06477	106.8698
3.07972	46.619		3.07972	106.619
3.09467	46.3396		3.09467	106.3396
3.10962	45.8707		3.10962	105.8707
3.12457	45.751		3.12457	105.751
3.13952	46.0499		3.13952	106.0499
3.15447	46.4412		3.15447	106.4412
3.16942	46.2861		3.16942	106.2861
3.18437	45.9978		3.18437	105.9978
3.19932	45.6316		3.19932	105.6316
3.21427	45.2608		3.21427	105.2608
3.22922	45.5659		3.22922	105.5659
3.24417	45.5167		3.24417	105.5167
3.25912	45.0751		3.25912	105.0751
3.27407	45.2048		3.27407	105.2048
3.28902	44.9403		3.28902	104.9403
3.30397	44.7856		3.30397	104.7856
3.31892	44.9033		3.31892	104.9033
3.33387	44.6356		3.33387	104.6356
3.34882	44.5427		3.34882	104.5427
3.36377	44.5292		3.36377	104.5292
3.37872	44.3376		3.37872	104.3376
3.39367	43.973		3.39367	103.973
3.40862	43.8326		3.40862	103.8326
3.42357	43.654		3.42357	103.654
3.43852	43.4125		3.43852	103.4125
3.45347	43.0315		3.45347	103.0315
3.46842	42.7905		3.46842	102.7905
3.48337	42.4833		3.48337	102.4833
3.49832	42.3337		3.49832	102.3337
3.51327	42.5556		3.51327	102.5556
3.52822	42.5181		3.52822	102.5181
3.54317	42.2581		3.54317	102.2581
3.55812	42.247		3.55812	102.247
3.57307	41.9843		3.57307	101.9843
3.58802	41.5592		3.58802	101.5592
3.60297	41.5672		3.60297	101.5672
3.61792	41.2765		3.61792	101.2765
3.63287	40.8658		3.63287	100.8658
3.64782	40.8995		3.64782	100.8995
3.66277	40.9582		3.66277	100.9582
3.67772	41.0065		3.67772	101.0065
3.69267	40.636		3.69267	100.636
3.70762	40.429		3.70762	100.429
3.72257	40.3532		3.72257	100.3532
3.73752	40.2498		3.73752	100.2498
3.75247	40.1151		3.75247	100.1151
3.76742	40.2096		3.76742	100.2096
3.78237	40.0509		3.78237	100.0509
3.79733	39.8143		3.79733	99.8143
3.81228	39.6567		3.81228	99.6567
3.82723	39.3562		3.82723	99.3562
3.84218	39.3397		3.84218	99.3397
3.85713	39.5798		3.85713	99.5798
3.87208	39.8622		3.87208	99.8622
3.88703	39.5265		3.88703	99.5265
3.90198	39.3939		3.90198	99.3939
3.91693	39.2596		3.91693	99.2596
3.93188	39.2094		3.93188	99.2094
3.94683	39.3531		3.94683	99.3531
3.96178	39.2493		3.96178	99.2493
3.97673	39.0894		3.97673	99.0894
3.99168	39.5314		3.99168	99.5314
4.00663	40.001		4.00663	100.001
4.02158	40.2318		4.02158	100.2318
4.03653	40.6625		4.03653	100.6625
4.05148	41.7103		4.05148	101.7103
4.06643	42.9569		4.06643	102.9569
4.08138	44.4118		4.08138	104.4118
4.09633	46.1257		4.09633	106.1257
4.11128	47.7278		4.11128	107.7278
4.12623	48.9657		4.12623	108.9657
4.14118	49.4112		4.14118	109.4112
4.15613	49.3353		4.15613	109.3353
4.17108	48.8773		4.17108	108.8773
4.18603	48.6283		4.18603	108.6283
4.20098	47.8324		4.20098	107.8324
4.21593	46.3815		4.21593	106.3815
4.23088	44.7432		4.23088	104.7432
4.24583	43.0475		4.24583	103.0475
4.26078	41.4845		4.26078	101.4845
4.27573	39.8127		4.27573	99.8127
4.29068	38.115		4.29068	98.115
4.30563	36.5234		4.30563	96.5234
4.32058	35.0256		4.32058	95.0256
4.33553	33.4294		4.33553	93.4294
4.35048	32.4057		4.35048	92.4057
4.36543	31.7137		4.36543	91.7137
4.38038	30.9825		4.38038	90.9825
4.39533	30.0765		4.39533	90.0765
4.41028	29.3904		4.41028	89.3904
4.42523	28.7056		4.42523	88.7056
4.44018	28.2539		4.44018	88.2539
4.45513	27.8786		4.45513	87.8786
4.47008	27.5441		4.47008	87.5441
4.48503	27.3196		4.48503	87.3196
4.49998	27.0409		4.49998	87.0409
4.51493	26.7083		4.51493	86.7083
4.52988	26.7213		4.52988	86.7213
4.54483	26.4178		4.54483	86.4178
4.55978	26.1285		4.55978	86.1285
4.57473	26.3045		4.57473	86.3045
4.58968	26.171		4.58968	86.171
4.60463	26.0705		4.60463	86.0705
4.61958	26.3464		4.61958	86.3464
4.63453	26.4458		4.63453	86.4458
4.64948	26.4845		4.64948	86.4845
4.66443	26.6862		4.66443	86.6862
4.67938	27.1956		4.67938	87.1956
4.69433	27.8025		4.69433	87.8025
4.70928	28.8242		4.70928	88.8242
4.72423	30.3107		4.72423	90.3107
4.73918	32.5367		4.73918	92.5367
4.75413	35.4662		4.75413	95.4662
4.76908	37.9798		4.76908	97.9798
4.78403	38.9128		4.78403	98.9128
4.79898	38.7724		4.79898	98.7724
4.81393	37.6595		4.81393	97.6595
4.82888	36.5581		4.82888	96.5581
4.84383	35.6077		4.84383	95.6077
4.85878	34.6652		4.85878	94.6652
4.87373	33.9842		4.87373	93.9842
4.88868	33.7314		4.88868	93.7314
4.90363	33.5423		4.90363	93.5423
4.91858	33.1941		4.91858	93.1941
4.93353	32.7497		4.93353	92.7497
4.94848	31.7384		4.94848	91.7384
4.96343	30.7275		4.96343	90.7275
4.97838	29.8618		4.97838	89.8618
4.99333	28.7676		4.99333	88.7676
5.00828	28.0239		5.00828	88.0239
5.02323	27.1858		5.02323	87.1858
5.03818	26.1617		5.03818	86.1617
5.05313	25.3431		5.05313	85.3431
5.06808	24.2834		5.06808	84.2834
5.08303	23.3737		5.08303	83.3737
5.09798	22.4801		5.09798	82.4801
5.11293	21.7705		5.11293	81.7705
5.12788	21.2679		5.12788	81.2679
5.14283	20.6854		5.14283	80.6854
5.15778	20.3961		5.15778	80.3961
5.17273	19.8888		5.17273	79.8888
5.18768	19.5096		5.18768	79.5096
5.20263	19.2086		5.20263	79.2086
5.21758	19.0635		5.21758	79.0635
5.23253	18.7924		5.23253	78.7924
5.24748	18.3907		5.24748	78.3907
5.26243	18.2333		5.26243	78.2333
5.27738	17.8507		5.27738	77.8507
5.29233	17.5827		5.29233	77.5827
5.30728	17.5796		5.30728	77.5796
5.32224	17.4637		5.32224	77.4637
5.33719	17.3729		5.33719	77.3729
5.35214	17.2081		5.35214	77.2081
5.36709	17.1641		5.36709	77.1641
5.38204	17.0002		5.38204	77.0002
5.39699	16.7811		5.39699	76.7811
5.41194	16.7449		5.41194	76.7449
5.42689	16.7272		5.42689	76.7272
5.44184	16.5261		5.44184	76.5261
5.45679	16.3597		5.45679	76.3597
5.47174	16.2042		5.47174	76.2042
5.48669	16.2014		5.48669	76.2014
5.50164	16.102		5.50164	76.102
5.51659	16.205		5.51659	76.205
5.53154	16.1851		5.53154	76.1851
5.54649	16.0071		5.54649	76.0071
5.56144	16.0125		5.56144	76.0125
5.57639	15.9238		5.57639	75.9238
5.59134	15.7301		5.59134	75.7301
5.60629	15.8134		5.60629	75.8134
5.62124	15.5615		5.62124	75.5615
5.63619	15.3841		5.63619	75.3841
5.65114	15.2132		5.65114	75.2132
5.66609	15.198		5.66609	75.198
5.68104	15.2902		5.68104	75.2902
5.69599	15.16		5.69599	75.16
5.71094	15.1732		5.71094	75.1732
5.72589	15.1823		5.72589	75.1823
5.74084	15.2504		5.74084	75.2504
5.75579	15.3199		5.75579	75.3199
5.77074	15.2367		5.77074	75.2367
5.78569	14.9326		5.78569	74.9326
5.80064	14.8156		5.80064	74.8156
5.81559	14.8233		5.81559	74.8233
5.83054	14.7835		5.83054	74.7835
5.84549	14.7778		5.84549	74.7778
5.86044	14.7955		5.86044	74.7955
5.87539	14.9261		5.87539	74.9261
5.89034	14.9625		5.89034	74.9625
5.90529	14.7692		5.90529	74.7692
5.92024	14.9091		5.92024	74.9091
5.93519	14.9999		5.93519	74.9999
5.95014	14.9079		5.95014	74.9079
5.96509	15.0207		5.96509	75.0207
5.98004	15.0217		5.98004	75.0217
5.99499	14.9531		5.99499	74.9531
6.00994	14.8265		6.00994	74.8265
6.02489	14.8003		6.02489	74.8003
6.03984	14.7556		6.03984	74.7556
6.05479	14.74		6.05479	74.74
6.06974	14.7162		6.06974	74.7162
6.08469	14.7415		6.08469	74.7415
6.09964	14.7666		6.09964	74.7666
6.11459	14.7558		6.11459	74.7558
6.12954	14.792		6.12954	74.792
6.14449	14.7557		6.14449	74.7557
6.15944	14.6976		6.15944	74.6976
6.17439	14.8955		6.17439	74.8955
6.18934	14.883		6.18934	74.883
6.20429	14.8294		6.20429	74.8294
6.21924	14.8479		6.21924	74.8479
6.23419	14.7454		6.23419	74.7454
6.24914	14.7006		6.24914	74.7006
6.26409	14.6346		6.26409	74.6346
6.27904	14.5697		6.27904	74.5697
6.29399	14.6743		6.29399	74.6743
6.30894	14.7595		6.30894	74.7595
6.32389	14.8233		6.32389	74.8233
6.33884	14.7555		6.33884	74.7555
6.35379	14.6618		6.35379	74.6618
6.36874	14.6871		6.36874	74.6871
6.38369	15.0392		6.38369	75.0392
6.39864	15.0199		6.39864	75.0199
6.41359	14.9356		6.41359	74.9356
6.42854	14.9261		6.42854	74.9261
6.44349	14.8544		6.44349	74.8544
6.45844	14.9148		6.45844	74.9148
6.47339	14.9625		6.47339	74.9625
6.48834	15.0676		6.48834	75.0676
6.50329	14.9818		6.50329	74.9818
6.51824	14.9007		6.51824	74.9007
6.53319	14.9667		6.53319	74.9667
6.54814	15.1213		6.54814	75.1213
6.56309	15.2179		6.56309	75.2179
6.57804	15.1033		6.57804	75.1033
6.59299	14.9888		6.59299	74.9888
6.60794	14.9708		6.60794	74.9708
6.62289	15.2144		6.62289	75.2144
6.63784	15.2428		6.63784	75.2428
6.65279	15.4449		6.65279	75.4449
6.66774	15.6506		6.66774	75.6506
6.68269	15.6569		6.68269	75.6569
6.69764	15.8045		6.69764	75.8045
6.71259	16.1259		6.71259	76.1259
6.72754	16.3441		6.72754	76.3441
6.74249	16.5951		6.74249	76.5951
6.75744	16.7425		6.75744	76.7425
6.77239	16.849		6.77239	76.849
6.78734	17.2174		6.78734	77.2174
6.80229	17.7121		6.80229	77.7121
6.81724	18.2048		6.81724	78.2048
6.8322	18.2969		6.8322	78.2969
6.84715	18.4681		6.84715	78.4681
6.8621	18.8459		6.8621	78.8459
6.87705	19.0261		6.87705	79.0261
6.892	19.6072		6.892	79.6072
6.90695	20.0454		6.90695	80.0454
6.9219	20.3875		6.9219	80.3875
6.93685	20.8343		6.93685	80.8343
6.9518	21.2327		6.9518	81.2327
6.96675	21.3877		6.96675	81.3877
6.9817	21.3592		6.9817	81.3592
6.99665	21.385		6.99665	81.385
7.0116	21.1528		7.0116	81.1528
7.02655	20.8862		7.02655	80.8862
7.0415	20.6455		7.0415	80.6455
7.05645	20.1222		7.05645	80.1222
7.0714	19.4557		7.0714	79.4557
7.08635	18.716		7.08635	78.716
7.1013	17.974		7.1013	77.974
7.11625	17.3117		7.11625	77.3117
7.1312	16.6602		7.1312	76.6602
7.14615	15.9543		7.14615	75.9543
7.1611	15.3878		7.1611	75.3878
7.17605	14.9254		7.17605	74.9254
7.191	14.3479		7.191	74.3479
7.20595	14.0526		7.20595	74.0526
7.2209	13.7443		7.2209	73.7443
7.23585	13.4044		7.23585	73.4044
7.2508	13.2586		7.2508	73.2586
7.26575	13.2191		7.26575	73.2191
7.2807	12.9257		7.2807	72.9257
7.29565	12.6571		7.29565	72.6571
7.3106	12.3311		7.3106	72.3311
7.32555	12.4331		7.32555	72.4331
7.3405	12.3236		7.3405	72.3236
7.35545	12.1061		7.35545	72.1061
7.3704	12.1191		7.3704	72.1191
7.38535	11.9768		7.38535	71.9768
7.4003	11.7753		7.4003	71.7753
7.41525	11.6615		7.41525	71.6615
7.4302	11.6461		7.4302	71.6461
7.44515	11.4522		7.44515	71.4522
7.4601	11.2901		7.4601	71.2901
7.47505	11.2426		7.47505	71.2426
7.49	10.9678		7.49	70.9678
7.50495	10.8852		7.50495	70.8852
7.5199	10.9979		7.5199	70.9979
7.53485	10.9471		7.53485	70.9471
7.5498	10.7017		7.5498	70.7017
7.56475	10.7505		7.56475	70.7505
7.5797	10.7013		7.5797	70.7013
7.59465	10.5934		7.59465	70.5934
7.6096	10.4875		7.6096	70.4875
7.62455	10.3168		7.62455	70.3168
7.6395	10.3686		7.6395	70.3686
7.65445	10.2562		7.65445	70.2562
7.6694	10.0865		7.6694	70.0865
7.68435	10.1023		7.68435	70.1023
7.6993	10.1386		7.6993	70.1386
7.71425	10.0824		7.71425	70.0824
7.7292	10.0012		7.7292	70.0012
7.74415	10.0293		7.74415	70.0293
7.7591	10.0396		7.7591	70.0396
7.77405	9.99682		7.77405	69.99682
7.789	9.99323		7.789	69.99323
7.80395	10.0443		7.80395	70.0443
7.8189	10.019		7.8189	70.019
7.83385	10.0349		7.83385	70.0349
7.8488	10.0075		7.8488	70.0075
7.86375	10.0173		7.86375	70.0173
7.8787	10.2461		7.8787	70.2461
7.89365	10.3501		7.89365	70.3501
7.9086	10.4442		7.9086	70.4442
7.92355	10.8499		7.92355	70.8499
7.9385	11.397		7.9385	71.397
7.95345	11.9632		7.95345	71.9632
7.9684	12.3793		7.9684	72.3793
7.98335	12.8317		7.98335	72.8317
7.9983	13.3657		7.9983	73.3657
8.01325	13.8272		8.01325	73.8272
8.0282	14.1583		8.0282	74.1583
8.04315	14.2379		8.04315	74.2379
8.0581	13.6336		8.0581	73.6336
8.07305	12.7311		8.07305	72.7311
8.088	12.0626		8.088	72.0626
8.10295	11.557		8.10295	71.557
8.1179	11.3673		8.1179	71.3673
8.13285	11.0818		8.13285	71.0818
8.1478	10.8817		8.1478	70.8817
8.16275	10.4461		8.16275	70.4461
8.1777	10.1966		8.1777	70.1966
8.19265	9.95118		8.19265	69.95118
8.2076	9.71292		8.2076	69.71292
8.22255	9.59825		8.22255	69.59825
8.2375	9.50833		8.2375	69.50833
8.25245	9.37834		8.25245	69.37834
8.2674	9.33439		8.2674	69.33439
8.28235	9.41322		8.28235	69.41322
8.2973	9.36279		8.2973	69.36279
8.31225	9.39882		8.31225	69.39882
8.3272	9.4048		8.3272	69.4048
8.34215	9.32043		8.34215	69.32043
8.35711	9.16036		8.35711	69.16036
8.37206	9.10219		8.37206	69.10219
8.38701	9.02016		8.38701	69.02016
8.40196	8.97399		8.40196	68.97399
8.41691	8.8954		8.41691	68.8954
8.43186	8.81249		8.43186	68.81249
8.44681	8.67255		8.44681	68.67255
8.46176	8.6015		8.46176	68.6015
8.47671	8.68788		8.47671	68.68788
8.49166	8.54589		8.49166	68.54589
8.50661	8.68019		8.50661	68.68019
8.52156	8.61605		8.52156	68.61605
8.53651	8.58414		8.53651	68.58414
8.55146	8.51621		8.55146	68.51621
8.56641	8.33356		8.56641	68.33356
8.58136	8.18259		8.58136	68.18259
8.59631	8.16296		8.59631	68.16296
8.61126	8.15805		8.61126	68.15805
8.62621	8.146		8.62621	68.146
8.64116	7.92974		8.64116	67.92974
8.65611	7.81261		8.65611	67.81261
8.67106	7.70982		8.67106	67.70982
8.68601	7.54115		8.68601	67.54115
8.70096	7.40572		8.70096	67.40572
8.71591	7.33087		8.71591	67.33087
8.73086	7.3202		8.73086	67.3202
8.74581	7.20255		8.74581	67.20255
8.76076	7.13738		8.76076	67.13738
8.77571	7.0879		8.77571	67.0879
8.79066	7.0308		8.79066	67.0308
8.80561	6.92013		8.80561	66.92013
8.82056	6.85338		8.82056	66.85338
8.83551	6.72704		8.83551	66.72704
8.85046	6.66928		8.85046	66.66928
8.86541	6.63989		8.86541	66.63989
8.88036	6.54155		8.88036	66.54155
8.89531	6.44294		8.89531	66.44294
8.91026	6.44866		8.91026	66.44866
8.92521	6.45936		8.92521	66.45936
8.94016	6.33731		8.94016	66.33731
8.95511	6.19975		8.95511	66.19975
8.97006	6.22336		8.97006	66.22336
8.98501	6.27549		8.98501	66.27549
8.99996	6.23222		8.99996	66.23222
9.01491	6.1547		9.01491	66.1547
9.02986	6.07984		9.02986	66.07984
9.04481	6.08431		9.04481	66.08431
9.05976	5.98174		9.05976	65.98174
9.07471	6.10988		9.07471	66.10988
9.08966	6.00464		9.08966	66.00464
9.10461	5.93292		9.10461	65.93292
9.11956	5.98072		9.11956	65.98072
9.13451	5.92197		9.13451	65.92197
9.14946	5.85246		9.14946	65.85246
9.16441	5.8674		9.16441	65.8674
9.17936	5.83026		9.17936	65.83026
9.19431	5.76771		9.19431	65.76771
9.20926	5.68264		9.20926	65.68264
9.22421	5.68699		9.22421	65.68699
9.23916	5.62334		9.23916	65.62334
9.25411	5.67221		9.25411	65.67221
9.26906	5.663		9.26906	65.663
9.28401	5.68802		9.28401	65.68802
9.29896	5.73986		9.29896	65.73986
9.31391	5.63583		9.31391	65.63583
9.32886	5.642		9.32886	65.642
9.34381	5.62515		9.34381	65.62515
9.35876	5.62999		9.35876	65.62999
9.37371	5.62432		9.37371	65.62432
9.38866	5.62705		9.38866	65.62705
9.40361	5.53976		9.40361	65.53976
9.41856	5.56617		9.41856	65.56617
9.43351	5.60476		9.43351	65.60476
9.44846	5.64493		9.44846	65.64493
9.46341	5.59266		9.46341	65.59266
9.47836	5.4499		9.47836	65.4499
9.49331	5.39784		9.49331	65.39784
9.50826	5.54082		9.50826	65.54082
9.52321	5.51718		9.52321	65.51718
9.53816	5.50513		9.53816	65.50513
9.55311	5.41525		9.55311	65.41525
9.56806	5.4128		9.56806	65.4128
9.58301	5.42868		9.58301	65.42868
9.59796	5.44712		9.59796	65.44712
9.61291	5.55895		9.61291	65.55895
9.62786	5.45149		9.62786	65.45149
9.64281	5.38087		9.64281	65.38087
9.65776	5.33621		9.65776	65.33621
9.67271	5.47044		9.67271	65.47044
9.68766	5.52061		9.68766	65.52061
9.70261	5.4339		9.70261	65.4339
9.71756	5.37582		9.71756	65.37582
9.73251	5.34817		9.73251	65.34817
9.74746	5.43064		9.74746	65.43064
9.76241	5.32861		9.76241	65.32861
9.77736	5.4347		9.77736	65.4347
9.79231	5.35314		9.79231	65.35314
9.80726	5.32426		9.80726	65.32426
9.82221	5.32309		9.82221	65.32309
9.83716	5.35633		9.83716	65.35633
9.85211	5.33502		9.85211	65.33502
9.86706	5.26241		9.86706	65.26241
9.88202	5.31956		9.88202	65.31956
9.89697	5.33162		9.89697	65.33162
9.91192	5.30026		9.91192	65.30026
9.92687	5.31757		9.92687	65.31757
9.94182	5.27724		9.94182	65.27724
9.95677	5.23495		9.95677	65.23495
9.97172	5.15348		9.97172	65.15348
9.98667	5.20827		9.98667	65.20827
10.0016	5.21043		10.0016	65.21043
10.0166	5.14929		10.0166	65.14929
10.0315	5.11097		10.0315	65.11097
10.0465	5.01372		10.0465	65.01372
10.0614	5.02894		10.0614	65.02894
10.0764	4.99791		10.0764	64.99791
10.0913	4.97952		10.0913	64.97952
10.1063	4.92295		10.1063	64.92295
10.1212	4.9034		10.1212	64.9034
10.1362	4.89648		10.1362	64.89648
10.1511	4.8828		10.1511	64.8828
10.1661	4.85991		10.1661	64.85991
10.181	4.83145		10.181	64.83145
10.196	4.84672		10.196	64.84672
10.2109	4.88638		10.2109	64.88638
10.2259	4.92076		10.2259	64.92076
10.2408	4.93357		10.2408	64.93357
10.2558	4.85748		10.2558	64.85748
10.2707	4.80616		10.2707	64.80616
10.2857	4.77193		10.2857	64.77193
10.3006	4.82411		10.3006	64.82411
10.3156	4.9008		10.3156	64.9008
10.3305	4.85729		10.3305	64.85729
10.3455	4.80172		10.3455	64.80172
10.3604	4.76538		10.3604	64.76538
10.3754	4.74849		10.3754	64.74849
10.3903	4.80817		10.3903	64.80817
10.4053	4.86414		10.4053	64.86414
10.4202	4.77352		10.4202	64.77352
10.4352	4.8658		10.4352	64.8658
10.4501	4.96449		10.4501	64.96449
10.4651	4.89398		10.4651	64.89398
10.48	4.91183		10.48	64.91183
10.495	4.92834		10.495	64.92834
10.5099	5.0029		10.5099	65.0029
10.5249	4.95467		10.5249	64.95467
10.5398	4.99429		10.5398	64.99429
10.5548	5.04012		10.5548	65.04012
10.5697	5.11227		10.5697	65.11227
10.5847	5.19414		10.5847	65.19414
10.5996	5.07177		10.5996	65.07177
10.6146	4.94647		10.6146	64.94647
10.6295	4.99041		10.6295	64.99041
10.6445	4.86577		10.6445	64.86577
10.6594	4.91777		10.6594	64.91777
10.6744	4.96356		10.6744	64.96356
10.6893	4.92536		10.6893	64.92536
10.7043	4.94149		10.7043	64.94149
10.7192	4.99077		10.7192	64.99077
10.7342	4.9554		10.7342	64.9554
10.7491	5.05647		10.7491	65.05647
10.7641	4.97044		10.7641	64.97044
10.779	5.10383		10.779	65.10383
10.794	5.29686		10.794	65.29686
10.8089	5.45205		10.8089	65.45205
10.8239	5.41555		10.8239	65.41555
10.8388	5.28917		10.8388	65.28917
10.8538	5.18807		10.8538	65.18807
10.8687	5.17867		10.8687	65.17867
10.8837	5.02906		10.8837	65.02906
10.8986	4.91812		10.8986	64.91812
10.9136	4.88729		10.9136	64.88729
10.9285	4.78543		10.9285	64.78543
10.9435	4.74533		10.9435	64.74533
10.9584	4.7531		10.9584	64.7531
10.9734	4.73161		10.9734	64.73161
10.9883	4.70631		10.9883	64.70631
11.0033	4.68789		11.0033	64.68789
11.0182	4.65392		11.0182	64.65392
11.0332	4.70166		11.0332	64.70166
11.0481	4.76		11.0481	64.76
11.0631	4.76635		11.0631	64.76635
11.078	4.66271		11.078	64.66271
11.093	4.66618		11.093	64.66618
11.1079	4.72989		11.1079	64.72989
11.1229	4.68341		11.1229	64.68341
11.1378	4.70221		11.1378	64.70221
11.1528	4.67699		11.1528	64.67699
11.1677	4.57841		11.1677	64.57841
11.1827	4.52053		11.1827	64.52053
11.1976	4.51799		11.1976	64.51799
11.2126	4.53112		11.2126	64.53112
11.2275	4.40488		11.2275	64.40488
11.2425	4.40283		11.2425	64.40283
11.2574	4.39822		11.2574	64.39822
11.2724	4.35583		11.2724	64.35583
11.2873	4.33545		11.2873	64.33545
11.3023	4.4069		11.3023	64.4069
11.3172	4.30455		11.3172	64.30455
11.3322	4.35732		11.3322	64.35732
11.3471	4.28625		11.3471	64.28625
11.3621	4.30861		11.3621	64.30861
11.377	4.25079		11.377	64.25079
11.392	4.21421		11.392	64.21421
11.4069	4.30451		11.4069	64.30451
11.4219	4.26347		11.4219	64.26347
11.4368	4.27265		11.4368	64.27265
11.4518	4.1948		11.4518	64.1948
11.4667	4.1548		11.4667	64.1548
11.4817	4.19556		11.4817	64.19556
11.4966	4.20562		11.4966	64.20562
11.5116	4.23979		11.5116	64.23979
11.5265	4.21357		11.5265	64.21357
11.5415	4.18621		11.5415	64.18621
11.5564	4.19664		11.5564	64.19664
11.5714	4.20784		11.5714	64.20784
11.5863	4.23592		11.5863	64.23592
11.6013	4.27108		11.6013	64.27108
11.6162	4.24423		11.6162	64.24423
11.6312	4.22933		11.6312	64.22933
11.6461	4.29294		11.6461	64.29294
11.6611	4.26203		11.6611	64.26203
11.676	4.19174		11.676	64.19174
11.691	4.24577		11.691	64.24577
11.7059	4.26611		11.7059	64.26611
11.7209	4.26612		11.7209	64.26612
11.7358	4.20528		11.7358	64.20528
11.7508	4.22086		11.7508	64.22086
11.7657	4.1869		11.7657	64.1869
11.7807	4.20386		11.7807	64.20386
11.7956	4.27335		11.7956	64.27335
11.8106	4.31733		11.8106	64.31733
11.8255	4.29572		11.8255	64.29572
11.8405	4.30471		11.8405	64.30471
11.8554	4.28677		11.8554	64.28677
11.8704	4.34671		11.8704	64.34671
11.8853	4.48522		11.8853	64.48522
11.9003	4.45145		11.9003	64.45145
11.9152	4.39901		11.9152	64.39901
11.9302	4.36396		11.9302	64.36396
11.9451	4.36056		11.9451	64.36056
11.9601	4.31217		11.9601	64.31217
11.975	4.18656		11.975	64.18656
11.99	4.14368		11.99	64.14368
12.0049	4.25806		12.0049	64.25806
12.0199	4.20353		12.0199	64.20353
12.0348	4.18278		12.0348	64.18278
12.0498	4.2065		12.0498	64.2065
12.0647	4.20611		12.0647	64.20611
12.0797	4.12215		12.0797	64.12215
12.0946	4.13751		12.0946	64.13751
12.1096	4.0465		12.1096	64.0465
12.1245	4.1154		12.1245	64.1154
12.1395	4.15257		12.1395	64.15257
12.1544	4.16624		12.1544	64.16624
12.1694	4.05752		12.1694	64.05752
12.1843	4.07193		12.1843	64.07193
12.1993	4.00553		12.1993	64.00553
12.2142	4.04229		12.2142	64.04229
12.2292	4.02149		12.2292	64.02149
12.2441	3.92762		12.2441	63.92762
12.2591	3.91938		12.2591	63.91938
12.274	3.94233		12.274	63.94233
12.289	3.88857		12.289	63.88857
12.3039	3.87187		12.3039	63.87187
12.3189	3.84008		12.3189	63.84008
12.3338	3.83957		12.3338	63.83957
12.3488	3.82433		12.3488	63.82433
12.3637	3.76785		12.3637	63.76785
12.3787	3.78673		12.3787	63.78673
12.3936	3.79256		12.3936	63.79256
12.4086	3.75492		12.4086	63.75492
12.4235	3.76525		12.4235	63.76525
12.4385	3.72077		12.4385	63.72077
12.4534	3.77026		12.4534	63.77026
12.4684	3.75106		12.4684	63.75106
12.4833	3.71436		12.4833	63.71436
12.4983	3.69115		12.4983	63.69115
12.5132	3.67834		12.5132	63.67834
12.5282	3.6217		12.5282	63.6217
12.5431	3.64265		12.5431	63.64265
12.5581	3.68388		12.5581	63.68388
12.573	3.63469		12.573	63.63469
12.588	3.60551		12.588	63.60551
12.6029	3.6427		12.6029	63.6427
12.6179	3.59846		12.6179	63.59846
12.6328	3.62708		12.6328	63.62708
12.6478	3.60373		12.6478	63.60373
12.6627	3.615		12.6627	63.615
12.6777	3.61358		12.6777	63.61358
12.6926	3.49062		12.6926	63.49062
12.7076	3.56121		12.7076	63.56121
12.7225	3.57716		12.7225	63.57716
12.7375	3.50243		12.7375	63.50243
12.7524	3.5232		12.7524	63.5232
12.7674	3.55959		12.7674	63.55959
12.7823	3.48295		12.7823	63.48295
12.7973	3.45107		12.7973	63.45107
12.8122	3.44603		12.8122	63.44603
12.8272	3.38886		12.8272	63.38886
12.8421	3.41492		12.8421	63.41492
12.8571	3.48064		12.8571	63.48064
12.872	3.49015		12.872	63.49015
12.887	3.41674		12.887	63.41674
12.9019	3.436		12.9019	63.436
12.9169	3.40714		12.9169	63.40714
12.9318	3.39521		12.9318	63.39521
12.9468	3.34368		12.9468	63.34368
12.9617	3.36701		12.9617	63.36701
12.9767	3.37093		12.9767	63.37093
12.9916	3.41835		12.9916	63.41835
13.0066	3.38515		13.0066	63.38515
13.0215	3.3703		13.0215	63.3703
13.0365	3.30964		13.0365	63.30964
13.0514	3.31826		13.0514	63.31826
13.0664	3.33091		13.0664	63.33091
13.0813	3.38155		13.0813	63.38155
13.0963	3.34561		13.0963	63.34561
13.1112	3.29492		13.1112	63.29492
13.1262	3.31383		13.1262	63.31383
13.1411	3.30745		13.1411	63.30745
13.1561	3.30553		13.1561	63.30553
13.171	3.29598		13.171	63.29598
13.186	3.25214		13.186	63.25214
13.2009	3.25479		13.2009	63.25479
13.2159	3.27434		13.2159	63.27434
13.2308	3.30108		13.2308	63.30108
13.2458	3.31816		13.2458	63.31816
13.2607	3.30804		13.2607	63.30804
13.2757	3.28275		13.2757	63.28275
13.2906	3.25898		13.2906	63.25898
13.3056	3.29825		13.3056	63.29825
13.3205	3.21163		13.3205	63.21163
13.3355	3.21291		13.3355	63.21291
13.3504	3.15876		13.3504	63.15876
13.3654	3.23443		13.3654	63.23443
13.3803	3.27912		13.3803	63.27912
13.3953	3.19651		13.3953	63.19651
13.4102	3.12647		13.4102	63.12647
13.4252	3.15122		13.4252	63.15122
13.4401	3.21166		13.4401	63.21166
13.4551	3.22895		13.4551	63.22895
13.47	3.20723		13.47	63.20723
13.485	3.23473		13.485	63.23473
13.4999	3.18562		13.4999	63.18562
13.5149	3.22715		13.5149	63.22715
13.5298	3.21956		13.5298	63.21956
13.5448	3.17663		13.5448	63.17663
13.5597	3.11895		13.5597	63.11895
13.5747	3.09795		13.5747	63.09795
13.5896	3.18107		13.5896	63.18107
13.6046	3.1923		13.6046	63.1923
13.6195	3.19095		13.6195	63.19095
13.6345	3.20618		13.6345	63.20618
13.6494	3.16557		13.6494	63.16557
13.6644	3.22207		13.6644	63.22207
13.6793	3.22609		13.6793	63.22609
13.6943	3.18635		13.6943	63.18635
13.7092	3.16762		13.7092	63.16762
13.7242	3.09906		13.7242	63.09906
13.7391	3.15785		13.7391	63.15785
13.7541	3.19102		13.7541	63.19102
13.769	3.08644		13.769	63.08644
13.784	3.12664		13.784	63.12664
13.7989	3.11551		13.7989	63.11551
13.8139	3.08826		13.8139	63.08826
13.8288	3.0702		13.8288	63.0702
13.8438	3.12607		13.8438	63.12607
13.8587	3.15074		13.8587	63.15074
13.8737	3.12613		13.8737	63.12613
13.8886	3.07374		13.8886	63.07374
13.9036	3.06587		13.9036	63.06587
13.9185	3.12622		13.9185	63.12622
13.9335	3.0894		13.9335	63.0894
13.9484	3.14195		13.9484	63.14195
13.9634	3.12114		13.9634	63.12114
13.9783	3.06975		13.9783	63.06975
13.9933	3.14577		13.9933	63.14577
14.0082	3.08361		14.0082	63.08361
14.0232	3.02485		14.0232	63.02485
14.0381	3.09704		14.0381	63.09704
14.0531	3.0826		14.0531	63.0826
14.068	2.98815		14.068	62.98815
14.083	3.02284		14.083	63.02284
14.0979	2.98029		14.0979	62.98029
14.1129	3.04661		14.1129	63.04661
14.1278	3.09479		14.1278	63.09479
14.1428	3.07011		14.1428	63.07011
14.1577	3.11094		14.1577	63.11094
14.1727	3.0412		14.1727	63.0412
14.1876	3.03402		14.1876	63.03402
14.2026	2.99673		14.2026	62.99673
14.2175	3.05579		14.2175	63.05579
14.2325	3.03718		14.2325	63.03718
14.2474	3.10613		14.2474	63.10613
14.2624	3.07903		14.2624	63.07903
14.2773	3.09431		14.2773	63.09431
14.2923	3.08612		14.2923	63.08612
14.3072	3.09968		14.3072	63.09968
14.3222	3.08998		14.3222	63.08998
14.3371	3.11609		14.3371	63.11609
14.3521	3.06732		14.3521	63.06732
14.367	3.08034		14.367	63.08034
14.382	2.97107		14.382	62.97107
14.3969	2.93153		14.3969	62.93153
14.4119	2.98686		14.4119	62.98686
14.4268	2.99629		14.4268	62.99629
14.4418	3.01314		14.4418	63.01314
14.4567	3.0037		14.4567	63.0037
14.4717	2.91624		14.4717	62.91624
14.4866	2.92839		14.4866	62.92839
14.5016	2.91423		14.5016	62.91423
14.5165	2.94781		14.5165	62.94781
14.5315	2.94672		14.5315	62.94672
14.5464	2.91415		14.5464	62.91415
14.5614	2.92011		14.5614	62.92011
14.5763	2.91151		14.5763	62.91151
14.5913	2.95711		14.5913	62.95711
14.6062	2.96151		14.6062	62.96151
14.6212	2.92696		14.6212	62.92696
14.6361	2.93013		14.6361	62.93013
14.6511	2.84796		14.6511	62.84796
14.666	2.86707		14.666	62.86707
14.681	2.92015		14.681	62.92015
14.6959	2.91131		14.6959	62.91131
14.7109	2.87719		14.7109	62.87719
14.7258	2.84767		14.7258	62.84767
14.7408	2.83345		14.7408	62.83345
14.7557	2.91679		14.7557	62.91679
14.7707	2.93812		14.7707	62.93812
14.7856	2.93093		14.7856	62.93093
14.8006	2.89206		14.8006	62.89206
14.8155	2.80255		14.8155	62.80255
14.8305	2.81851		14.8305	62.81851
14.8454	2.81939		14.8454	62.81939
14.8604	2.82627		14.8604	62.82627
14.8753	2.7612		14.8753	62.7612
14.8903	2.73437		14.8903	62.73437
14.9052	2.75521		14.9052	62.75521
14.9202	2.72338		14.9202	62.72338
14.9351	2.72328		14.9351	62.72328
14.9501	2.67504		14.9501	62.67504
14.965	2.60764		14.965	62.60764
14.98	2.66468		14.98	62.66468
14.9949	2.66179		14.9949	62.66179
15.0099	2.71271		15.0099	62.71271
15.0248	2.66318		15.0248	62.66318
15.0398	2.68183		15.0398	62.68183
15.0547	2.6549		15.0547	62.6549
15.0697	2.62954		15.0697	62.62954
15.0846	2.64482		15.0846	62.64482
15.0996	2.61397		15.0996	62.61397
15.1145	2.59479		15.1145	62.59479
15.1295	2.57613		15.1295	62.57613
15.1444	2.58924		15.1444	62.58924
15.1594	2.60451		15.1594	62.60451
15.1743	2.53707		15.1743	62.53707
15.1893	2.53113		15.1893	62.53113
15.2043	2.51784		15.2043	62.51784
15.2192	2.45218		15.2192	62.45218
15.2342	2.49295		15.2342	62.49295
15.2491	2.51115		15.2491	62.51115
15.2641	2.48266		15.2641	62.48266
15.279	2.39729		15.279	62.39729
15.294	2.39978		15.294	62.39978
