# Supplementary material for: Crystallization of stardust analogs under an electron flux atmosphere
Source: PNAS Nexus. 2026 Apr 4;5(4):pgag095. doi: 10.1093/pnasnexus/pgag095 (PMC13070425; doi:10.1093/pnasnexus/pgag095)
Supplement: pgag095_Supplementary_Data [file pgag095_supplementary_data.zip › PNASNEXUS-PNASNEXUS-2025-01019-TRR-s07.txt]

#!/usr/bin/env python
# -*- coding:utf8 -*-

#import numpy as np
import scipy as sp
import math
import sys
from mpmath import *

import matplotlib.pyplot as plt

numprec=sys.argv[1]
whichplot=sys.argv[2]

mp.dps=numprec;mp.pretty=True
print(mp)

kboltz=mpf('8.617')*(mpf('10')**mpf('-5'))#eV/K
me=mpf('5.11')*(mpf('10')**mpf('5'))#eV/c^2
ltspdcgs=mpf('2.9979246')*(mpf('10')**mpf('10'))#cm/s

kappa=mpf('20')# from Nicholls et al 2012
tu=mpf('10000')
w0=ltspdcgs*(mpf('2')*kboltz*tu/me)**mpf('0.5')#cm/s
print('w_0 (cm/s)')
print(w0)
a=mpf('1')
b=mpf('1')/((kappa-mpf('1.5'))*(w0*w0))

eloarr=mp.arange(mpf('0'),mpf('1001'),mpf('0.1'))
#eloarr=mp.arange(mpf('0'),mpf('10000001'),mpf('100'))
vlononrelarr=[ltspdcgs*((mpf('2')*elo/me)**mpf('0.5')) for elo in eloarr]
vloarr=[ltspdcgs*((mpf('1')-((me/(elo+me))**mpf('2')))**mpf('0.5')) for elo in eloarr]

numerator1arr=[vlo/((2.0)*kappa*b*((a+(b*vlo*vlo))**kappa)) for vlo in vloarr]
constant2arr = [mpf('-1')*fac(2*(math.floor(kappa)-1))*vlo/(mpf('2')*b*kappa*(fac(math.floor(kappa)-1)**mpf('2'))*mpf('2')*a) for vlo in vloarr]
sum2arr = []
for vlo in vloarr:
	num=mpf('0')
	for r in range(1,math.floor(kappa)):
		num = num+((fac(r)*fac(r-1))/(((mpf('4')*a)**mpf(math.floor(kappa)-r-1))*fac(2*r)*((a+(b*vlo*vlo))**mpf(r))))
	sum2arr.append(num)
numerator2arr = [constant2arr[ind]*sum2arr[ind] for ind in range(len(constant2arr))]
numerator3arr = [fac(2*(math.floor(kappa)-1))*((pi()/mpf('2'))-mp.atan2(vlo*((a*b)**mpf('0.5')),a))/(mpf('2')*b*kappa*(fac(math.floor(kappa)-1)**mpf('2'))*((mpf('4')*a)**(kappa-mpf('1')))*((a*b)**mpf('0.5'))) for vlo in vloarr]#cm^3/s^3

fracnumeratorarr = [numerator3arr[ind]+numerator2arr[ind]+numerator1arr[ind] for ind in range(len(vloarr))]

denominatorarr = [fac(2*(math.floor(kappa)-1))*pi()/(mpf('2')*b*kappa*(fac(math.floor(kappa)-1)**mpf('2'))*((mpf('4')*a)**(kappa-mpf('1')))*((a*b)**mpf('0.5'))*mpf('2')) for vlo in vloarr]#cm^3/s^3

fracarr=[fracnumeratorarr[ind]/denominatorarr[ind] for ind in range(len(vloarr))]

kappadist=[vlo*vlo/((mpf('1')+(vlo*vlo/((kappa-mpf('1.5'))*w0*w0)))**(kappa+mpf('1'))) for vlo in vloarr]

asnarr=[((b*kappa*vlo*vlo)+a)/(mpf('2')*b*b*kappa*(kappa-mpf('1'))*((a+(b*vlo*vlo))**kappa)) for vlo in vloarr]
avgspeedarr=[asnarr[ind]/fracnumeratorarr[ind] for ind in range(len(vloarr))]

ltspdarr=[ltspdcgs for vlo in vloarr]

#print(eloarr)#10th from end
#print(vloarr)
#print(avgspeedarr)
print(fracarr)
if (whichplot == 'frac'):
	plt.loglog(eloarr,fracarr)
	plt.xlim(0.1,10000.0)
	plt.ylim(10.0**(-60.0),10.0**(0))
	plt.xlabel('threshold energy (eV)')
	plt.ylabel('fraction above threshold (decimal, not %)')
	plt.title('fraction above threshold, # decimal places = '+numprec)
if (whichplot == 'speed'):
	plt.loglog(eloarr,avgspeedarr)
	plt.xlim(0.1,10000.0)
	plt.loglog(eloarr,ltspdarr,color='red')
	plt.ylim(10.0**(7.0),(4.0)*(10.0**(10.0)))
	plt.xlabel('threshold energy (eV)')
	plt.ylabel('average speed above threshold (cm/s)')
	plt.title('average speed, # decimal places = '+numprec)
if (whichplot == 'vcomp'):
	plt.loglog(eloarr,vlononrelarr,color='orange',label='classical speed')
	plt.loglog(eloarr,vloarr,color='blue',label='relativistic speed')
	plt.loglog(eloarr,ltspdarr,color='red',label='light speed')
	plt.xlim((1.0)*(10.0**(3.0)),(2.0)*(10.0**(7.0)))
	plt.ylim((3.0)*(10.0**(9.0)),(4.0)*(10.0**(11.0)))
	plt.xlabel('threshold energy (eV)')
	plt.ylabel('speed (cm/s)')
	plt.legend()
plt.show()
