# Supplementary material for: Crystallization of stardust analogs under an electron flux atmosphere
Source: PNAS Nexus. 2026 Apr 4;5(4):pgag095. doi: 10.1093/pnasnexus/pgag095 (PMC13070425; doi:10.1093/pnasnexus/pgag095)
Supplement: pgag095_Supplementary_Data [file pgag095_supplementary_data.zip › PNASNEXUS-PNASNEXUS-2025-01019-TRR-s01.csv]

Amorphous_exp		annealed_exp					Gibbsite		alpha		kappa		delta		theta		eta		annealed-exp
r (�)	Gr	r (�)	Gr			r (�)	Gr	r (�)	Gr	r (�)	Gr	r (�)	Gr	r (�)	Gr	r (�)	Gr	r (�)	Gr
0.01	0.08015	0.01	1.97558			0.1	0.41412	1	0.36592	1	0.41639	0.1	0.63253	0.1	0.56141	1	0.57085	0.01	1.97558
0.02	0.15776	0.02	1.70642			0.11	0.41248	1.01	0.3479	1.01	0.395	0.11	0.63188	0.11	0.56049	1.01	0.55436	0.02	1.70642
0.03	0.23033	0.03	1.44583			0.12	0.41112	1.02	0.33053	1.02	0.37394	0.12	0.63092	0.12	0.55898	1.02	0.53701	0.03	1.44583
0.04	0.29547	0.04	1.19787			0.13	0.41001	1.03	0.31408	1.03	0.35347	0.13	0.62957	0.13	0.55684	1.03	0.51908	0.04	1.19787
0.05	0.35091	0.05	0.96627			0.14	0.40913	1.04	0.29874	1.04	0.33386	0.14	0.62779	0.14	0.55405	1.04	0.50086	0.05	0.96627
0.06	0.39458	0.06	0.75441			0.15	0.40842	1.05	0.2847	1.05	0.31534	0.15	0.62555	0.15	0.55061	1.05	0.48268	0.06	0.75441
0.07	0.42461	0.07	0.56523			0.16	0.40782	1.06	0.27207	1.06	0.2981	0.16	0.62283	0.16	0.54653	1.06	0.46489	0.07	0.56523
0.08	0.43941	0.08	0.40111			0.17	0.40726	1.07	0.26095	1.07	0.28232	0.17	0.61963	0.17	0.54188	1.07	0.44782	0.08	0.40111
0.09	0.43766	0.09	0.26392			0.18	0.40667	1.08	0.25137	1.08	0.26811	0.18	0.61596	0.18	0.53672	1.08	0.43181	0.09	0.26392
0.1	0.41837	0.1	0.15489			0.19	0.40599	1.09	0.24333	1.09	0.25558	0.19	0.61186	0.19	0.53113	1.09	0.41717	0.1	0.15489
0.11	0.38085	0.11	0.07465			0.2	0.40513	1.1	0.23677	1.1	0.24475	0.2	0.60739	0.2	0.52524	1.1	0.4042	0.11	0.07465
0.12	0.32478	0.12	0.02322			0.21	0.40404	1.11	0.2316	1.11	0.23564	0.21	0.6026	0.21	0.51914	1.11	0.39312	0.12	0.02322
0.13	0.25018	0.13	0			0.22	0.40266	1.12	0.2277	1.12	0.2282	0.22	0.59757	0.22	0.51299	1.12	0.38414	0.13	0
0.14	0.15743	0.14	0.0038			0.23	0.40095	1.13	0.22489	1.13	0.22236	0.23	0.5924	0.23	0.5069	1.13	0.3774	0.14	0.0038
0.15	0.04724	0.15	0.03291			0.24	0.39886	1.14	0.223	1.14	0.218	0.24	0.58718	0.24	0.50101	1.14	0.37296	0.15	0.03291
0.16	-0.07935	0.16	0.08514			0.25	0.39639	1.15	0.22183	1.15	0.21498	0.25	0.58201	0.25	0.49545	1.15	0.37082	0.16	0.08514
0.17	-0.22097	0.17	0.15785			0.26	0.39354	1.16	0.22118	1.16	0.21314	0.26	0.577	0.26	0.49034	1.16	0.37092	0.17	0.15785
0.18	-0.37599	0.18	0.24811			0.27	0.39032	1.17	0.22083	1.17	0.21228	0.27	0.57223	0.27	0.48576	1.17	0.37312	0.18	0.24811
0.19	-0.54252	0.19	0.35271			0.28	0.38675	1.18	0.22061	1.18	0.2122	0.28	0.56781	0.28	0.48181	1.18	0.3772	0.19	0.35271
0.2	-0.71845	0.2	0.46826			0.29	0.3829	1.19	0.22032	1.19	0.21271	0.29	0.5638	0.29	0.47855	1.19	0.3829	0.2	0.46826
0.21	-0.9015	0.21	0.59133			0.3	0.37881	1.2	0.21982	1.2	0.21359	0.3	0.56027	0.3	0.476	1.2	0.38988	0.21	0.59133
0.22	-1.08925	0.22	0.71848			0.31	0.37456	1.21	0.21897	1.21	0.21464	0.31	0.55727	0.31	0.47418	1.21	0.39777	0.22	0.71848
0.23	-1.2792	0.23	0.84637			0.32	0.37024	1.22	0.21767	1.22	0.21567	0.32	0.55482	0.32	0.47306	1.22	0.40615	0.23	0.84637
0.24	-1.46882	0.24	0.97187			0.33	0.36591	1.23	0.21588	1.23	0.21652	0.33	0.55294	0.33	0.4726	1.23	0.41459	0.24	0.97187
0.25	-1.65559	0.25	1.09209			0.34	0.36168	1.24	0.21355	1.24	0.21702	0.34	0.5516	0.34	0.47272	1.24	0.42265	0.25	1.09209
0.26	-1.83704	0.26	1.20449			0.35	0.35763	1.25	0.2107	1.25	0.21706	0.35	0.55077	0.35	0.47332	1.25	0.42991	0.26	1.20449
0.27	-2.01082	0.27	1.30689			0.36	0.35383	1.26	0.20737	1.26	0.21654	0.36	0.5504	0.36	0.47429	1.26	0.43595	0.27	1.30689
0.28	-2.17472	0.28	1.39755			0.37	0.35036	1.27	0.20364	1.27	0.21537	0.37	0.55042	0.37	0.4755	1.27	0.44041	0.28	1.39755
0.29	-2.32672	0.29	1.47519			0.38	0.34729	1.28	0.1996	1.28	0.21354	0.38	0.55072	0.38	0.4768	1.28	0.44299	0.29	1.47519
0.3	-2.46502	0.3	1.539			0.39	0.34465	1.29	0.19536	1.29	0.21101	0.39	0.55122	0.39	0.47804	1.29	0.44343	0.3	1.539
0.31	-2.5881	0.31	1.58866			0.4	0.34248	1.3	0.19106	1.3	0.2078	0.4	0.55179	0.4	0.47908	1.3	0.44158	0.31	1.58866
0.32	-2.69468	0.32	1.62428			0.41	0.34079	1.31	0.18683	1.31	0.20396	0.41	0.55233	0.41	0.47978	1.31	0.43738	0.32	1.62428
0.33	-2.78381	0.33	1.64645			0.42	0.33957	1.32	0.1828	1.32	0.19955	0.42	0.55273	0.42	0.48	1.32	0.43086	0.33	1.64645
0.34	-2.85483	0.34	1.65613			0.43	0.33879	1.33	0.17909	1.33	0.19465	0.43	0.55286	0.43	0.47964	1.33	0.42215	0.34	1.65613
0.35	-2.9074	0.35	1.65467			0.44	0.33841	1.34	0.17581	1.34	0.18935	0.44	0.55262	0.44	0.4786	1.34	0.41149	0.35	1.65467
0.36	-2.94149	0.36	1.64368			0.45	0.33837	1.35	0.17304	1.35	0.18378	0.45	0.55194	0.45	0.47683	1.35	0.39923	0.36	1.64368
0.37	-2.95736	0.37	1.62505			0.46	0.3386	1.36	0.17084	1.36	0.17803	0.46	0.55073	0.46	0.47427	1.36	0.38581	0.37	1.62505
0.38	-2.95557	0.38	1.60081			0.47	0.33899	1.37	0.16923	1.37	0.17225	0.47	0.54894	0.47	0.47094	1.37	0.37176	0.38	1.60081
0.39	-2.93693	0.39	1.57309			0.48	0.33946	1.38	0.1682	1.38	0.16655	0.48	0.54655	0.48	0.46685	1.38	0.35767	0.39	1.57309
0.4	-2.90248	0.4	1.54404			0.49	0.33991	1.39	0.16771	1.39	0.16105	0.49	0.54354	0.49	0.46206	1.39	0.34423	0.4	1.54404
0.41	-2.85349	0.41	1.51579			0.5	0.34023	1.4	0.16768	1.4	0.15588	0.5	0.53993	0.5	0.45665	1.4	0.33214	0.41	1.51579
0.42	-2.79137	0.42	1.49032			0.51	0.34032	1.41	0.16802	1.41	0.15115	0.51	0.53576	0.51	0.45073	1.41	0.32213	0.42	1.49032
0.43	-2.71768	0.43	1.46946			0.52	0.34009	1.42	0.16859	1.42	0.14697	0.52	0.5311	0.52	0.44443	1.42	0.31494	0.43	1.46946
0.44	-2.63409	0.44	1.4548			0.53	0.33947	1.43	0.16925	1.43	0.14344	0.53	0.52603	0.53	0.43791	1.43	0.3113	0.44	1.4548
0.45	-2.54229	0.45	1.44766			0.54	0.33838	1.44	0.16985	1.44	0.14065	0.54	0.52065	0.54	0.43132	1.44	0.31188	0.45	1.44766
0.46	-2.44402	0.46	1.44903			0.55	0.33677	1.45	0.17023	1.45	0.1387	0.55	0.51508	0.55	0.42482	1.45	0.31731	0.46	1.44903
0.47	-2.34098	0.47	1.45958			0.56	0.33462	1.46	0.17024	1.46	0.13768	0.56	0.50944	0.56	0.41859	1.46	0.32811	0.47	1.45958
0.48	-2.23484	0.48	1.47963			0.57	0.33193	1.47	0.16976	1.47	0.13768	0.57	0.50386	0.57	0.41276	1.47	0.34472	0.48	1.47963
0.49	-2.12716	0.49	1.50914			0.58	0.32869	1.48	0.16868	1.48	0.13879	0.58	0.49848	0.58	0.4075	1.48	0.36745	0.49	1.50914
0.5	-2.01941	0.5	1.54772			0.59	0.32496	1.49	0.16695	1.49	0.1411	0.59	0.4934	0.59	0.40291	1.49	0.39648	0.5	1.54772
0.51	-1.91293	0.51	1.59467			0.6	0.32078	1.5	0.16455	1.5	0.14471	0.6	0.48876	0.6	0.39909	1.5	0.43186	0.51	1.59467
0.52	-1.80888	0.52	1.64898			0.61	0.31623	1.51	0.16152	1.51	0.14974	0.61	0.48464	0.61	0.39611	1.51	0.47346	0.52	1.64898
0.53	-1.7083	0.53	1.70941			0.62	0.31141	1.52	0.15796	1.52	0.15631	0.62	0.48112	0.62	0.39401	1.52	0.52103	0.53	1.70941
0.54	-1.61203	0.54	1.77447			0.63	0.30642	1.53	0.15403	1.53	0.16455	0.63	0.47826	0.63	0.39277	1.53	0.57416	0.54	1.77447
0.55	-1.52073	0.55	1.84254			0.64	0.30137	1.54	0.14998	1.54	0.17461	0.64	0.47609	0.64	0.39238	1.54	0.63227	0.55	1.84254
0.56	-1.43493	0.56	1.9119			0.65	0.29638	1.55	0.14609	1.55	0.18663	0.65	0.47461	0.65	0.39275	1.55	0.69469	0.56	1.9119
0.57	-1.35495	0.57	1.98077			0.66	0.29157	1.56	0.14272	1.56	0.20078	0.66	0.4738	0.66	0.39379	1.56	0.76059	0.57	1.98077
0.58	-1.28099	0.58	2.04739			0.67	0.28705	1.57	0.1403	1.57	0.21724	0.67	0.47361	0.67	0.39537	1.57	0.82906	0.58	2.04739
0.59	-1.21308	0.59	2.11006			0.68	0.28292	1.58	0.13927	1.58	0.23618	0.68	0.47396	0.68	0.39733	1.58	0.8991	0.59	2.11006
0.6	-1.15115	0.6	2.16723			0.69	0.27927	1.59	0.14015	1.59	0.25777	0.69	0.47474	0.69	0.39951	1.59	0.96964	0.6	2.16723
0.61	-1.09501	0.61	2.2175			0.7	0.27617	1.6	0.14345	1.6	0.28217	0.7	0.47584	0.7	0.40171	1.6	1.0396	0.61	2.2175
0.62	-1.04439	0.62	2.25968			0.71	0.27367	1.61	0.14971	1.61	0.30954	0.71	0.47713	0.71	0.40376	1.61	1.10788	0.62	2.25968
0.63	-0.99894	0.63	2.29284			0.72	0.27181	1.62	0.15945	1.62	0.34002	0.72	0.47846	0.72	0.40546	1.62	1.17338	0.63	2.29284
0.64	-0.95828	0.64	2.31634			0.73	0.27057	1.63	0.17319	1.63	0.37369	0.73	0.47968	0.73	0.40665	1.63	1.23508	0.64	2.31634
0.65	-0.92197	0.65	2.32981			0.74	0.26995	1.64	0.19138	1.64	0.41065	0.74	0.48065	0.74	0.40716	1.64	1.292	0.65	2.32981
0.66	-0.88958	0.66	2.33317			0.75	0.26988	1.65	0.21442	1.65	0.4509	0.75	0.48122	0.75	0.40687	1.65	1.34328	0.66	2.33317
0.67	-0.86066	0.67	2.32668			0.76	0.2703	1.66	0.24265	1.66	0.49443	0.76	0.48127	0.76	0.40567	1.66	1.38815	0.67	2.32668
0.68	-0.8348	0.68	2.31083			0.77	0.27112	1.67	0.2763	1.67	0.54116	0.77	0.4807	0.77	0.4035	1.67	1.42599	0.68	2.31083
0.69	-0.81159	0.69	2.28643			0.78	0.27222	1.68	0.3155	1.68	0.59094	0.78	0.47941	0.78	0.40031	1.68	1.45634	0.69	2.28643
0.7	-0.79065	0.7	2.25448			0.79	0.27348	1.69	0.36029	1.69	0.64358	0.79	0.47735	0.79	0.39614	1.69	1.47886	0.7	2.25448
0.71	-0.77165	0.71	2.21622			0.8	0.27477	1.7	0.41054	1.7	0.69879	0.8	0.4745	0.8	0.39101	1.7	1.49341	0.71	2.21622
0.72	-0.75428	0.72	2.17301			0.81	0.27595	1.71	0.46603	1.71	0.75623	0.81	0.47085	0.81	0.38503	1.71	1.5	0.72	2.17301
0.73	-0.73829	0.73	2.12637			0.82	0.27689	1.72	0.52639	1.72	0.81548	0.82	0.46644	0.82	0.37832	1.72	1.49881	0.73	2.12637
0.74	-0.72346	0.74	2.07784			0.83	0.27746	1.73	0.59112	1.73	0.87606	0.83	0.46134	0.83	0.37103	1.73	1.49019	0.74	2.07784
0.75	-0.70959	0.75	2.02902			0.84	0.27754	1.74	0.65959	1.74	0.93742	0.84	0.45565	0.84	0.36335	1.74	1.47459	0.75	2.02902
0.76	-0.69652	0.76	1.98145			0.85	0.27703	1.75	0.73106	1.75	0.99895	0.85	0.44948	0.85	0.35549	1.75	1.45265	0.76	1.98145
0.77	-0.68412	0.77	1.9366			0.86	0.27587	1.76	0.80468	1.76	1.05999	0.86	0.44299	0.86	0.34765	1.76	1.42506	0.77	1.9366
0.78	-0.67228	0.78	1.89582			0.87	0.274	1.77	0.87952	1.77	1.11986	0.87	0.43633	0.87	0.34007	1.77	1.39266	0.78	1.89582
0.79	-0.66088	0.79	1.8603			0.88	0.27139	1.78	0.95456	1.78	1.17782	0.88	0.42967	0.88	0.33294	1.78	1.35631	0.79	1.8603
0.8	-0.64985	0.8	1.83103			0.89	0.26805	1.79	1.02873	1.79	1.23314	0.89	0.42319	0.89	0.32648	1.79	1.31692	0.8	1.83103
0.81	-0.63908	0.81	1.80878			0.9	0.26402	1.8	1.10095	1.8	1.28507	0.9	0.41705	0.9	0.32086	1.8	1.27545	0.81	1.80878
0.82	-0.62849	0.82	1.79409			0.91	0.25936	1.81	1.17012	1.81	1.33287	0.91	0.41143	0.91	0.31622	1.81	1.23279	0.82	1.79409
0.83	-0.61798	0.83	1.78724			0.92	0.25416	1.82	1.23513	1.82	1.37586	0.92	0.40646	0.92	0.31268	1.82	1.18986	0.83	1.78724
0.84	-0.60747	0.84	1.78827			0.93	0.24854	1.83	1.29497	1.83	1.41335	0.93	0.40227	0.93	0.31032	1.83	1.14747	0.84	1.78827
0.85	-0.59684	0.85	1.79696			0.94	0.24263	1.84	1.34864	1.84	1.44476	0.94	0.39894	0.94	0.30914	1.84	1.10638	0.85	1.79696
0.86	-0.586	0.86	1.81289			0.95	0.23658	1.85	1.39527	1.85	1.46953	0.95	0.39654	0.95	0.30914	1.85	1.06725	0.86	1.81289
0.87	-0.57483	0.87	1.83538			0.96	0.23055	1.86	1.43406	1.86	1.48722	0.96	0.3951	0.96	0.31023	1.86	1.03063	0.87	1.83538
0.88	-0.56325	0.88	1.86361			0.97	0.2247	1.87	1.46437	1.87	1.49746	0.97	0.39459	0.97	0.31231	1.87	0.99693	0.88	1.86361
0.89	-0.55114	0.89	1.89657			0.98	0.21919	1.88	1.48567	1.88	1.5	0.98	0.39497	0.98	0.3152	1.88	0.96644	0.89	1.89657
0.9	-0.53843	0.9	1.93317			0.99	0.21416	1.89	1.49762	1.89	1.49469	0.99	0.39614	0.99	0.31872	1.89	0.93934	0.9	1.93317
0.91	-0.52502	0.91	1.97221			1	0.20974	1.9	1.5	1.9	1.48151	1	0.39798	1	0.32264	1.9	0.91565	0.91	1.97221
0.92	-0.51088	0.92	2.01247			1.01	0.20605	1.91	1.49278	1.91	1.46053	1.01	0.40035	1.01	0.3267	1.91	0.89527	0.92	2.01247
0.93	-0.49595	0.93	2.05274			1.02	0.20316	1.92	1.47609	1.92	1.43195	1.02	0.40305	1.02	0.33065	1.92	0.87799	0.93	2.05274
0.94	-0.48023	0.94	2.09185			1.03	0.20114	1.93	1.45022	1.93	1.39611	1.03	0.40589	1.03	0.33422	1.93	0.8635	0.94	2.09185
0.95	-0.46373	0.95	2.12869			1.04	0.19998	1.94	1.41559	1.94	1.35342	1.04	0.40866	1.04	0.33715	1.94	0.85138	0.95	2.12869
0.96	-0.44649	0.96	2.1623			1.05	0.19969	1.95	1.37281	1.95	1.30442	1.05	0.41115	1.05	0.33922	1.95	0.84115	0.96	2.1623
0.97	-0.42858	0.97	2.19184			1.06	0.2002	1.96	1.32256	1.96	1.24972	1.06	0.41315	1.06	0.3402	1.96	0.83228	0.97	2.19184
0.98	-0.41009	0.98	2.21664			1.07	0.20143	1.97	1.26568	1.97	1.19002	1.07	0.41447	1.07	0.33993	1.97	0.82421	0.98	2.21664
0.99	-0.39114	0.99	2.23623			1.08	0.20326	1.98	1.20306	1.98	1.12609	1.08	0.41494	1.08	0.33828	1.98	0.81635	0.99	2.23623
1	-0.37188	1	2.25031			1.09	0.20554	1.99	1.13568	1.99	1.05875	1.09	0.41442	1.09	0.33518	1.99	0.80815	1	2.25031
1.01	-0.35245	1.01	2.2588			1.1	0.20812	2	1.06455	2	0.98883	1.1	0.41281	1.1	0.33062	2	0.79905	1.01	2.2588
1.02	-0.33303	1.02	2.2618			1.11	0.21079	2.01	0.99073	2.01	0.91722	1.11	0.41003	1.11	0.32463	2.01	0.78858	1.02	2.2618
1.03	-0.3138	1.03	2.2596			1.12	0.21338	2.02	0.91524	2.02	0.84477	1.12	0.40607	1.12	0.31733	2.02	0.77629	1.03	2.2596
1.04	-0.29493	1.04	2.25267			1.13	0.21569	2.03	0.83912	2.03	0.77233	1.13	0.40097	1.13	0.30886	2.03	0.76185	1.04	2.25267
1.05	-0.27659	1.05	2.24161			1.14	0.21752	2.04	0.76332	2.04	0.70073	1.14	0.39479	1.14	0.29945	2.04	0.74499	1.05	2.24161
1.06	-0.25895	1.06	2.22716			1.15	0.2187	2.05	0.68877	2.05	0.63072	1.15	0.38766	1.15	0.28935	2.05	0.72554	1.06	2.22716
1.07	-0.24214	1.07	2.21012			1.16	0.21909	2.06	0.61631	2.06	0.56301	1.16	0.37975	1.16	0.27885	2.06	0.70344	1.07	2.21012
1.08	-0.22628	1.08	2.19139			1.17	0.21855	2.07	0.54667	2.07	0.49824	1.17	0.37126	1.17	0.26827	2.07	0.67873	1.08	2.19139
1.09	-0.21146	1.09	2.17187			1.18	0.217	2.08	0.48049	2.08	0.43696	1.18	0.36243	1.18	0.25795	2.08	0.65153	1.09	2.17187
1.1	-0.19776	1.1	2.15245			1.19	0.21439	2.09	0.41831	2.09	0.37962	1.19	0.35351	1.19	0.24822	2.09	0.62208	1.1	2.15245
1.11	-0.1852	1.11	2.134			1.2	0.2107	2.1	0.36053	2.1	0.32658	1.2	0.34476	1.2	0.2394	2.1	0.59067	1.11	2.134
1.12	-0.17379	1.12	2.1173			1.21	0.20598	2.11	0.30746	2.11	0.27811	1.21	0.33648	1.21	0.2318	2.11	0.55771	1.12	2.1173
1.13	-0.16347	1.13	2.10302			1.22	0.20029	2.12	0.25927	2.12	0.23437	1.22	0.32891	1.22	0.22568	2.12	0.52361	1.13	2.10302
1.14	-0.1542	1.14	2.09175			1.23	0.19377	2.13	0.21606	2.13	0.19542	1.23	0.3223	1.23	0.22123	2.13	0.48887	1.14	2.09175
1.15	-0.14587	1.15	2.08388			1.24	0.18657	2.14	0.17778	2.14	0.16123	1.24	0.31687	1.24	0.21861	2.14	0.454	1.15	2.08388
1.16	-0.13835	1.16	2.0797			1.25	0.17887	2.15	0.14432	2.15	0.13168	1.25	0.31279	1.25	0.2179	2.15	0.4195	1.16	2.0797
1.17	-0.1315	1.17	2.07929			1.26	0.17091	2.16	0.11549	2.16	0.10658	1.26	0.31019	1.26	0.21909	2.16	0.3859	1.17	2.07929
1.18	-0.12515	1.18	2.0826			1.27	0.16292	2.17	0.09103	2.17	0.08567	1.27	0.30914	1.27	0.22212	2.17	0.35368	1.18	2.0826
1.19	-0.11911	1.19	2.08941			1.28	0.15514	2.18	0.07061	2.18	0.06861	1.28	0.30964	1.28	0.22683	2.18	0.32329	1.19	2.08941
1.2	-0.11319	1.2	2.09934			1.29	0.14782	2.19	0.0539	2.19	0.05504	1.29	0.31166	1.29	0.23299	2.19	0.29512	1.2	2.09934
1.21	-0.10717	1.21	2.1119			1.3	0.1412	2.2	0.0405	2.2	0.04455	1.3	0.31507	1.3	0.24031	2.2	0.26952	1.21	2.1119
1.22	-0.10087	1.22	2.12648			1.31	0.13549	2.21	0.03005	2.21	0.03673	1.31	0.31968	1.31	0.24841	2.21	0.24673	1.22	2.12648
1.23	-0.09406	1.23	2.14237			1.32	0.13087	2.22	0.02216	2.22	0.03113	1.32	0.32527	1.32	0.25689	2.22	0.22695	1.23	2.14237
1.24	-0.08656	1.24	2.15881			1.33	0.12749	2.23	0.01647	2.23	0.02733	1.33	0.33154	1.33	0.2653	2.23	0.21028	1.24	2.15881
1.25	-0.07818	1.25	2.17503			1.34	0.12546	2.24	0.01265	2.24	0.02491	1.34	0.33815	1.34	0.27318	2.24	0.19673	1.25	2.17503
1.26	-0.06872	1.26	2.19024			1.35	0.12482	2.25	0.01039	2.25	0.02349	1.35	0.34475	1.35	0.28005	2.25	0.18624	1.26	2.19024
1.27	-0.05802	1.27	2.20369			1.36	0.12556	2.26	0.00946	2.26	0.02271	1.36	0.35094	1.36	0.28548	2.26	0.17867	1.27	2.20369
1.28	-0.04593	1.28	2.2147			1.37	0.12762	2.27	0.00963	2.27	0.02227	1.37	0.35635	1.37	0.28904	2.27	0.17381	1.28	2.2147
1.29	-0.03229	1.29	2.22268			1.38	0.13087	2.28	0.01075	2.28	0.0219	1.38	0.36059	1.38	0.29038	2.28	0.17141	1.29	2.22268
1.3	-0.01698	1.3	2.22716			1.39	0.13512	2.29	0.0127	2.29	0.0214	1.39	0.36332	1.39	0.28921	2.29	0.17115	1.3	2.22716
1.31	1.16E-04	1.31	2.2278			1.4	0.14016	2.3	0.01544	2.3	0.02061	1.4	0.36422	1.4	0.28533	2.3	0.17268	1.31	2.2278
1.32	0.01911	1.32	2.22444			1.41	0.14571	2.31	0.01895	2.31	0.01943	1.41	0.36305	1.41	0.27865	2.31	0.17564	1.32	2.22444
1.33	0.04009	1.33	2.21707			1.42	0.15145	2.32	0.02324	2.32	0.01782	1.42	0.35961	1.42	0.2692	2.32	0.17966	1.33	2.21707
1.34	0.06314	1.34	2.20583			1.43	0.15706	2.33	0.02839	2.33	0.0158	1.43	0.35382	1.43	0.25711	2.33	0.18437	1.34	2.20583
1.35	0.08833	1.35	2.19107			1.44	0.1622	2.34	0.03448	2.34	0.01343	1.44	0.34567	1.44	0.24264	2.34	0.18943	1.35	2.19107
1.36	0.11571	1.36	2.17329			1.45	0.16653	2.35	0.04162	2.35	0.01081	1.45	0.33525	1.45	0.2262	2.35	0.19453	1.36	2.17329
1.37	0.14533	1.37	2.15313			1.46	0.16974	2.36	0.04993	2.36	0.0081	1.46	0.32276	1.46	0.20828	2.36	0.19942	1.37	2.15313
1.38	0.17721	1.38	2.13138			1.47	0.17155	2.37	0.05955	2.37	0.00546	1.47	0.30849	1.47	0.18952	2.37	0.20387	1.38	2.13138
1.39	0.21136	1.39	2.10892			1.48	0.17172	2.38	0.07059	2.38	0.0031	1.48	0.29286	1.48	0.17064	2.38	0.20775	1.39	2.10892
1.4	0.24778	1.4	2.08676			1.49	0.17007	2.39	0.08318	2.39	0.00125	1.49	0.27635	1.49	0.15243	2.39	0.21098	1.4	2.08676
1.41	0.28643	1.41	2.06591			1.5	0.16652	2.4	0.09741	2.4	1.37E-04	1.5	0.25956	1.5	0.13577	2.4	0.21353	1.41	2.06591
1.42	0.32727	1.42	2.04745			1.51	0.16105	2.41	0.11336	2.41	0	1.51	0.24314	1.51	0.12155	2.41	0.21547	1.42	2.04745
1.43	0.37021	1.43	2.03243			1.52	0.15374	2.42	0.13109	2.42	0.00107	1.52	0.22781	1.52	0.11069	2.42	0.21693	1.43	2.03243
1.44	0.41513	1.44	2.02185			1.53	0.14477	2.43	0.15062	2.43	0.00358	1.53	0.21433	1.53	0.10409	2.43	0.21807	1.44	2.02185
1.45	0.4619	1.45	2.01666			1.54	0.13442	2.44	0.17196	2.44	0.00773	1.54	0.20347	1.54	0.10261	2.44	0.21915	1.45	2.01666
1.46	0.51033	1.46	2.01767			1.55	0.12307	2.45	0.19506	2.45	0.01372	1.55	0.19601	1.55	0.10703	2.45	0.22044	1.46	2.01767
1.47	0.5602	1.47	2.0256			1.56	0.11119	2.46	0.21987	2.46	0.02172	1.56	0.1927	1.56	0.11805	2.46	0.22226	1.47	2.0256
1.48	0.61125	1.48	2.04097			1.57	0.09934	2.47	0.2463	2.47	0.03185	1.57	0.19424	1.57	0.13624	2.47	0.22495	1.48	2.04097
1.49	0.66317	1.49	2.06414			1.58	0.08815	2.48	0.27422	2.48	0.04425	1.58	0.20126	1.58	0.162	2.48	0.22886	1.49	2.06414
1.5	0.71564	1.5	2.09529			1.59	0.07833	2.49	0.3035	2.49	0.05898	1.59	0.21429	1.59	0.19562	2.49	0.23434	1.5	2.09529
1.51	0.76826	1.51	2.13437			1.6	0.07061	2.5	0.33397	2.5	0.0761	1.6	0.23378	1.6	0.23716	2.5	0.24171	1.51	2.13437
1.52	0.82064	1.52	2.18116			1.61	0.06576	2.51	0.36545	2.51	0.09564	1.61	0.26002	1.61	0.28652	2.51	0.25128	1.52	2.18116
1.53	0.87232	1.53	2.23522			1.62	0.06454	2.52	0.39774	2.52	0.11758	1.62	0.29316	1.62	0.3434	2.52	0.26331	1.53	2.23522
1.54	0.92285	1.54	2.29592			1.63	0.06769	2.53	0.43065	2.53	0.14189	1.63	0.33323	1.63	0.4073	2.53	0.27801	1.54	2.29592
1.55	0.97172	1.55	2.36245			1.64	0.07593	2.54	0.46395	2.54	0.16851	1.64	0.38005	1.64	0.47753	2.54	0.29554	1.55	2.36245
1.56	1.01846	1.56	2.43384			1.65	0.08988	2.55	0.49744	2.55	0.19735	1.65	0.43331	1.65	0.55323	2.55	0.31598	1.56	2.43384
1.57	1.06255	1.57	2.50899			1.66	0.1101	2.56	0.5309	2.56	0.22831	1.66	0.49256	1.66	0.63338	2.56	0.33935	1.57	2.50899
1.58	1.1035	1.58	2.58669			1.67	0.13701	2.57	0.5641	2.57	0.26126	1.67	0.55714	1.67	0.71681	2.57	0.36558	1.58	2.58669
1.59	1.14083	1.59	2.66565			1.68	0.17092	2.58	0.59683	2.58	0.29606	1.68	0.6263	1.68	0.80225	2.58	0.39454	1.59	2.66565
1.6	1.17409	1.6	2.74455			1.69	0.21198	2.59	0.62888	2.59	0.33254	1.69	0.69914	1.69	0.88831	2.59	0.42603	1.6	2.74455
1.61	1.20285	1.61	2.82203			1.7	0.2602	2.6	0.66004	2.6	0.37054	1.7	0.77465	1.7	0.9736	2.6	0.45976	1.61	2.82203
1.62	1.22673	1.62	2.89677			1.71	0.3154	2.61	0.6901	2.61	0.40987	1.71	0.85173	1.71	1.05666	2.61	0.4954	1.62	2.89677
1.63	1.2454	1.63	2.96751			1.72	0.37725	2.62	0.71885	2.62	0.45034	1.72	0.92924	1.72	1.13607	2.62	0.53253	1.63	2.96751
1.64	1.25858	1.64	3.03305			1.73	0.44522	2.63	0.7461	2.63	0.49173	1.73	1.00596	1.73	1.21045	2.63	0.57073	1.64	3.03305
1.65	1.26605	1.65	3.09234			1.74	0.51864	2.64	0.77165	2.64	0.53385	1.74	1.08071	1.74	1.27851	2.64	0.60949	1.65	3.09234
1.66	1.26766	1.66	3.14443			1.75	0.59665	2.65	0.79529	2.65	0.57646	1.75	1.15229	1.75	1.33908	2.65	0.6483	1.66	3.14443
1.67	1.26334	1.67	3.18856			1.76	0.67826	2.66	0.81684	2.66	0.61934	1.76	1.21956	1.76	1.39111	2.66	0.68664	1.67	3.18856
1.68	1.25308	1.68	3.2241			1.77	0.76236	2.67	0.83611	2.67	0.66226	1.77	1.28145	1.77	1.43375	2.67	0.72397	1.68	3.2241
1.69	1.23694	1.69	3.25065			1.78	0.84771	2.68	0.85291	2.68	0.70497	1.78	1.33701	1.78	1.46631	2.68	0.75977	1.69	3.25065
1.7	1.21505	1.7	3.26797			1.79	0.93301	2.69	0.86706	2.69	0.74724	1.79	1.38536	1.79	1.48834	2.69	0.79353	1.7	3.26797
1.71	1.1876	1.71	3.276			1.8	1.0169	2.7	0.87839	2.7	0.7888	1.8	1.42582	1.8	1.49958	2.7	0.82479	1.71	3.276
1.72	1.15485	1.72	3.27489			1.81	1.09799	2.71	0.88673	2.71	0.8294	1.81	1.45781	1.81	1.5	2.71	0.8531	1.72	3.27489
1.73	1.11712	1.73	3.26494			1.82	1.1749	2.72	0.89196	2.72	0.86879	1.82	1.48095	1.82	1.48979	2.72	0.87809	1.73	3.26494
1.74	1.07477	1.74	3.24663			1.83	1.24628	2.73	0.89392	2.73	0.9067	1.83	1.49503	1.83	1.46935	2.73	0.89944	1.74	3.24663
1.75	1.02821	1.75	3.22054			1.84	1.31087	2.74	0.89252	2.74	0.94288	1.84	1.5	1.84	1.43928	2.74	0.91688	1.75	3.22054
1.76	0.97788	1.76	3.18742			1.85	1.36748	2.75	0.88769	2.75	0.97707	1.85	1.496	1.85	1.40037	2.75	0.93022	1.76	3.18742
1.77	0.92425	1.77	3.14806			1.86	1.41507	2.76	0.87937	2.76	1.00903	1.86	1.48333	1.86	1.35355	2.76	0.93934	1.77	3.14806
1.78	0.86779	1.78	3.10337			1.87	1.45275	2.77	0.86756	2.77	1.03852	1.87	1.46244	1.87	1.2999	2.77	0.94419	1.78	3.10337
1.79	0.80902	1.79	3.05426			1.88	1.47978	2.78	0.85229	2.78	1.06532	1.88	1.43395	1.88	1.24058	2.78	0.94479	1.79	3.05426
1.8	0.74842	1.8	3.00169			1.89	1.49564	2.79	0.83363	2.79	1.08922	1.89	1.39856	1.89	1.17684	2.79	0.94125	1.8	3.00169
1.81	0.6865	1.81	2.94657			1.9	1.5	2.8	0.81171	2.8	1.11004	1.9	1.35712	1.9	1.10997	2.8	0.93371	1.81	2.94657
1.82	0.62373	1.82	2.88983			1.91	1.49274	2.81	0.78671	2.81	1.12761	1.91	1.31052	1.91	1.04123	2.81	0.9224	1.82	2.88983
1.83	0.56058	1.83	2.83229			1.92	1.47396	2.82	0.75885	2.82	1.14182	1.92	1.25972	1.92	0.97189	2.82	0.90761	1.83	2.83229
1.84	0.49751	1.84	2.77475			1.93	1.44396	2.83	0.72841	2.83	1.15257	1.93	1.20573	1.93	0.90314	2.83	0.88968	1.84	2.77475
1.85	0.43493	1.85	2.71787			1.94	1.40327	2.84	0.69572	2.84	1.1598	1.94	1.14954	1.94	0.83606	2.84	0.86898	1.85	2.71787
1.86	0.37323	1.86	2.66226			1.95	1.35259	2.85	0.66115	2.85	1.1635	1.95	1.09213	1.95	0.77166	2.85	0.84595	1.86	2.66226
1.87	0.31279	1.87	2.60838			1.96	1.2928	2.86	0.62513	2.86	1.1637	1.96	1.03441	1.96	0.71078	2.86	0.82102	1.87	2.60838
1.88	0.25393	1.88	2.55661			1.97	1.22495	2.87	0.5881	2.87	1.16047	1.97	0.97728	1.97	0.65412	2.87	0.79468	1.88	2.55661
1.89	0.19694	1.89	2.50721			1.98	1.1502	2.88	0.55055	2.88	1.15393	1.98	0.9215	1.98	0.6022	2.88	0.76743	1.89	2.50721
1.9	0.14211	1.9	2.46034			1.99	1.06983	2.89	0.51298	2.89	1.14425	1.99	0.86777	1.99	0.5554	2.89	0.73976	1.9	2.46034
1.91	0.08966	1.91	2.41604			2	0.98518	2.9	0.47591	2.9	1.13165	2	0.81665	2	0.5139	2.9	0.71218	1.91	2.41604
1.92	0.0398	1.92	2.37428			2.01	0.89767	2.91	0.43987	2.91	1.11638	2.01	0.76861	2.01	0.47772	2.91	0.68519	1.92	2.37428
1.93	-0.0073	1.93	2.33497			2.02	0.80868	2.92	0.40536	2.92	1.09874	2.02	0.72396	2.02	0.44672	2.92	0.65929	1.93	2.33497
1.94	-0.05149	1.94	2.29793			2.03	0.71962	2.93	0.37287	2.93	1.07908	2.03	0.68291	2.03	0.42064	2.93	0.63494	1.94	2.29793
1.95	-0.09265	1.95	2.26296			2.04	0.63182	2.94	0.34286	2.94	1.05775	2.04	0.64554	2.04	0.39906	2.94	0.61259	1.95	2.26296
1.96	-0.13068	1.96	2.22983			2.05	0.54656	2.95	0.31576	2.95	1.03517	2.05	0.61183	2.05	0.38147	2.95	0.59268	1.96	2.22983
1.97	-0.16551	1.97	2.19829			2.06	0.465	2.96	0.29194	2.96	1.01175	2.06	0.58162	2.06	0.36727	2.96	0.5756	1.97	2.19829
1.98	-0.19711	1.98	2.1681			2.07	0.3882	2.97	0.2717	2.97	0.98793	2.07	0.55469	2.07	0.35581	2.97	0.5617	1.98	2.1681
1.99	-0.22543	1.99	2.13905			2.08	0.31705	2.98	0.2553	2.98	0.96415	2.08	0.53072	2.08	0.34641	2.98	0.55131	1.99	2.13905
2	-0.25048	2	2.11096			2.09	0.25232	2.99	0.24291	2.99	0.94085	2.09	0.50936	2.09	0.33838	2.99	0.54469	2	2.11096
2.01	-0.27226	2.01	2.0837			2.1	0.19459	3	0.23463	3	0.91847	2.1	0.49017	2.1	0.33104	3	0.54208	2.01	2.0837
2.02	-0.29082	2.02	2.05718			2.11	0.14427	3.01	0.2305	3.01	0.89742	2.11	0.47273	2.11	0.32378	3.01	0.54366	2.02	2.05718
2.03	-0.30621	2.03	2.03138			2.12	0.10162	3.02	0.23045	3.02	0.87809	2.12	0.45658	2.12	0.31603	3.02	0.54956	2.03	2.03138
2.04	-0.31849	2.04	2.00633			2.13	0.06669	3.03	0.23436	3.03	0.86084	2.13	0.4413	2.13	0.3073	3.03	0.55987	2.04	2.00633
2.05	-0.32775	2.05	1.98212			2.14	0.03942	3.04	0.24205	3.04	0.846	2.14	0.42647	2.14	0.29722	3.04	0.57459	2.05	1.98212
2.06	-0.33409	2.06	1.95892			2.15	0.01955	3.05	0.25325	3.05	0.83384	2.15	0.41174	2.15	0.28549	3.05	0.59371	2.06	1.95892
2.07	-0.33762	2.07	1.93692			2.16	0.00671	3.06	0.26765	3.06	0.82458	2.16	0.39678	2.16	0.27196	3.06	0.61713	2.07	1.93692
2.08	-0.33846	2.08	1.91636			2.17	3.90E-04	3.07	0.2849	3.07	0.8184	2.17	0.38136	2.17	0.25657	3.07	0.64471	2.08	1.91636
2.09	-0.33677	2.09	1.89751			2.18	0	3.08	0.3046	3.08	0.8154	2.18	0.3653	2.18	0.23938	3.08	0.67625	2.09	1.89751
2.1	-0.33268	2.1	1.88066			2.19	0.00485	3.09	0.32634	3.09	0.81563	2.19	0.3485	2.19	0.22055	3.09	0.7115	2.1	1.88066
2.11	-0.32634	2.11	1.8661			2.2	0.0142	3.1	0.34968	3.1	0.81909	2.2	0.33095	2.2	0.20034	3.1	0.75013	2.11	1.8661
2.12	-0.31792	2.12	1.8541			2.21	0.02727	3.11	0.3742	3.11	0.8257	2.21	0.31269	2.21	0.17909	3.11	0.79179	2.12	1.8541
2.13	-0.30757	2.13	1.84494			2.22	0.04326	3.12	0.39949	3.12	0.83532	2.22	0.29385	2.22	0.1572	3.12	0.83607	2.13	1.84494
2.14	-0.29546	2.14	1.83884			2.23	0.06137	3.13	0.42514	3.13	0.84777	2.23	0.27463	2.23	0.13512	3.13	0.8825	2.14	1.83884
2.15	-0.28173	2.15	1.83595			2.24	0.08085	3.14	0.4508	3.14	0.86279	2.24	0.25527	2.24	0.11334	3.14	0.9306	2.15	1.83595
2.16	-0.26655	2.16	1.83642			2.25	0.10096	3.15	0.47614	3.15	0.8801	2.25	0.23606	2.25	0.09234	3.15	0.97982	2.16	1.83642
2.17	-0.25006	2.17	1.84028			2.26	0.12104	3.16	0.5009	3.16	0.89934	2.26	0.21733	2.26	0.07261	3.16	1.0296	2.17	1.84028
2.18	-0.2324	2.18	1.84752			2.27	0.14049	3.17	0.52487	3.17	0.92016	2.27	0.19942	2.27	0.05458	3.17	1.07937	2.18	1.84752
2.19	-0.21369	2.19	1.85805			2.28	0.15879	3.18	0.54787	3.18	0.94212	2.28	0.1827	2.28	0.03868	3.18	1.12852	2.19	1.85805
2.2	-0.19404	2.2	1.87171			2.29	0.17552	3.19	0.56981	3.19	0.96482	2.29	0.1675	2.29	0.02522	3.19	1.17645	2.2	1.87171
2.21	-0.17357	2.21	1.88825			2.3	0.19034	3.2	0.59065	3.2	0.98778	2.3	0.15415	2.3	0.01449	3.2	1.22255	2.21	1.88825
2.22	-0.15237	2.22	1.9074			2.31	0.20302	3.21	0.6104	3.21	1.01057	2.31	0.14296	2.31	0.00666	3.21	1.26624	2.22	1.9074
2.23	-0.13051	2.23	1.92878			2.32	0.21342	3.22	0.62911	3.22	1.03273	2.32	0.13419	2.32	0.00183	3.22	1.30694	2.23	1.92878
2.24	-0.10805	2.24	1.95201			2.33	0.22147	3.23	0.64689	3.23	1.05381	2.33	0.12804	2.33	0	3.23	1.34411	2.24	1.95201
2.25	-0.08506	2.25	1.97665			2.34	0.22722	3.24	0.66387	3.24	1.07338	2.34	0.12467	2.34	0.00109	3.24	1.37725	2.25	1.97665
2.26	-0.06159	2.26	2.00226			2.35	0.23077	3.25	0.68022	3.25	1.09102	2.35	0.12419	2.35	0.00492	3.25	1.4059	2.26	2.00226
2.27	-0.03767	2.27	2.02838			2.36	0.2323	3.26	0.6961	3.26	1.10637	2.36	0.12663	2.36	0.01126	3.26	1.42966	2.27	2.02838
2.28	-0.01333	2.28	2.05457			2.37	0.23206	3.27	0.71171	3.27	1.11908	2.37	0.13197	2.37	0.01978	3.27	1.4482	2.28	2.05457
2.29	0.01138	2.29	2.08041			2.38	0.23031	3.28	0.7272	3.28	1.12884	2.38	0.14012	2.38	0.03012	3.28	1.46122	2.29	2.08041
2.3	0.03644	2.3	2.10554			2.39	0.2274	3.29	0.74273	3.29	1.1354	2.39	0.15094	2.39	0.04188	3.29	1.46854	2.3	2.10554
2.31	0.06183	2.31	2.12963			2.4	0.22366	3.3	0.75844	3.3	1.13855	2.4	0.16426	2.4	0.05464	3.3	1.47002	2.31	2.12963
2.32	0.0875	2.32	2.15242			2.41	0.21945	3.31	0.7744	3.31	1.13813	2.41	0.17985	2.41	0.06797	3.31	1.46561	2.32	2.15242
2.33	0.11342	2.33	2.17374			2.42	0.21515	3.32	0.79068	3.32	1.13402	2.42	0.19745	2.42	0.08146	3.32	1.45534	2.33	2.17374
2.34	0.13955	2.34	2.19348			2.43	0.21111	3.33	0.80726	3.33	1.12618	2.43	0.21678	2.43	0.09473	3.33	1.4393	2.34	2.19348
2.35	0.16583	2.35	2.21162			2.44	0.20767	3.34	0.82409	3.34	1.1146	2.44	0.23754	2.44	0.10744	3.34	1.41768	2.35	2.21162
2.36	0.19221	2.36	2.22823			2.45	0.20517	3.35	0.84107	3.35	1.09934	2.45	0.25945	2.45	0.11932	3.35	1.39071	2.36	2.22823
2.37	0.21863	2.37	2.24346			2.46	0.2039	3.36	0.85805	3.36	1.08049	2.46	0.2822	2.46	0.13016	3.36	1.35871	2.37	2.24346
2.38	0.24501	2.38	2.25752			2.47	0.20413	3.37	0.8748	3.37	1.0582	2.47	0.30554	2.47	0.13983	3.37	1.32205	2.38	2.25752
2.39	0.27127	2.39	2.27071			2.48	0.2061	3.38	0.89109	3.38	1.03266	2.48	0.3292	2.48	0.14829	3.38	1.28114	2.39	2.27071
2.4	0.29734	2.4	2.28336			2.49	0.20998	3.39	0.9066	3.39	1.0041	2.49	0.35296	2.49	0.15557	3.39	1.23644	2.4	2.28336
2.41	0.32312	2.41	2.29588			2.5	0.21595	3.4	0.92104	3.4	0.9728	2.5	0.37664	2.5	0.16179	3.4	1.18845	2.41	2.29588
2.42	0.34853	2.42	2.30866			2.51	0.22413	3.41	0.93404	3.41	0.93904	2.51	0.40009	2.51	0.16717	3.41	1.13769	2.42	2.30866
2.43	0.37348	2.43	2.32213			2.52	0.23459	3.42	0.94527	3.42	0.90314	2.52	0.4232	2.52	0.17197	3.42	1.08469	2.43	2.32213
2.44	0.39788	2.44	2.33671			2.53	0.24739	3.43	0.95437	3.43	0.86546	2.53	0.4459	2.53	0.17652	3.43	1.02998	2.44	2.33671
2.45	0.42165	2.45	2.35278			2.54	0.26253	3.44	0.96102	3.44	0.82634	2.54	0.46816	2.54	0.1812	3.44	0.97411	2.45	2.35278
2.46	0.44472	2.46	2.37069			2.55	0.28002	3.45	0.9649	3.45	0.78615	2.55	0.48997	2.55	0.18643	3.45	0.91758	2.46	2.37069
2.47	0.467	2.47	2.39072			2.56	0.29979	3.46	0.96574	3.46	0.74525	2.56	0.51137	2.56	0.19262	3.46	0.86091	2.47	2.39072
2.48	0.48844	2.48	2.41309			2.57	0.32178	3.47	0.96333	3.47	0.70402	2.57	0.53241	2.57	0.2002	3.47	0.80455	2.48	2.41309
2.49	0.50899	2.49	2.43793			2.58	0.34589	3.48	0.9575	3.48	0.66279	2.58	0.55317	2.58	0.20958	3.48	0.74895	2.49	2.43793
2.5	0.5286	2.5	2.46526			2.59	0.37202	3.49	0.94816	3.49	0.62192	2.59	0.57371	2.59	0.22111	3.49	0.69451	2.5	2.46526
2.51	0.54723	2.51	2.49501			2.6	0.4	3.5	0.93527	3.5	0.58173	2.6	0.59412	2.6	0.23512	3.5	0.64158	2.51	2.49501
2.52	0.56487	2.52	2.52702			2.61	0.4297	3.51	0.91888	3.51	0.54252	2.61	0.61446	2.61	0.25186	3.51	0.59046	2.52	2.52702
2.53	0.5815	2.53	2.56099			2.62	0.46092	3.52	0.89911	3.52	0.50455	2.62	0.6348	2.62	0.27148	3.52	0.54143	2.53	2.56099
2.54	0.59712	2.54	2.59654			2.63	0.49348	3.53	0.87615	3.53	0.46808	2.63	0.65517	2.63	0.29407	3.53	0.49469	2.54	2.59654
2.55	0.61172	2.55	2.6332			2.64	0.52716	3.54	0.85027	3.54	0.43332	2.64	0.67558	2.64	0.31962	3.54	0.45041	2.55	2.6332
2.56	0.62532	2.56	2.67041			2.65	0.56173	3.55	0.82179	3.55	0.40044	2.65	0.696	2.65	0.34801	3.55	0.40872	2.56	2.67041
2.57	0.63793	2.57	2.70754			2.66	0.59694	3.56	0.79111	3.56	0.36958	2.66	0.71639	2.66	0.37904	3.56	0.36971	2.57	2.70754
2.58	0.64958	2.58	2.7439			2.67	0.63252	3.57	0.75866	3.57	0.34084	2.67	0.73664	2.67	0.41239	3.57	0.33342	2.58	2.7439
2.59	0.66028	2.59	2.77878			2.68	0.66818	3.58	0.72489	3.58	0.3143	2.68	0.75663	2.68	0.44768	3.58	0.29986	2.59	2.77878
2.6	0.67005	2.6	2.81145			2.69	0.70364	3.59	0.69033	3.59	0.28998	2.69	0.7762	2.69	0.48445	3.59	0.26903	2.6	2.81145
2.61	0.67891	2.61	2.84118			2.7	0.73857	3.6	0.65546	3.6	0.26786	2.7	0.79515	2.7	0.52215	3.6	0.24089	2.61	2.84118
2.62	0.6869	2.62	2.86729			2.71	0.77265	3.61	0.62079	3.61	0.24793	2.71	0.81328	2.71	0.56023	3.61	0.21538	2.62	2.86729
2.63	0.69402	2.63	2.88913			2.72	0.80554	3.62	0.58683	3.62	0.23009	2.72	0.83033	2.72	0.59806	3.62	0.19243	2.63	2.88913
2.64	0.70029	2.64	2.90612			2.73	0.8369	3.63	0.55403	3.63	0.21425	2.73	0.84607	2.73	0.63503	3.63	0.17197	2.64	2.90612
2.65	0.70574	2.65	2.9178			2.74	0.86639	3.64	0.52281	3.64	0.20029	2.74	0.86023	2.74	0.67053	3.64	0.1539	2.65	2.9178
2.66	0.71038	2.66	2.92378			2.75	0.89366	3.65	0.49355	3.65	0.18806	2.75	0.87258	2.75	0.70396	3.65	0.13814	2.66	2.92378
2.67	0.71422	2.67	2.92382			2.76	0.91837	3.66	0.46657	3.66	0.17739	2.76	0.88287	2.76	0.73479	3.66	0.12461	2.67	2.92382
2.68	0.71728	2.68	2.9178			2.77	0.9402	3.67	0.44212	3.67	0.16811	2.77	0.8909	2.77	0.76254	3.67	0.11321	2.68	2.9178
2.69	0.71956	2.69	2.90575			2.78	0.95885	3.68	0.42037	3.68	0.16003	2.78	0.89649	2.78	0.78681	3.68	0.10385	2.69	2.90575
2.7	0.7211	2.7	2.88781			2.79	0.97403	3.69	0.40142	3.69	0.15295	2.79	0.89949	2.79	0.8073	3.69	0.09646	2.7	2.88781
2.71	0.7219	2.71	2.86431			2.8	0.9855	3.7	0.3853	3.7	0.1467	2.8	0.89982	2.8	0.82379	3.7	0.09096	2.71	2.86431
2.72	0.722	2.72	2.83568			2.81	0.99303	3.71	0.37195	3.71	0.14109	2.81	0.89743	2.81	0.83619	3.71	0.08727	2.72	2.83568
2.73	0.72141	2.73	2.80249			2.82	0.99647	3.72	0.36125	3.72	0.13594	2.82	0.89233	2.82	0.84454	3.72	0.0853	2.73	2.80249
2.74	0.72017	2.74	2.76543			2.83	0.99568	3.73	0.35302	3.73	0.13108	2.83	0.88461	2.83	0.84895	3.73	0.08499	2.74	2.76543
2.75	0.71832	2.75	2.72528			2.84	0.9906	3.74	0.347	3.74	0.12638	2.84	0.8744	2.84	0.84969	3.74	0.08626	2.75	2.72528
2.76	0.71589	2.76	2.68292			2.85	0.9812	3.75	0.3429	3.75	0.1217	2.85	0.86189	2.85	0.84711	3.75	0.08901	2.76	2.68292
2.77	0.71294	2.77	2.63928			2.86	0.96754	3.76	0.34036	3.76	0.11694	2.86	0.84734	2.86	0.84167	3.76	0.09317	2.77	2.63928
2.78	0.70951	2.78	2.59531			2.87	0.94971	3.77	0.33904	3.77	0.11201	2.87	0.83107	2.87	0.8339	3.77	0.09862	2.78	2.59531
2.79	0.70566	2.79	2.55201			2.88	0.92788	3.78	0.33853	3.78	0.10686	2.88	0.81342	2.88	0.82442	3.78	0.10528	2.79	2.55201
2.8	0.70145	2.8	2.51032			2.89	0.90225	3.79	0.33844	3.79	0.10145	2.89	0.7948	2.89	0.81389	3.79	0.11301	2.8	2.51032
2.81	0.69692	2.81	2.4712			2.9	0.87309	3.8	0.3384	3.8	0.09578	2.9	0.77564	2.9	0.80299	3.8	0.12171	2.81	2.4712
2.82	0.69213	2.82	2.43551			2.91	0.84074	3.81	0.33802	3.81	0.08986	2.91	0.75641	2.91	0.79246	3.81	0.13123	2.82	2.43551
2.83	0.68713	2.83	2.40405			2.92	0.80554	3.82	0.33697	3.82	0.08373	2.92	0.73758	2.92	0.78298	3.82	0.14144	2.83	2.40405
2.84	0.68197	2.84	2.3775			2.93	0.7679	3.83	0.33495	3.83	0.07746	2.93	0.71962	2.93	0.77524	3.83	0.1522	2.84	2.3775
2.85	0.67668	2.85	2.35644			2.94	0.72826	3.84	0.33171	3.84	0.07111	2.94	0.70302	2.94	0.76987	3.84	0.16335	2.85	2.35644
2.86	0.6713	2.86	2.34131			2.95	0.68705	3.85	0.32703	3.85	0.0648	2.95	0.68823	2.95	0.76744	3.85	0.17476	2.86	2.34131
2.87	0.66585	2.87	2.33242			2.96	0.64476	3.86	0.32077	3.86	0.05862	2.96	0.67569	2.96	0.76845	3.86	0.18627	2.87	2.33242
2.88	0.66034	2.88	2.32993			2.97	0.60185	3.87	0.31284	3.87	0.05271	2.97	0.6658	2.97	0.7733	3.87	0.19777	2.88	2.32993
2.89	0.65477	2.89	2.33383			2.98	0.55878	3.88	0.30323	3.88	0.04719	2.98	0.65891	2.98	0.78227	3.88	0.20912	2.89	2.33383
2.9	0.64913	2.9	2.34399			2.99	0.51599	3.89	0.29196	3.89	0.04219	2.99	0.65533	2.99	0.79556	3.89	0.22022	2.9	2.34399
2.91	0.64341	2.91	2.36012			3	0.47392	3.9	0.27913	3.9	0.03785	3	0.65532	3	0.81323	3.9	0.23098	2.91	2.36012
2.92	0.63758	2.92	2.38182			3.01	0.43296	3.91	0.2649	3.91	0.0343	3.01	0.65906	3.01	0.83524	3.91	0.24135	2.92	2.38182
2.93	0.63161	2.93	2.40853			3.02	0.39347	3.92	0.24946	3.92	0.03167	3.02	0.66668	3.02	0.86141	3.92	0.25129	2.93	2.40853
2.94	0.62546	2.94	2.43962			3.03	0.35575	3.93	0.23307	3.93	0.03008	3.03	0.67825	3.03	0.89147	3.93	0.2608	2.94	2.43962
2.95	0.61909	2.95	2.47436			3.04	0.32007	3.94	0.216	3.94	0.02964	3.04	0.69376	3.04	0.92505	3.94	0.26992	2.95	2.47436
2.96	0.61245	2.96	2.51196			3.05	0.28665	3.95	0.19857	3.95	0.03046	3.05	0.71313	3.05	0.96166	3.95	0.27869	2.96	2.51196
2.97	0.60552	2.97	2.55158			3.06	0.25564	3.96	0.18111	3.96	0.03262	3.06	0.73624	3.06	1.00076	3.96	0.28724	2.97	2.55158
2.98	0.59824	2.98	2.59235			3.07	0.22715	3.97	0.16396	3.97	0.0362	3.07	0.7629	3.07	1.04173	3.97	0.29567	2.98	2.59235
2.99	0.5906	2.99	2.6334			3.08	0.20123	3.98	0.14747	3.98	0.04127	3.08	0.79286	3.08	1.0839	3.98	0.30417	2.99	2.6334
3	0.58257	3	2.6739			3.09	0.17789	3.99	0.13199	3.99	0.04788	3.09	0.82582	3.09	1.12657	3.99	0.31292	3	2.6739
3.01	0.57415	3.01	2.71303			3.1	0.1571	4	0.11783	4	0.05607	3.1	0.86145	3.1	1.16903	4	0.32214	3.01	2.71303
3.02	0.56533	3.02	2.75004			3.11	0.13876	4.01	0.10532	4.01	0.06587	3.11	0.89937	3.11	1.21058	4.01	0.33206	3.02	2.75004
3.03	0.55614	3.03	2.78427			3.12	0.12276	4.02	0.09473	4.02	0.0773	3.12	0.93916	3.12	1.25051	4.02	0.34294	3.03	2.78427
3.04	0.54659	3.04	2.81512			3.13	0.10897	4.03	0.08632	4.03	0.09037	3.13	0.98041	3.13	1.28817	4.03	0.35503	3.04	2.81512
3.05	0.53674	3.05	2.8421			3.14	0.09721	4.04	0.08031	4.04	0.10509	3.14	1.02267	3.14	1.32296	4.04	0.3686	3.05	2.8421
3.06	0.52664	3.06	2.86483			3.15	0.08731	4.05	0.07688	4.05	0.12145	3.15	1.06547	3.15	1.35433	4.05	0.38388	3.06	2.86483
3.07	0.51636	3.07	2.88304			3.16	0.07909	4.06	0.07616	4.06	0.13944	3.16	1.10836	3.16	1.38182	4.06	0.40113	3.07	2.88304
3.08	0.50597	3.08	2.89657			3.17	0.07236	4.07	0.07826	4.07	0.15907	3.17	1.15088	3.17	1.40502	4.07	0.42055	3.08	2.89657
3.09	0.49554	3.09	2.90534			3.18	0.06695	4.08	0.08323	4.08	0.1803	3.18	1.19259	3.18	1.42364	4.08	0.44233	3.09	2.90534
3.1	0.48518	3.1	2.90943			3.19	0.0627	4.09	0.09108	4.09	0.20314	3.19	1.23304	3.19	1.43746	4.09	0.46661	3.1	2.90943
3.11	0.47496	3.11	2.90895			3.2	0.05946	4.1	0.10179	4.1	0.22755	3.2	1.27181	3.2	1.44635	4.1	0.49349	3.11	2.90895
3.12	0.46496	3.12	2.90415			3.21	0.05711	4.11	0.1153	4.11	0.25353	3.21	1.3085	3.21	1.45027	4.11	0.52303	3.12	2.90415
3.13	0.45528	3.13	2.89532			3.22	0.05556	4.12	0.1315	4.12	0.28104	3.22	1.34275	3.22	1.44928	4.12	0.55523	3.13	2.89532
3.14	0.44598	3.14	2.88282			3.23	0.05474	4.13	0.15027	4.13	0.31007	3.23	1.3742	3.23	1.44348	4.13	0.59003	3.14	2.88282
3.15	0.43713	3.15	2.86705			3.24	0.0546	4.14	0.17144	4.14	0.34057	3.24	1.40253	3.24	1.43309	4.14	0.62731	3.15	2.86705
3.16	0.42877	3.16	2.84844			3.25	0.05514	4.15	0.19482	4.15	0.37251	3.25	1.42745	3.25	1.41835	4.15	0.6669	3.16	2.84844
3.17	0.42094	3.17	2.82743			3.26	0.05635	4.16	0.22019	4.16	0.40583	3.26	1.44872	3.26	1.39957	4.16	0.70857	3.17	2.82743
3.18	0.41366	3.18	2.80448			3.27	0.05828	4.17	0.24733	4.17	0.44048	3.27	1.4661	3.27	1.3771	4.17	0.75202	3.18	2.80448
3.19	0.40694	3.19	2.78			3.28	0.06097	4.18	0.27598	4.18	0.47637	3.28	1.47941	3.28	1.35133	4.18	0.79691	3.19	2.78
3.2	0.40076	3.2	2.7544			3.29	0.06448	4.19	0.30587	4.19	0.51341	3.29	1.48849	3.29	1.32263	4.19	0.84285	3.2	2.7544
3.21	0.39511	3.21	2.72806			3.3	0.0689	4.2	0.33672	4.2	0.55149	3.3	1.49323	3.3	1.29144	4.2	0.88941	3.21	2.72806
3.22	0.38993	3.22	2.7013			3.31	0.07429	4.21	0.36825	4.21	0.59048	3.31	1.49354	3.31	1.25813	4.21	0.9361	3.22	2.7013
3.23	0.38519	3.23	2.67438			3.32	0.08073	4.22	0.40016	4.22	0.63022	3.32	1.48938	3.32	1.22312	4.22	0.98245	3.23	2.67438
3.24	0.38081	3.24	2.64753			3.33	0.0883	4.23	0.43215	4.23	0.67053	3.33	1.48074	3.33	1.18678	4.23	1.02792	3.24	2.64753
3.25	0.37674	3.25	2.62092			3.34	0.09705	4.24	0.46393	4.24	0.71121	3.34	1.46765	3.34	1.14945	4.24	1.072	3.25	2.62092
3.26	0.3729	3.26	2.59466			3.35	0.10702	4.25	0.49519	4.25	0.75203	3.35	1.45017	3.35	1.11145	4.25	1.11417	3.26	2.59466
3.27	0.36923	3.27	2.5688			3.36	0.11824	4.26	0.52564	4.26	0.79274	3.36	1.4284	3.36	1.07308	4.26	1.1539	3.27	2.5688
3.28	0.36565	3.28	2.54335			3.37	0.1307	4.27	0.555	4.27	0.83308	3.37	1.40248	3.37	1.03457	4.27	1.1907	3.28	2.54335
3.29	0.3621	3.29	2.51831			3.38	0.14438	4.28	0.58299	4.28	0.87275	3.38	1.37258	3.38	0.99614	4.28	1.22411	3.29	2.51831
3.3	0.35853	3.3	2.4936			3.39	0.15922	4.29	0.60936	4.29	0.91145	3.39	1.33891	3.39	0.95797	4.29	1.25371	3.3	2.4936
3.31	0.3549	3.31	2.46915			3.4	0.17515	4.3	0.63386	4.3	0.94887	3.4	1.30169	3.4	0.92019	4.3	1.2791	3.31	2.46915
3.32	0.35117	3.32	2.44488			3.41	0.19206	4.31	0.65626	4.31	0.98468	3.41	1.26122	3.41	0.88291	4.31	1.29995	3.32	2.44488
3.33	0.34733	3.33	2.42068			3.42	0.20983	4.32	0.67637	4.32	1.01858	3.42	1.21777	3.42	0.84621	4.32	1.316	3.33	2.42068
3.34	0.34338	3.34	2.39647			3.43	0.22829	4.33	0.69403	4.33	1.05023	3.43	1.17167	3.43	0.81014	4.33	1.32704	3.34	2.39647
3.35	0.33931	3.35	2.37218			3.44	0.24728	4.34	0.7091	4.34	1.07934	3.44	1.12328	3.44	0.77473	4.34	1.33293	3.35	2.37218
3.36	0.33516	3.36	2.34775			3.45	0.26661	4.35	0.72147	4.35	1.10562	3.45	1.07294	3.45	0.74	4.35	1.33359	3.36	2.34775
3.37	0.33097	3.37	2.32318			3.46	0.28609	4.36	0.73108	4.36	1.12881	3.46	1.02105	3.46	0.70596	4.36	1.32903	3.37	2.32318
3.38	0.32677	3.38	2.29847			3.47	0.30551	4.37	0.73792	4.37	1.14868	3.47	0.96799	3.47	0.6726	4.37	1.31931	3.38	2.29847
3.39	0.32262	3.39	2.27367			3.48	0.32466	4.38	0.742	4.38	1.16503	3.48	0.91416	3.48	0.63992	4.38	1.30457	3.39	2.27367
3.4	0.31857	3.4	2.24888			3.49	0.34334	4.39	0.74338	4.39	1.1777	3.49	0.85994	3.49	0.60792	4.39	1.28502	3.4	2.24888
3.41	0.3147	3.41	2.22423			3.5	0.36136	4.4	0.74218	4.4	1.18658	3.5	0.80574	3.5	0.57661	4.4	1.26093	3.41	2.22423
3.42	0.31106	3.42	2.19987			3.51	0.37854	4.41	0.73855	4.41	1.19163	3.51	0.75191	3.51	0.54598	4.41	1.23262	3.42	2.19987
3.43	0.3077	3.43	2.17599			3.52	0.3947	4.42	0.73268	4.42	1.19282	3.52	0.69884	3.52	0.51605	4.42	1.20047	3.43	2.17599
3.44	0.30469	3.44	2.15283			3.53	0.40969	4.43	0.7248	4.43	1.19021	3.53	0.64685	3.53	0.48686	4.43	1.1649	3.44	2.15283
3.45	0.30206	3.45	2.13061			3.54	0.42338	4.44	0.71518	4.44	1.18389	3.54	0.59627	3.54	0.45843	4.44	1.12638	3.45	2.13061
3.46	0.29985	3.46	2.10958			3.55	0.43568	4.45	0.70411	4.45	1.17402	3.55	0.54737	3.55	0.43081	4.45	1.08539	3.46	2.10958
3.47	0.29809	3.47	2.08998			3.56	0.44649	4.46	0.69191	4.46	1.16081	3.56	0.50041	3.56	0.40405	4.46	1.04246	3.47	2.08998
3.48	0.29678	3.48	2.07205			3.57	0.45577	4.47	0.67892	4.47	1.14451	3.57	0.4556	3.57	0.3782	4.47	0.99811	3.48	2.07205
3.49	0.29594	3.49	2.056			3.58	0.46347	4.48	0.66548	4.48	1.1254	3.58	0.41313	3.58	0.35332	4.48	0.95288	3.49	2.056
3.5	0.29553	3.5	2.04203			3.59	0.46958	4.49	0.65195	4.49	1.10382	3.59	0.37312	3.59	0.32947	4.49	0.90731	3.5	2.04203
3.51	0.29555	3.51	2.03029			3.6	0.47413	4.5	0.63865	4.5	1.08015	3.6	0.33567	3.6	0.30671	4.5	0.86193	3.51	2.03029
3.52	0.29596	3.52	2.02088			3.61	0.47713	4.51	0.62592	4.51	1.05474	3.61	0.30083	3.61	0.28509	4.51	0.81724	3.52	2.02088
3.53	0.29671	3.53	2.01387			3.62	0.47864	4.52	0.61404	4.52	1.02802	3.62	0.26863	3.62	0.26466	4.52	0.77374	3.53	2.01387
3.54	0.29775	3.54	2.00925			3.63	0.47872	4.53	0.60328	4.53	1.00039	3.63	0.23903	3.63	0.24547	4.53	0.73189	3.54	2.00925
3.55	0.29904	3.55	2.00699			3.64	0.47745	4.54	0.59386	4.54	0.97224	3.64	0.21198	3.64	0.22752	4.54	0.6921	3.55	2.00699
3.56	0.30052	3.56	2.00697			3.65	0.4749	4.55	0.58596	4.55	0.94398	3.65	0.1874	3.65	0.21086	4.55	0.65477	3.56	2.00697
3.57	0.30214	3.57	2.00902			3.66	0.47116	4.56	0.57969	4.56	0.91598	3.66	0.16518	3.66	0.19547	4.56	0.62022	3.57	2.00902
3.58	0.30384	3.58	2.01295			3.67	0.46634	4.57	0.57514	4.57	0.88859	3.67	0.14516	3.67	0.18135	4.57	0.58876	3.58	2.01295
3.59	0.30558	3.59	2.01848			3.68	0.46051	4.58	0.57229	4.58	0.86211	3.68	0.12721	3.68	0.16847	4.58	0.56061	3.59	2.01848
3.6	0.30732	3.6	2.02531			3.69	0.45378	4.59	0.57109	4.59	0.83684	3.69	0.11117	3.69	0.15681	4.59	0.53597	3.6	2.02531
3.61	0.30903	3.61	2.03312			3.7	0.44624	4.6	0.57143	4.6	0.81299	3.7	0.09685	3.7	0.14632	4.6	0.51497	3.61	2.03312
3.62	0.31069	3.62	2.04156			3.71	0.43798	4.61	0.57314	4.61	0.79075	3.71	0.08409	3.71	0.13694	4.61	0.49768	3.62	2.04156
3.63	0.31229	3.63	2.05028			3.72	0.42907	4.62	0.57599	4.62	0.77026	3.72	0.07272	3.72	0.12861	4.62	0.48413	3.63	2.05028
3.64	0.31383	3.64	2.05891			3.73	0.4196	4.63	0.57971	4.63	0.75158	3.73	0.06257	3.73	0.12125	4.63	0.4743	3.64	2.05891
3.65	0.31532	3.65	2.06711			3.74	0.40966	4.64	0.584	4.64	0.73475	3.74	0.05351	3.74	0.1148	4.64	0.4681	3.65	2.06711
3.66	0.31678	3.66	2.07458			3.75	0.3993	4.65	0.58852	4.65	0.71974	3.75	0.0454	3.75	0.10918	4.65	0.46541	3.66	2.07458
3.67	0.31822	3.67	2.08103			3.76	0.38861	4.66	0.59291	4.66	0.7065	3.76	0.03811	3.76	0.10431	4.66	0.46607	3.67	2.08103
3.68	0.31969	3.68	2.08624			3.77	0.37766	4.67	0.59682	4.67	0.69489	3.77	0.03156	3.77	0.10012	4.67	0.46988	3.68	2.08624
3.69	0.32121	3.69	2.09004			3.78	0.36652	4.68	0.59988	4.68	0.68479	3.78	0.02568	3.78	0.09655	4.68	0.47658	3.69	2.09004
3.7	0.32282	3.7	2.09231			3.79	0.35526	4.69	0.60175	4.69	0.676	3.79	0.0204	3.79	0.09353	4.69	0.48592	3.7	2.09231
3.71	0.32456	3.71	2.09301			3.8	0.34396	4.7	0.60213	4.7	0.66832	3.8	0.01569	3.8	0.09102	4.7	0.49759	3.71	2.09301
3.72	0.32647	3.72	2.09218			3.81	0.33269	4.71	0.60073	4.71	0.66154	3.81	0.01155	3.81	0.08897	4.71	0.5113	3.72	2.09218
3.73	0.32857	3.73	2.08991			3.82	0.32155	4.72	0.59734	4.72	0.65543	3.82	0.00799	3.82	0.08735	4.72	0.52671	3.73	2.08991
3.74	0.33089	3.74	2.08638			3.83	0.3106	4.73	0.59178	4.73	0.64975	3.83	0.00502	3.83	0.08614	4.73	0.54351	3.74	2.08638
3.75	0.33346	3.75	2.08182			3.84	0.29995	4.74	0.58396	4.74	0.64429	3.84	0.00268	3.84	0.08534	4.74	0.56135	3.75	2.08182
3.76	0.33627	3.76	2.07654			3.85	0.28969	4.75	0.57383	4.75	0.63883	3.85	0.00103	3.85	0.08494	4.75	0.57991	3.76	2.07654
3.77	0.33935	3.77	2.07089			3.86	0.2799	4.76	0.56145	4.76	0.6332	3.86	1.14E-04	3.86	0.08497	4.76	0.59889	3.77	2.07089
3.78	0.34268	3.78	2.06526			3.87	0.27069	4.77	0.54693	4.77	0.62721	3.87	0	3.87	0.08543	4.77	0.61798	3.78	2.06526
3.79	0.34624	3.79	2.06007			3.88	0.26216	4.78	0.53045	4.78	0.62075	3.88	7.50E-04	3.88	0.08637	4.78	0.63691	3.79	2.06007
3.8	0.35003	3.8	2.05577			3.89	0.25439	4.79	0.51226	4.79	0.61372	3.89	0.00243	3.89	0.08782	4.79	0.65543	3.8	2.05577
3.81	0.35401	3.81	2.05281			3.9	0.24748	4.8	0.49271	4.8	0.60605	3.9	0.00509	3.9	0.08982	4.8	0.67331	3.81	2.05281
3.82	0.35816	3.82	2.05163			3.91	0.24149	4.81	0.47214	4.81	0.59771	3.91	0.00879	3.91	0.09242	4.81	0.69036	3.82	2.05163
3.83	0.36243	3.83	2.05263			3.92	0.23652	4.82	0.451	4.82	0.58873	3.92	0.01357	3.92	0.09568	4.82	0.70642	3.83	2.05263
3.84	0.3668	3.84	2.05621			3.93	0.2326	4.83	0.42973	4.83	0.57915	3.93	0.01947	3.93	0.09963	4.83	0.72135	3.84	2.05621
3.85	0.37121	3.85	2.06268			3.94	0.2298	4.84	0.40881	4.84	0.56904	3.94	0.02652	3.94	0.10434	4.84	0.73507	3.85	2.06268
3.86	0.37562	3.86	2.07232			3.95	0.22814	4.85	0.38872	4.85	0.55853	3.95	0.03472	3.95	0.10985	4.85	0.74751	3.86	2.07232
3.87	0.38001	3.87	2.08533			3.96	0.22763	4.86	0.36995	4.86	0.54775	3.96	0.04408	3.96	0.11621	4.86	0.75864	3.87	2.08533
3.88	0.38434	3.88	2.10183			3.97	0.22827	4.87	0.35296	4.87	0.53685	3.97	0.0546	3.97	0.12346	4.87	0.76846	3.88	2.10183
3.89	0.38856	3.89	2.12186			3.98	0.23003	4.88	0.33817	4.88	0.526	3.98	0.06627	3.98	0.13164	4.88	0.777	3.89	2.12186
3.9	0.39265	3.9	2.14536			3.99	0.23288	4.89	0.32597	4.89	0.51538	3.99	0.07905	3.99	0.14079	4.89	0.7843	3.9	2.14536
3.91	0.39659	3.91	2.17221			4	0.23674	4.9	0.31669	4.9	0.50515	4	0.09293	4	0.15092	4.9	0.79043	3.91	2.17221
3.92	0.40036	3.92	2.20218			4.01	0.24154	4.91	0.31057	4.91	0.4955	4.01	0.10786	4.01	0.16207	4.91	0.79546	3.92	2.20218
3.93	0.40393	3.93	2.23497			4.02	0.2472	4.92	0.30781	4.92	0.48657	4.02	0.12382	4.02	0.17424	4.92	0.7995	3.93	2.23497
3.94	0.40729	3.94	2.2702			4.03	0.2536	4.93	0.30852	4.93	0.47851	4.03	0.14076	4.03	0.18745	4.93	0.80262	3.94	2.2702
3.95	0.41042	3.95	2.30743			4.04	0.26062	4.94	0.3127	4.94	0.47144	4.04	0.15864	4.04	0.2017	4.94	0.80493	3.95	2.30743
3.96	0.41332	3.96	2.34616			4.05	0.26816	4.95	0.32031	4.95	0.46544	4.05	0.17742	4.05	0.21699	4.95	0.8065	3.96	2.34616
3.97	0.41598	3.97	2.38585			4.06	0.27607	4.96	0.3312	4.96	0.46057	4.06	0.19708	4.06	0.2333	4.96	0.80742	3.97	2.38585
3.98	0.41838	3.98	2.42593			4.07	0.28425	4.97	0.34515	4.97	0.45685	4.07	0.21757	4.07	0.25063	4.97	0.80775	3.98	2.42593
3.99	0.42051	3.99	2.4658			4.08	0.29255	4.98	0.36185	4.98	0.4543	4.08	0.23887	4.08	0.26896	4.98	0.80752	3.99	2.4658
4	0.42236	4	2.50489			4.09	0.30089	4.99	0.38097	4.99	0.45285	4.09	0.26094	4.09	0.28824	4.99	0.80677	4	2.50489
4.01	0.42392	4.01	2.54262			4.1	0.30914	5	0.40208	5	0.45245	4.1	0.28376	4.1	0.30845	5	0.8055	4.01	2.54262
4.02	0.42515	4.02	2.57843			4.11	0.31722	5.01	0.42475	5.01	0.45298	4.11	0.3073	4.11	0.32955	5.01	0.80367	4.02	2.57843
4.03	0.42605	4.03	2.61183			4.12	0.32505	5.02	0.44849	5.02	0.45432	4.12	0.33154	4.12	0.35149	5.02	0.80126	4.03	2.61183
4.04	0.42659	4.04	2.64237			4.13	0.33259	5.03	0.47281	5.03	0.45632	4.13	0.35644	4.13	0.3742	5.03	0.79818	4.04	2.64237
4.05	0.42675	4.05	2.66964			4.14	0.33978	5.04	0.49724	5.04	0.4588	4.14	0.38197	4.14	0.39762	5.04	0.79435	4.05	2.66964
4.06	0.4265	4.06	2.69334			4.15	0.34662	5.05	0.52129	5.05	0.46158	4.15	0.40809	4.15	0.42168	5.05	0.78966	4.06	2.69334
4.07	0.42583	4.07	2.71324			4.16	0.3531	5.06	0.54453	5.06	0.46447	4.16	0.43475	4.16	0.44629	5.06	0.78399	4.07	2.71324
4.08	0.42471	4.08	2.72917			4.17	0.35924	5.07	0.56655	5.07	0.46728	4.17	0.4619	4.17	0.47136	5.07	0.7772	4.08	2.72917
4.09	0.42314	4.09	2.74108			4.18	0.36508	5.08	0.587	5.08	0.46982	4.18	0.48946	4.18	0.49678	5.08	0.76915	4.09	2.74108
4.1	0.42109	4.1	2.74897			4.19	0.37066	5.09	0.60559	5.09	0.4719	4.19	0.51736	4.19	0.52245	5.09	0.75971	4.1	2.74897
4.11	0.41857	4.11	2.75296			4.2	0.37603	5.1	0.62209	5.1	0.47338	4.2	0.5455	4.2	0.54823	5.1	0.74873	4.11	2.75296
4.12	0.41558	4.12	2.75321			4.21	0.38127	5.11	0.63634	5.11	0.47409	4.21	0.57377	4.21	0.57401	5.11	0.73609	4.12	2.75321
4.13	0.41214	4.13	2.74999			4.22	0.38645	5.12	0.64828	5.12	0.47393	4.22	0.60205	4.22	0.59964	5.12	0.72167	4.13	2.74999
4.14	0.40827	4.14	2.74359			4.23	0.39163	5.13	0.6579	5.13	0.47279	4.23	0.63021	4.23	0.62498	5.13	0.7054	4.14	2.74359
4.15	0.40401	4.15	2.73439			4.24	0.39688	5.14	0.66526	5.14	0.47062	4.24	0.6581	4.24	0.64988	5.14	0.68722	4.15	2.73439
4.16	0.39939	4.16	2.7228			4.25	0.40225	5.15	0.6705	5.15	0.46737	4.25	0.68555	4.25	0.6742	5.15	0.66707	4.16	2.7228
4.17	0.39448	4.17	2.70924			4.26	0.40778	5.16	0.67381	5.16	0.46305	4.26	0.71241	4.26	0.69777	5.16	0.64499	4.17	2.70924
4.18	0.38933	4.18	2.69417			4.27	0.41351	5.17	0.67544	5.17	0.45768	4.27	0.7385	4.27	0.72044	5.17	0.621	4.18	2.69417
4.19	0.38401	4.19	2.67804			4.28	0.41944	5.18	0.67566	5.18	0.45132	4.28	0.76365	4.28	0.74207	5.18	0.59518	4.19	2.67804
4.2	0.3786	4.2	2.6613			4.29	0.42557	5.19	0.67479	5.19	0.44404	4.29	0.78769	4.29	0.76251	5.19	0.56766	4.2	2.6613
4.21	0.37316	4.21	2.64437			4.3	0.43185	5.2	0.67316	5.2	0.43594	4.3	0.81044	4.3	0.78161	5.2	0.5386	4.21	2.64437
4.22	0.36779	4.22	2.62765			4.31	0.43824	5.21	0.67111	5.21	0.42714	4.31	0.83176	4.31	0.79927	5.21	0.50819	4.22	2.62765
4.23	0.36255	4.23	2.6115			4.32	0.44466	5.22	0.66895	5.22	0.41779	4.32	0.85148	4.32	0.81536	5.22	0.47667	4.23	2.6115
4.24	0.35751	4.24	2.59621			4.33	0.45101	5.23	0.66699	5.23	0.40801	4.33	0.86949	4.33	0.82978	5.23	0.4443	4.24	2.59621
4.25	0.35274	4.25	2.58205			4.34	0.45719	5.24	0.6655	5.24	0.39796	4.34	0.88567	4.34	0.84245	5.24	0.41137	4.25	2.58205
4.26	0.34829	4.26	2.56921			4.35	0.46305	5.25	0.66471	5.25	0.38778	4.35	0.89992	4.35	0.8533	5.25	0.3782	4.26	2.56921
4.27	0.34421	4.27	2.55782			4.36	0.46846	5.26	0.66479	5.26	0.37762	4.36	0.9122	4.36	0.8623	5.26	0.34511	4.27	2.55782
4.28	0.34052	4.28	2.54796			4.37	0.47326	5.27	0.66588	5.27	0.3676	4.37	0.92245	4.37	0.86941	5.27	0.31245	4.28	2.54796
4.29	0.33723	4.29	2.53964			4.38	0.47731	5.28	0.66803	5.28	0.35785	4.38	0.93067	4.38	0.87464	5.28	0.28056	4.29	2.53964
4.3	0.33436	4.3	2.53283			4.39	0.48044	5.29	0.67124	5.29	0.34845	4.39	0.93688	4.39	0.87799	5.29	0.24977	4.3	2.53283
4.31	0.33188	4.31	2.52743			4.4	0.48253	5.3	0.67545	5.3	0.3395	4.4	0.94112	4.4	0.87952	5.3	0.22041	4.31	2.52743
4.32	0.32976	4.32	2.52331			4.41	0.48343	5.31	0.68055	5.31	0.33106	4.41	0.94348	4.41	0.87927	5.31	0.19278	4.32	2.52331
4.33	0.32797	4.33	2.52029			4.42	0.48304	5.32	0.68636	5.32	0.32315	4.42	0.94406	4.42	0.87732	5.32	0.16717	4.33	2.52029
4.34	0.32645	4.34	2.51819			4.43	0.48126	5.33	0.69266	5.33	0.3158	4.43	0.94297	4.43	0.87377	5.33	0.14384	4.34	2.51819
4.35	0.32514	4.35	2.51677			4.44	0.47802	5.34	0.69918	5.34	0.309	4.44	0.94038	4.44	0.86872	5.34	0.12301	4.35	2.51677
4.36	0.32396	4.36	2.51581			4.45	0.47329	5.35	0.70565	5.35	0.30272	4.45	0.93644	4.45	0.8623	5.35	0.10486	4.36	2.51581
4.37	0.32285	4.37	2.51509			4.46	0.46706	5.36	0.71174	5.36	0.29691	4.46	0.93133	4.46	0.85462	5.36	0.08954	4.37	2.51509
4.38	0.32173	4.38	2.51438			4.47	0.45938	5.37	0.71716	5.37	0.29152	4.47	0.92525	4.47	0.84582	5.37	0.07716	4.38	2.51438
4.39	0.32053	4.39	2.51349			4.48	0.45029	5.38	0.72159	5.38	0.28648	4.48	0.91838	4.48	0.83604	5.38	0.06779	4.39	2.51349
4.4	0.31917	4.4	2.51222			4.49	0.43991	5.39	0.72474	5.39	0.28171	4.49	0.91093	4.49	0.82543	5.39	0.06145	4.4	2.51222
4.41	0.31761	4.41	2.51043			4.5	0.42837	5.4	0.72635	5.4	0.27712	4.5	0.90308	4.5	0.81411	5.4	0.05815	4.41	2.51043
4.42	0.3158	4.42	2.50801			4.51	0.41583	5.41	0.7262	5.41	0.27265	4.51	0.89503	4.51	0.80222	5.41	0.05782	4.42	2.50801
4.43	0.31369	4.43	2.50487			4.52	0.4025	5.42	0.72411	5.42	0.26821	4.52	0.88695	4.52	0.78988	5.42	0.06042	4.43	2.50487
4.44	0.31127	4.44	2.50098			4.53	0.38858	5.43	0.71996	5.43	0.26374	4.53	0.879	4.53	0.77722	5.43	0.06584	4.44	2.50098
4.45	0.30854	4.45	2.49635			4.54	0.37432	5.44	0.7137	5.44	0.2592	4.54	0.87133	4.54	0.76432	5.44	0.07397	4.45	2.49635
4.46	0.30549	4.46	2.49101			4.55	0.35999	5.45	0.70533	5.45	0.25456	4.55	0.86405	4.55	0.7513	5.45	0.08469	4.46	2.49101
4.47	0.30217	4.47	2.48505			4.56	0.34583	5.46	0.69492	5.46	0.2498	4.56	0.85727	4.56	0.73823	5.46	0.09785	4.47	2.48505
4.48	0.29859	4.48	2.47857			4.57	0.33213	5.47	0.6826	5.47	0.24494	4.57	0.85109	4.57	0.72517	5.47	0.11332	4.48	2.47857
4.49	0.29483	4.49	2.47172			4.58	0.31915	5.48	0.66857	5.48	0.24001	4.58	0.84554	4.58	0.71219	5.48	0.13097	4.49	2.47172
4.5	0.29094	4.5	2.46465			4.59	0.30715	5.49	0.65309	5.49	0.23508	4.59	0.84068	4.59	0.69932	5.49	0.15067	4.5	2.46465
4.51	0.28699	4.51	2.45755			4.6	0.29637	5.5	0.63645	5.5	0.23024	4.6	0.83653	4.6	0.68659	5.5	0.1723	4.51	2.45755
4.52	0.28306	4.52	2.45059			4.61	0.28704	5.51	0.61901	5.51	0.22559	4.61	0.83307	4.61	0.67403	5.51	0.19576	4.52	2.45059
4.53	0.27921	4.53	2.44396			4.62	0.27937	5.52	0.60113	5.52	0.22127	4.62	0.8303	4.62	0.66164	5.52	0.22097	4.53	2.44396
4.54	0.27554	4.54	2.43783			4.63	0.27354	5.53	0.58321	5.53	0.21744	4.63	0.82818	4.63	0.64943	5.53	0.24786	4.54	2.43783
4.55	0.27211	4.55	2.43237			4.64	0.26968	5.54	0.56566	5.54	0.21426	4.64	0.82666	4.64	0.6374	5.54	0.27639	4.55	2.43237
4.56	0.26898	4.56	2.42771			4.65	0.26791	5.55	0.54886	5.55	0.21193	4.65	0.82569	4.65	0.62554	5.55	0.30652	4.56	2.42771
4.57	0.26621	4.57	2.42397			4.66	0.26832	5.56	0.53321	5.56	0.21063	4.66	0.82522	4.66	0.61385	5.56	0.33823	4.57	2.42397
4.58	0.26384	4.58	2.42123			4.67	0.27095	5.57	0.51906	5.57	0.21058	4.67	0.82517	4.67	0.60231	5.57	0.37152	4.58	2.42123
4.59	0.26189	4.59	2.41952			4.68	0.2758	5.58	0.50673	5.58	0.21195	4.68	0.82548	4.68	0.59094	5.58	0.4064	4.59	2.41952
4.6	0.26038	4.6	2.41887			4.69	0.28287	5.59	0.4965	5.59	0.21497	4.69	0.8261	4.69	0.57972	5.59	0.44286	4.6	2.41887
4.61	0.25931	4.61	2.41922			4.7	0.29209	5.6	0.48857	5.6	0.2198	4.7	0.82697	4.7	0.56868	5.6	0.48092	4.61	2.41922
4.62	0.25866	4.62	2.42052			4.71	0.30339	5.61	0.48311	5.61	0.22662	4.71	0.82803	4.71	0.55781	5.61	0.52055	4.62	2.42052
4.63	0.25839	4.63	2.42265			4.72	0.31665	5.62	0.48021	5.62	0.2356	4.72	0.82924	4.72	0.54715	5.62	0.56175	4.63	2.42265
4.64	0.25846	4.64	2.42545			4.73	0.33176	5.63	0.47989	5.63	0.24686	4.73	0.83057	4.73	0.53673	5.63	0.60447	4.64	2.42545
4.65	0.25881	4.65	2.42875			4.74	0.34856	5.64	0.4821	5.64	0.26051	4.74	0.83198	4.74	0.52658	5.64	0.64865	4.65	2.42875
4.66	0.25938	4.66	2.43235			4.75	0.36691	5.65	0.48673	5.65	0.27663	4.75	0.83345	4.75	0.51674	5.65	0.69417	4.66	2.43235
4.67	0.2601	4.67	2.43601			4.76	0.38662	5.66	0.49361	5.66	0.29528	4.76	0.83499	4.76	0.50729	5.66	0.74092	4.67	2.43601
4.68	0.26089	4.68	2.43949			4.77	0.40752	5.67	0.50251	5.67	0.31646	4.77	0.83657	4.77	0.49826	5.67	0.78872	4.68	2.43949
4.69	0.26167	4.69	2.44253			4.78	0.42944	5.68	0.51315	5.68	0.34018	4.78	0.8382	4.78	0.48974	5.68	0.83735	4.69	2.44253
4.7	0.26239	4.7	2.44489			4.79	0.45219	5.69	0.52519	5.69	0.36638	4.79	0.83988	4.79	0.48178	5.69	0.88657	4.7	2.44489
4.71	0.26297	4.71	2.44632			4.8	0.4756	5.7	0.53828	5.7	0.39498	4.8	0.84161	4.8	0.47447	5.7	0.93608	4.71	2.44632
4.72	0.26335	4.72	2.44658			4.81	0.49951	5.71	0.55204	5.71	0.42588	4.81	0.84341	4.81	0.46788	5.71	0.98554	4.72	2.44658
4.73	0.2635	4.73	2.44547			4.82	0.52375	5.72	0.56608	5.72	0.45893	4.82	0.84527	4.82	0.46208	5.72	1.03458	4.73	2.44547
4.74	0.26338	4.74	2.44278			4.83	0.54815	5.73	0.58001	5.73	0.49397	4.83	0.84719	4.83	0.45715	5.73	1.08281	4.74	2.44278
4.75	0.26297	4.75	2.43838			4.84	0.57259	5.74	0.59343	5.74	0.53081	4.84	0.84916	4.84	0.45314	5.74	1.1298	4.75	2.43838
4.76	0.26226	4.76	2.43212			4.85	0.5969	5.75	0.60598	5.75	0.56923	4.85	0.85116	4.85	0.45012	5.75	1.1751	4.76	2.43212
4.77	0.26127	4.77	2.42395			4.86	0.62097	5.76	0.61732	5.76	0.60901	4.86	0.85317	4.86	0.44815	5.76	1.21825	4.77	2.42395
4.78	0.26001	4.78	2.41381			4.87	0.64466	5.77	0.62715	5.77	0.64988	4.87	0.85516	4.87	0.44726	5.77	1.2588	4.78	2.41381
4.79	0.25851	4.79	2.40171			4.88	0.66785	5.78	0.6352	5.78	0.69161	4.88	0.85707	4.88	0.44749	5.78	1.29629	4.79	2.40171
4.8	0.25682	4.8	2.38769			4.89	0.69043	5.79	0.64127	5.79	0.73391	4.89	0.85885	4.89	0.44887	5.79	1.33029	4.8	2.38769
4.81	0.25499	4.81	2.37185			4.9	0.71227	5.8	0.64519	5.8	0.77651	4.9	0.86044	4.9	0.4514	5.8	1.3604	4.81	2.37185
4.82	0.25307	4.82	2.35431			4.91	0.73326	5.81	0.64684	5.81	0.81915	4.91	0.86175	4.91	0.45508	5.81	1.38623	4.82	2.35431
4.83	0.25113	4.83	2.33524			4.92	0.75328	5.82	0.64618	5.82	0.86154	4.92	0.8627	4.92	0.45989	5.82	1.40746	4.83	2.33524
4.84	0.24923	4.84	2.31482			4.93	0.77221	5.83	0.6432	5.83	0.90343	4.93	0.86321	4.93	0.46581	5.83	1.42381	4.84	2.31482
4.85	0.24741	4.85	2.29329			4.94	0.78993	5.84	0.63793	5.84	0.94453	4.94	0.86317	4.94	0.47279	5.84	1.43505	4.85	2.29329
4.86	0.24574	4.86	2.27089			4.95	0.80631	5.85	0.63049	5.85	0.98461	4.95	0.86248	4.95	0.48077	5.85	1.44104	4.86	2.27089
4.87	0.24425	4.87	2.24789			4.96	0.82122	5.86	0.62098	5.86	1.02341	4.96	0.86104	4.96	0.48968	5.86	1.44169	4.87	2.24789
4.88	0.24299	4.88	2.22454			4.97	0.83454	5.87	0.60959	5.87	1.0607	4.97	0.85876	4.97	0.49944	5.87	1.43697	4.88	2.22454
4.89	0.24198	4.89	2.20114			4.98	0.84613	5.88	0.59649	5.88	1.09627	4.98	0.85554	4.98	0.50994	5.88	1.42695	4.89	2.20114
4.9	0.24123	4.9	2.17795			4.99	0.85587	5.89	0.58192	5.89	1.1299	4.99	0.85128	4.99	0.52109	5.89	1.41175	4.9	2.17795
4.91	0.24076	4.91	2.15524			5	0.86362	5.9	0.56609	5.9	1.16141	5	0.84591	5	0.53275	5.9	1.39159	4.91	2.15524
4.92	0.24055	4.92	2.13327			5.01	0.86926	5.91	0.54923	5.91	1.19062	5.01	0.83935	5.01	0.54481	5.91	1.36672	4.92	2.13327
4.93	0.24058	4.93	2.11227			5.02	0.87269	5.92	0.53159	5.92	1.21738	5.02	0.83155	5.02	0.55711	5.92	1.33748	4.93	2.11227
4.94	0.24082	4.94	2.09245			5.03	0.87379	5.93	0.51339	5.93	1.24152	5.03	0.82245	5.03	0.56951	5.93	1.30425	4.94	2.09245
4.95	0.24125	4.95	2.07401			5.04	0.8725	5.94	0.49484	5.94	1.26294	5.04	0.81203	5.04	0.58186	5.94	1.26747	4.95	2.07401
4.96	0.24181	4.96	2.05711			5.05	0.86874	5.95	0.47614	5.95	1.2815	5.05	0.80027	5.05	0.594	5.95	1.22762	4.96	2.05711
4.97	0.24245	4.97	2.04187			5.06	0.86248	5.96	0.45746	5.96	1.29713	5.06	0.78717	5.06	0.60576	5.96	1.1852	4.97	2.04187
4.98	0.24314	4.98	2.0284			5.07	0.85368	5.97	0.43897	5.97	1.30973	5.07	0.77274	5.07	0.61697	5.97	1.14074	4.98	2.0284
4.99	0.24381	4.99	2.01678			5.08	0.84237	5.98	0.42079	5.98	1.31923	5.08	0.75701	5.08	0.62747	5.98	1.09478	4.99	2.01678
5	0.24443	5	2.00703			5.09	0.82859	5.99	0.40302	5.99	1.3256	5.09	0.74004	5.09	0.63708	5.99	1.04787	5	2.00703
5.01	0.24494	5.01	1.99917			5.1	0.8124	6	0.38575	6	1.3288	5.1	0.72188	5.1	0.64565	6	1.00054	5.01	1.99917
5.02	0.2453	5.02	1.9932			5.11	0.7939	6.01	0.36902	6.01	1.3288	5.11	0.70261	5.11	0.65302	6.01	0.95331	5.02	1.9932
5.03	0.2455	5.03	1.98906			5.12	0.77324	6.02	0.35288	6.02	1.32562	5.12	0.68231	5.12	0.65903	6.02	0.90668	5.03	1.98906
5.04	0.2455	5.04	1.98671			5.13	0.75058	6.03	0.33734	6.03	1.31926	5.13	0.6611	5.13	0.66355	6.03	0.86111	5.04	1.98671
5.05	0.24529	5.05	1.98606			5.14	0.72612	6.04	0.32241	6.04	1.30977	5.14	0.63907	5.14	0.66644	6.04	0.81702	5.05	1.98606
5.06	0.24486	5.06	1.98702			5.15	0.70007	6.05	0.30807	6.05	1.2972	5.15	0.61634	5.15	0.66759	6.05	0.77479	5.06	1.98702
5.07	0.24423	5.07	1.98948			5.16	0.67268	6.06	0.29431	6.06	1.28162	5.16	0.59306	5.16	0.6669	6.06	0.73477	5.07	1.98948
5.08	0.2434	5.08	1.99334			5.17	0.64422	6.07	0.28113	6.07	1.26312	5.17	0.56934	5.17	0.6643	6.07	0.69722	5.08	1.99334
5.09	0.24241	5.09	1.99849			5.18	0.61498	6.08	0.2685	6.08	1.24181	5.18	0.54532	5.18	0.65973	6.08	0.66238	5.09	1.99849
5.1	0.24126	5.1	2.0048			5.19	0.58523	6.09	0.25641	6.09	1.21783	5.19	0.52116	5.19	0.65316	6.09	0.63044	5.1	2.0048
5.11	0.24002	5.11	2.01216			5.2	0.55529	6.1	0.24487	6.1	1.19132	5.2	0.497	5.2	0.64458	6.1	0.6015	5.11	2.01216
5.12	0.2387	5.12	2.02047			5.21	0.52544	6.11	0.23389	6.11	1.16245	5.21	0.47298	5.21	0.63402	6.11	0.57567	5.12	2.02047
5.13	0.23736	5.13	2.02962			5.22	0.49599	6.12	0.22349	6.12	1.13141	5.22	0.44925	5.22	0.62153	6.12	0.55295	5.13	2.02962
5.14	0.23603	5.14	2.03951			5.23	0.46721	6.13	0.2137	6.13	1.0984	5.23	0.42597	5.23	0.60718	6.13	0.53336	5.14	2.03951
5.15	0.23476	5.15	2.05006			5.24	0.43936	6.14	0.20458	6.14	1.06365	5.24	0.40328	5.24	0.59109	6.14	0.51683	5.15	2.05006
5.16	0.23359	5.16	2.0612			5.25	0.4127	6.15	0.1962	6.15	1.0274	5.25	0.38134	5.25	0.57339	6.15	0.50328	5.16	2.0612
5.17	0.23255	5.17	2.07286			5.26	0.38745	6.16	0.18862	6.16	0.98989	5.26	0.36027	5.26	0.55426	6.16	0.49261	5.17	2.07286
5.18	0.23167	5.18	2.08499			5.27	0.36379	6.17	0.18194	6.17	0.95138	5.27	0.34024	5.27	0.53387	6.17	0.48468	5.18	2.08499
5.19	0.23099	5.19	2.09754			5.28	0.34188	6.18	0.17625	6.18	0.91216	5.28	0.32137	5.28	0.51246	6.18	0.47934	5.19	2.09754
5.2	0.23052	5.2	2.11048			5.29	0.32187	6.19	0.17165	6.19	0.8725	5.29	0.3038	5.29	0.49025	6.19	0.47643	5.2	2.11048
5.21	0.23028	5.21	2.12379			5.3	0.30382	6.2	0.16825	6.2	0.83269	5.3	0.28765	5.3	0.46751	6.2	0.47577	5.21	2.12379
5.22	0.23028	5.22	2.13746			5.31	0.28782	6.21	0.16614	6.21	0.79301	5.31	0.27305	5.31	0.4445	6.21	0.47718	5.22	2.13746
5.23	0.23053	5.23	2.15146			5.32	0.27388	6.22	0.16542	6.22	0.75376	5.32	0.26011	5.32	0.4215	6.22	0.48048	5.23	2.15146
5.24	0.23101	5.24	2.1658			5.33	0.26199	6.23	0.16618	6.23	0.7152	5.33	0.24892	5.33	0.39879	6.23	0.4855	5.24	2.1658
5.25	0.23174	5.25	2.18047			5.34	0.25213	6.24	0.16849	6.24	0.67763	5.34	0.23958	5.34	0.37666	6.24	0.49206	5.25	2.18047
5.26	0.23269	5.26	2.19547			5.35	0.24421	6.25	0.17242	6.25	0.64129	5.35	0.23216	5.35	0.35537	6.25	0.49998	5.26	2.19547
5.27	0.23386	5.27	2.21082			5.36	0.23816	6.26	0.178	6.26	0.60645	5.36	0.22674	5.36	0.3352	6.26	0.5091	5.27	2.21082
5.28	0.23523	5.28	2.2265			5.37	0.23386	6.27	0.18527	6.27	0.57333	5.37	0.22334	5.37	0.3164	6.27	0.51926	5.28	2.2265
5.29	0.23679	5.29	2.24252			5.38	0.2312	6.28	0.19422	6.28	0.54213	5.38	0.22202	5.38	0.29918	6.28	0.5303	5.29	2.24252
5.3	0.23852	5.3	2.25889			5.39	0.23003	6.29	0.20482	6.29	0.51307	5.39	0.22277	5.39	0.28375	6.29	0.54207	5.3	2.25889
5.31	0.24041	5.31	2.27559			5.4	0.2302	6.3	0.21705	6.3	0.48628	5.4	0.22561	5.4	0.27027	6.3	0.55441	5.31	2.27559
5.32	0.24244	5.32	2.29261			5.41	0.23159	6.31	0.23083	6.31	0.46191	5.41	0.23049	5.41	0.25889	6.31	0.56718	5.32	2.29261
5.33	0.24459	5.33	2.30995			5.42	0.23403	6.32	0.24607	6.32	0.44006	5.42	0.23739	5.42	0.24969	6.32	0.58023	5.33	2.30995
5.34	0.24686	5.34	2.32758			5.43	0.2374	6.33	0.26266	6.33	0.42081	5.43	0.24623	5.43	0.24273	6.33	0.5934	5.34	2.32758
5.35	0.24922	5.35	2.34549			5.44	0.24155	6.34	0.28048	6.34	0.40418	5.44	0.25694	5.44	0.23803	6.34	0.60655	5.35	2.34549
5.36	0.25166	5.36	2.36364			5.45	0.24638	6.35	0.29938	6.35	0.3902	5.45	0.26942	5.45	0.23557	6.35	0.61952	5.36	2.36364
5.37	0.25417	5.37	2.38199			5.46	0.25178	6.36	0.3192	6.36	0.37882	5.46	0.28355	5.46	0.23528	6.36	0.63215	5.37	2.38199
5.38	0.25673	5.38	2.40051			5.47	0.25765	6.37	0.33977	6.37	0.36998	5.47	0.2992	5.47	0.23706	6.37	0.64427	5.38	2.40051
5.39	0.25934	5.39	2.41915			5.48	0.26392	6.38	0.36091	6.38	0.36359	5.48	0.31624	5.48	0.24078	6.38	0.65571	5.39	2.41915
5.4	0.26196	5.4	2.43784			5.49	0.27053	6.39	0.38243	6.39	0.35953	5.49	0.3345	5.49	0.24627	6.39	0.6663	5.4	2.43784
5.41	0.2646	5.41	2.45654			5.5	0.27744	6.4	0.40414	6.4	0.35761	5.5	0.35383	5.5	0.25333	6.4	0.67586	5.41	2.45654
5.42	0.26721	5.42	2.47517			5.51	0.28462	6.41	0.42585	6.41	0.35768	5.51	0.37406	5.51	0.26175	6.41	0.68423	5.42	2.47517
5.43	0.26979	5.43	2.49366			5.52	0.29206	6.42	0.44737	6.42	0.3595	5.52	0.39502	5.52	0.2713	6.42	0.69121	5.43	2.49366
5.44	0.2723	5.44	2.51192			5.53	0.29975	6.43	0.46851	6.43	0.36284	5.53	0.41655	5.53	0.28172	6.43	0.69666	5.44	2.51192
5.45	0.27473	5.45	2.52988			5.54	0.30769	6.44	0.4891	6.44	0.36744	5.54	0.43849	5.54	0.29278	6.44	0.7004	5.45	2.52988
5.46	0.27704	5.46	2.54743			5.55	0.3159	6.45	0.50897	6.45	0.37304	5.55	0.46068	5.55	0.30424	6.45	0.70229	5.46	2.54743
5.47	0.2792	5.47	2.56449			5.56	0.32439	6.46	0.52795	6.46	0.37935	5.56	0.48298	5.56	0.31585	6.46	0.70218	5.47	2.56449
5.48	0.28119	5.48	2.58094			5.57	0.33318	6.47	0.5459	6.47	0.38608	5.57	0.50526	5.57	0.3274	6.47	0.69997	5.48	2.58094
5.49	0.28297	5.49	2.59668			5.58	0.34227	6.48	0.56268	6.48	0.39293	5.58	0.52741	5.58	0.3387	6.48	0.69555	5.49	2.59668
5.5	0.28451	5.5	2.61161			5.59	0.35168	6.49	0.57816	6.49	0.39962	5.59	0.54934	5.59	0.34958	6.49	0.68886	5.5	2.61161
5.51	0.2858	5.51	2.6256			5.6	0.36141	6.5	0.59223	6.5	0.40586	5.6	0.57095	5.6	0.35988	6.5	0.67984	5.51	2.6256
5.52	0.2868	5.52	2.63856			5.61	0.37145	6.51	0.6048	6.51	0.41137	5.61	0.59219	5.61	0.36952	6.51	0.66848	5.52	2.63856
5.53	0.28749	5.53	2.65036			5.62	0.3818	6.52	0.61577	6.52	0.4159	5.62	0.61303	5.62	0.37843	6.52	0.65479	5.53	2.65036
5.54	0.28787	5.54	2.66091			5.63	0.39242	6.53	0.62507	6.53	0.41922	5.63	0.63342	5.63	0.38656	6.53	0.63884	5.54	2.66091
5.55	0.28791	5.55	2.67008			5.64	0.4033	6.54	0.63266	6.54	0.42109	5.64	0.65337	5.64	0.39394	6.54	0.62069	5.55	2.67008
5.56	0.28763	5.56	2.6778			5.65	0.41438	6.55	0.63849	6.55	0.42135	5.65	0.67288	5.65	0.40061	6.55	0.60048	5.56	2.6778
5.57	0.28702	5.57	2.68396			5.66	0.42561	6.56	0.64253	6.56	0.41983	5.66	0.69196	5.66	0.40666	6.56	0.57834	5.57	2.68396
5.58	0.28609	5.58	2.68849			5.67	0.43695	6.57	0.64477	6.57	0.41642	5.67	0.71065	5.67	0.41221	6.57	0.55447	5.58	2.68849
5.59	0.28486	5.59	2.69132			5.68	0.44833	6.58	0.64522	6.58	0.41104	5.68	0.72898	5.68	0.4174	6.58	0.52908	5.59	2.69132
5.6	0.28335	5.6	2.6924			5.69	0.45967	6.59	0.6439	6.59	0.40363	5.69	0.74697	5.69	0.42241	6.59	0.50242	5.6	2.6924
5.61	0.28159	5.61	2.6917			5.7	0.47093	6.6	0.64085	6.6	0.3942	5.7	0.76468	5.7	0.42744	6.6	0.47475	5.61	2.6917
5.62	0.27962	5.62	2.6892			5.71	0.48202	6.61	0.63612	6.61	0.38278	5.71	0.78212	5.71	0.4327	6.61	0.44637	5.62	2.6892
5.63	0.27746	5.63	2.6849			5.72	0.49289	6.62	0.62979	6.62	0.36945	5.72	0.79932	5.72	0.43841	6.62	0.41759	5.63	2.6849
5.64	0.27517	5.64	2.67883			5.73	0.50349	6.63	0.62194	6.63	0.35432	5.73	0.81629	5.73	0.44479	6.63	0.38873	5.64	2.67883
5.65	0.27278	5.65	2.67103			5.74	0.51376	6.64	0.6127	6.64	0.33755	5.74	0.83303	5.74	0.45207	6.64	0.36013	5.65	2.67103
5.66	0.27032	5.66	2.66159			5.75	0.52367	6.65	0.60217	6.65	0.31933	5.75	0.84952	5.75	0.46045	6.65	0.33211	5.66	2.66159
5.67	0.26786	5.67	2.65058			5.76	0.5332	6.66	0.59053	6.66	0.29988	5.76	0.86573	5.76	0.47012	6.66	0.30503	5.67	2.65058
5.68	0.26541	5.68	2.63813			5.77	0.54234	6.67	0.57792	6.67	0.27945	5.77	0.8816	5.77	0.48126	6.67	0.2792	5.68	2.63813
5.69	0.26301	5.69	2.62437			5.78	0.55108	6.68	0.56453	6.68	0.25832	5.78	0.89705	5.78	0.49402	6.68	0.25495	5.69	2.62437
5.7	0.2607	5.7	2.60946			5.79	0.55946	6.69	0.55056	6.69	0.23678	5.79	0.91201	5.79	0.5085	6.69	0.23259	5.7	2.60946
5.71	0.2585	5.71	2.59358			5.8	0.5675	6.7	0.53622	6.7	0.21515	5.8	0.92635	5.8	0.5248	6.7	0.2124	5.71	2.59358
5.72	0.25642	5.72	2.57691			5.81	0.57524	6.71	0.52174	6.71	0.19375	5.81	0.93996	5.81	0.54296	6.71	0.19465	5.72	2.57691
5.73	0.25448	5.73	2.55965			5.82	0.58276	6.72	0.50734	6.72	0.17291	5.82	0.9527	5.82	0.56298	6.72	0.17957	5.73	2.55965
5.74	0.25268	5.74	2.54202			5.83	0.59011	6.73	0.49326	6.73	0.15296	5.83	0.96442	5.83	0.58483	6.73	0.16738	5.74	2.54202
5.75	0.25102	5.75	2.52423			5.84	0.59738	6.74	0.47975	6.74	0.13422	5.84	0.97498	5.84	0.60846	6.74	0.15825	5.75	2.52423
5.76	0.2495	5.76	2.50649			5.85	0.60465	6.75	0.46704	6.75	0.117	5.85	0.98421	5.85	0.63375	6.75	0.15231	5.76	2.50649
5.77	0.24811	5.77	2.48902			5.86	0.61201	6.76	0.45536	6.76	0.10159	5.86	0.99198	5.86	0.66056	6.76	0.14969	5.77	2.48902
5.78	0.24683	5.78	2.47203			5.87	0.61955	6.77	0.44495	6.77	0.08828	5.87	0.99814	5.87	0.68872	6.77	0.15044	5.78	2.47203
5.79	0.24564	5.79	2.45569			5.88	0.62735	6.78	0.43601	6.78	0.07729	5.88	1.00256	5.88	0.71803	6.78	0.1546	5.79	2.45569
5.8	0.24453	5.8	2.4402			5.89	0.63548	6.79	0.42874	6.79	0.06886	5.89	1.00513	5.89	0.74828	6.79	0.16215	5.8	2.4402
5.81	0.24347	5.81	2.4257			5.9	0.64402	6.8	0.42329	6.8	0.06317	5.9	1.00575	5.9	0.77921	6.8	0.17307	5.81	2.4257
5.82	0.24244	5.82	2.41234			5.91	0.65301	6.81	0.41982	6.81	0.06036	5.91	1.00437	5.91	0.81056	6.81	0.18725	5.82	2.41234
5.83	0.24143	5.83	2.40022			5.92	0.66251	6.82	0.41844	6.82	0.06055	5.92	1.00094	5.92	0.84206	6.82	0.20459	5.83	2.40022
5.84	0.24041	5.84	2.38943			5.93	0.67251	6.83	0.41922	6.83	0.06381	5.93	0.99545	5.93	0.87345	6.83	0.22494	5.84	2.38943
5.85	0.23937	5.85	2.38001			5.94	0.68304	6.84	0.42221	6.84	0.07018	5.94	0.98794	5.94	0.90443	6.84	0.2481	5.85	2.38001
5.86	0.23831	5.86	2.37199			5.95	0.69406	6.85	0.42742	6.85	0.07964	5.95	0.97844	5.95	0.93474	6.85	0.27386	5.86	2.37199
5.87	0.23722	5.87	2.36535			5.96	0.70552	6.86	0.4348	6.86	0.09217	5.96	0.96706	5.96	0.96411	6.86	0.30199	5.87	2.36535
5.88	0.23609	5.88	2.36006			5.97	0.71737	6.87	0.4443	6.87	0.10767	5.97	0.95392	5.97	0.99228	6.87	0.3322	5.88	2.36006
5.89	0.23493	5.89	2.35606			5.98	0.72951	6.88	0.4558	6.88	0.12605	5.98	0.93917	5.98	1.01902	6.88	0.36423	5.89	2.35606
5.9	0.23374	5.9	2.35324			5.99	0.74182	6.89	0.46916	6.89	0.14717	5.99	0.92299	5.99	1.04409	6.89	0.39774	5.9	2.35324
5.91	0.23253	5.91	2.35149			6	0.75418	6.9	0.4842	6.9	0.17085	6	0.90558	6	1.06729	6.9	0.43243	5.91	2.35149
5.92	0.23131	5.92	2.35066			6.01	0.76643	6.91	0.50069	6.91	0.1969	6.01	0.88718	6.01	1.08844	6.91	0.46797	5.92	2.35066
5.93	0.2301	5.93	2.3506			6.02	0.7784	6.92	0.51841	6.92	0.22513	6.02	0.86803	6.02	1.10737	6.92	0.504	5.93	2.3506
5.94	0.22891	5.94	2.35115			6.03	0.78992	6.93	0.5371	6.93	0.2553	6.03	0.84837	6.03	1.12394	6.93	0.54019	5.94	2.35115
5.95	0.22774	5.95	2.35211			6.04	0.80078	6.94	0.55647	6.94	0.28719	6.04	0.82848	6.04	1.13804	6.94	0.5762	5.95	2.35211
5.96	0.22663	5.96	2.35332			6.05	0.81079	6.95	0.57623	6.95	0.32056	6.05	0.80862	6.05	1.14957	6.95	0.61168	5.96	2.35332
5.97	0.22556	5.97	2.35457			6.06	0.81976	6.96	0.59609	6.96	0.35517	6.06	0.78904	6.06	1.15846	6.96	0.64633	5.97	2.35457
5.98	0.22456	5.98	2.35571			6.07	0.82747	6.97	0.61574	6.97	0.39078	6.07	0.77001	6.07	1.16467	6.97	0.67982	5.98	2.35571
5.99	0.22363	5.99	2.35655			6.08	0.83374	6.98	0.63489	6.98	0.42718	6.08	0.75174	6.08	1.16815	6.98	0.71186	5.99	2.35655
6	0.22277	6	2.35694			6.09	0.83839	6.99	0.65327	6.99	0.46413	6.09	0.73448	6.09	1.16892	6.99	0.7422	6	2.35694
6.01	0.22197	6.01	2.35675			6.1	0.84123	7	0.6706	7	0.50142	6.1	0.7184	6.1	1.16697	7	0.77057	6.01	2.35675
6.02	0.22123	6.02	2.35584			6.11	0.84212	7.01	0.68664	7.01	0.53887	6.11	0.7037	6.11	1.16234	7.01	0.79678	6.02	2.35584
6.03	0.22054	6.03	2.35413			6.12	0.84092	7.02	0.70118	7.02	0.57629	6.12	0.69052	6.12	1.15508	7.02	0.82065	6.03	2.35413
6.04	0.21989	6.04	2.35153			6.13	0.83751	7.03	0.71404	7.03	0.61352	6.13	0.67898	6.13	1.14524	7.03	0.84203	6.04	2.35153
6.05	0.21925	6.05	2.348			6.14	0.83182	7.04	0.72505	7.04	0.65041	6.14	0.66916	6.14	1.13293	7.04	0.86084	6.05	2.348
6.06	0.21861	6.06	2.3435			6.15	0.82378	7.05	0.7341	7.05	0.68683	6.15	0.66114	6.15	1.11822	7.05	0.877	6.06	2.3435
6.07	0.21796	6.07	2.33804			6.16	0.81336	7.06	0.74112	7.06	0.72266	6.16	0.65495	6.16	1.10124	7.06	0.8905	6.07	2.33804
6.08	0.21726	6.08	2.33162			6.17	0.80057	7.07	0.74607	7.07	0.75779	6.17	0.65058	6.17	1.08211	7.07	0.90138	6.08	2.33162
6.09	0.2165	6.09	2.32429			6.18	0.78543	7.08	0.74894	7.08	0.79214	6.18	0.64803	6.18	1.06097	7.08	0.90969	6.09	2.32429
6.1	0.21567	6.1	2.31611			6.19	0.768	7.09	0.74978	7.09	0.82562	6.19	0.64724	6.19	1.03798	7.09	0.91555	6.1	2.31611
6.11	0.21475	6.11	2.30714			6.2	0.74838	7.1	0.74866	7.1	0.85816	6.2	0.64817	6.2	1.01331	7.1	0.91912	6.11	2.30714
6.12	0.21373	6.12	2.29748			6.21	0.72668	7.11	0.74567	7.11	0.88968	6.21	0.65071	6.21	0.98715	7.11	0.92059	6.12	2.29748
6.13	0.21259	6.13	2.28722			6.22	0.70306	7.12	0.74097	7.12	0.92012	6.22	0.65479	6.22	0.95968	7.12	0.92017	6.13	2.28722
6.14	0.21135	6.14	2.27645			6.23	0.67768	7.13	0.73471	7.13	0.94942	6.23	0.66028	6.23	0.93112	7.13	0.91813	6.14	2.27645
6.15	0.20999	6.15	2.26528			6.24	0.65074	7.14	0.72707	7.14	0.9775	6.24	0.66707	6.24	0.90168	7.14	0.91476	6.15	2.26528
6.16	0.20853	6.16	2.25382			6.25	0.62246	7.15	0.71827	7.15	1.0043	6.25	0.67504	6.25	0.87159	7.15	0.91035	6.16	2.25382
6.17	0.20698	6.17	2.24215			6.26	0.59308	7.16	0.70852	7.16	1.02974	6.26	0.68406	6.26	0.84108	7.16	0.90523	6.17	2.24215
6.18	0.20535	6.18	2.23038			6.27	0.56282	7.17	0.69803	7.17	1.05373	6.27	0.694	6.27	0.81039	7.17	0.89972	6.18	2.23038
6.19	0.20367	6.19	2.21858			6.28	0.53197	7.18	0.68706	7.18	1.07619	6.28	0.70473	6.28	0.77976	7.18	0.89416	6.19	2.21858
6.2	0.20196	6.2	2.20684			6.29	0.50077	7.19	0.67582	7.19	1.09703	6.29	0.71611	6.29	0.74942	7.19	0.88888	6.2	2.20684
6.21	0.20024	6.21	2.19521			6.3	0.4695	7.2	0.66454	7.2	1.11614	6.3	0.72802	6.3	0.71962	7.2	0.88421	6.21	2.19521
6.22	0.19855	6.22	2.18375			6.31	0.43842	7.21	0.65344	7.21	1.13341	6.31	0.74033	6.31	0.69058	7.21	0.88043	6.22	2.18375
6.23	0.19691	6.23	2.1725			6.32	0.4078	7.22	0.64272	7.22	1.14873	6.32	0.75291	6.32	0.66251	7.22	0.87784	6.23	2.1725
6.24	0.19536	6.24	2.16148			6.33	0.37789	7.23	0.63258	7.23	1.162	6.33	0.76563	6.33	0.63564	7.23	0.87668	6.24	2.16148
6.25	0.19391	6.25	2.15073			6.34	0.34894	7.24	0.62319	7.24	1.1731	6.34	0.77837	6.34	0.61014	7.24	0.87717	6.25	2.15073
6.26	0.1926	6.26	2.14025			6.35	0.32118	7.25	0.6147	7.25	1.18192	6.35	0.791	6.35	0.58618	7.25	0.8795	6.26	2.14025
6.27	0.19144	6.27	2.13005			6.36	0.29483	7.26	0.60725	7.26	1.18836	6.36	0.80339	6.36	0.56391	7.26	0.88379	6.27	2.13005
6.28	0.19046	6.28	2.12014			6.37	0.27007	7.27	0.60093	7.27	1.19233	6.37	0.81541	6.37	0.54345	7.27	0.89013	6.28	2.12014
6.29	0.18967	6.29	2.11053			6.38	0.24709	7.28	0.59585	7.28	1.19373	6.38	0.82692	6.38	0.52489	7.28	0.89858	6.29	2.11053
6.3	0.18907	6.3	2.10123			6.39	0.22604	7.29	0.59205	7.29	1.19251	6.39	0.83777	6.39	0.50829	7.29	0.90911	6.3	2.10123
6.31	0.18868	6.31	2.09223			6.4	0.20704	7.3	0.58958	7.3	1.18862	6.4	0.84783	6.4	0.49368	7.3	0.92168	6.31	2.09223
6.32	0.18849	6.32	2.08358			6.41	0.19019	7.31	0.58845	7.31	1.18202	6.41	0.85693	6.41	0.48107	7.31	0.93617	6.32	2.08358
6.33	0.18849	6.33	2.07528			6.42	0.17556	7.32	0.58865	7.32	1.17271	6.42	0.86493	6.42	0.47043	7.32	0.95244	6.33	2.07528
6.34	0.18869	6.34	2.06739			6.43	0.16321	7.33	0.59014	7.33	1.16072	6.43	0.87165	6.43	0.46168	7.33	0.97027	6.34	2.06739
6.35	0.18905	6.35	2.05995			6.44	0.15315	7.34	0.59287	7.34	1.14608	6.44	0.87695	6.44	0.45475	7.34	0.98943	6.35	2.05995
6.36	0.18957	6.36	2.05302			6.45	0.14537	7.35	0.59676	7.35	1.12888	6.45	0.88066	6.45	0.44952	7.35	1.00965	6.36	2.05302
6.37	0.19023	6.37	2.04668			6.46	0.13985	7.36	0.60173	7.36	1.10921	6.46	0.88262	6.46	0.44583	7.36	1.03061	6.37	2.04668
6.38	0.19099	6.38	2.041			6.47	0.13651	7.37	0.60764	7.37	1.08721	6.47	0.88267	6.47	0.44354	7.37	1.05197	6.38	2.041
6.39	0.19185	6.39	2.03609			6.48	0.13529	7.38	0.61438	7.38	1.06303	6.48	0.88068	6.48	0.44247	7.38	1.07338	6.39	2.03609
6.4	0.19276	6.4	2.03205			6.49	0.13608	7.39	0.62179	7.39	1.03686	6.49	0.8765	6.49	0.44242	7.39	1.09447	6.4	2.03205
6.41	0.19372	6.41	2.02897			6.5	0.13876	7.4	0.62972	7.4	1.00891	6.5	0.87002	6.5	0.4432	7.4	1.11486	6.41	2.02897
6.42	0.19468	6.42	2.02698			6.51	0.14319	7.41	0.63798	7.41	0.9794	6.51	0.86115	6.51	0.44461	7.41	1.13416	6.42	2.02698
6.43	0.19564	6.43	2.02617			6.52	0.14922	7.42	0.6464	7.42	0.94859	6.52	0.8498	6.52	0.44644	7.42	1.15201	6.43	2.02617
6.44	0.19656	6.44	2.02665			6.53	0.15669	7.43	0.65478	7.43	0.91672	6.53	0.83594	6.53	0.44851	7.43	1.16805	6.44	2.02665
6.45	0.19743	6.45	2.02851			6.54	0.16542	7.44	0.6629	7.44	0.88408	6.54	0.81953	6.54	0.45063	7.44	1.18191	6.45	2.02851
6.46	0.19823	6.46	2.03182			6.55	0.17523	7.45	0.67057	7.45	0.85094	6.55	0.80061	6.55	0.45263	7.45	1.1933	6.46	2.03182
6.47	0.19894	6.47	2.03665			6.56	0.18595	7.46	0.67756	7.46	0.81758	6.56	0.77921	6.56	0.45436	7.46	1.2019	6.47	2.03665
6.48	0.19955	6.48	2.04305			6.57	0.19738	7.47	0.68366	7.47	0.78428	6.57	0.75543	6.57	0.45569	7.47	1.20746	6.48	2.04305
6.49	0.20006	6.49	2.05102			6.58	0.20935	7.48	0.68866	7.48	0.75131	6.58	0.72938	6.58	0.45651	7.48	1.20975	6.49	2.05102
6.5	0.20045	6.5	2.06056			6.59	0.22169	7.49	0.69234	7.49	0.71893	6.59	0.70122	6.59	0.45674	7.49	1.20859	6.5	2.06056
6.51	0.20072	6.51	2.07164			6.6	0.23422	7.5	0.6945	7.5	0.68738	6.6	0.67114	6.6	0.4563	7.5	1.20382	6.51	2.07164
6.52	0.20086	6.52	2.08419			6.61	0.24678	7.51	0.69493	7.51	0.65689	6.61	0.63937	6.61	0.45517	7.51	1.19535	6.52	2.08419
6.53	0.20088	6.53	2.09812			6.62	0.25923	7.52	0.69346	7.52	0.62766	6.62	0.60616	6.62	0.45333	7.52	1.18312	6.53	2.09812
6.54	0.20078	6.54	2.1133			6.63	0.27142	7.53	0.68993	7.53	0.59988	6.63	0.57179	6.63	0.4508	7.53	1.1671	6.54	2.1133
6.55	0.20057	6.55	2.1296			6.64	0.28324	7.54	0.68417	7.54	0.5737	6.64	0.53657	6.64	0.44758	7.54	1.14732	6.55	2.1296
6.56	0.20023	6.56	2.14683			6.65	0.29456	7.55	0.67608	7.55	0.54923	6.65	0.50082	6.65	0.44373	7.55	1.12385	6.56	2.14683
6.57	0.19979	6.57	2.16481			6.66	0.3053	7.56	0.66554	7.56	0.52658	6.66	0.46488	6.66	0.43931	7.56	1.09679	6.57	2.16481
6.58	0.19925	6.58	2.18333			6.67	0.31538	7.57	0.6525	7.57	0.5058	6.67	0.42907	6.67	0.43439	7.57	1.06629	6.58	2.18333
6.59	0.19861	6.59	2.20217			6.68	0.32473	7.58	0.63692	7.58	0.48693	6.68	0.39374	6.68	0.42902	7.58	1.03253	6.59	2.20217
6.6	0.19788	6.6	2.22109			6.69	0.33329	7.59	0.61881	7.59	0.46998	6.69	0.35923	6.69	0.4233	7.59	0.99571	6.6	2.22109
6.61	0.19708	6.61	2.23989			6.7	0.34104	7.6	0.59819	7.6	0.4549	6.7	0.32586	6.7	0.41729	7.6	0.95609	6.61	2.23989
6.62	0.19621	6.62	2.25833			6.71	0.34795	7.61	0.57516	7.61	0.44166	6.71	0.29394	6.71	0.41106	7.61	0.91393	6.62	2.25833
6.63	0.19528	6.63	2.2762			6.72	0.35401	7.62	0.54982	7.62	0.43017	6.72	0.26374	6.72	0.40468	7.62	0.86952	6.63	2.2762
6.64	0.1943	6.64	2.2933			6.73	0.35921	7.63	0.52235	7.63	0.42033	6.73	0.23553	6.73	0.39821	7.63	0.82318	6.64	2.2933
6.65	0.19328	6.65	2.30947			6.74	0.36358	7.64	0.49293	7.64	0.41202	6.74	0.20952	6.74	0.39167	7.64	0.77523	6.65	2.30947
6.66	0.19223	6.66	2.32457			6.75	0.36712	7.65	0.46181	7.65	0.4051	6.75	0.18592	6.75	0.38511	7.65	0.72601	6.66	2.32457
6.67	0.19115	6.67	2.33847			6.76	0.36987	7.66	0.42925	7.66	0.39942	6.76	0.16488	6.76	0.37854	7.66	0.67589	6.67	2.33847
6.68	0.19006	6.68	2.35109			6.77	0.37185	7.67	0.39558	7.67	0.39481	6.77	0.14651	6.77	0.37196	7.67	0.62523	6.68	2.35109
6.69	0.18896	6.69	2.3624			6.78	0.37312	7.68	0.36111	7.68	0.39112	6.78	0.1309	6.78	0.36536	7.68	0.57439	6.69	2.3624
6.7	0.18786	6.7	2.37239			6.79	0.3737	7.69	0.32623	7.69	0.38816	6.79	0.11808	6.79	0.35873	7.69	0.52374	6.7	2.37239
6.71	0.18676	6.71	2.38109			6.8	0.37365	7.7	0.2913	7.7	0.38577	6.8	0.10806	6.8	0.35204	7.7	0.47364	6.71	2.38109
6.72	0.18567	6.72	2.38858			6.81	0.37301	7.71	0.25672	7.71	0.38378	6.81	0.10081	6.81	0.34526	7.71	0.42447	6.72	2.38858
6.73	0.18459	6.73	2.39495			6.82	0.37184	7.72	0.2229	7.72	0.38202	6.82	0.09626	6.82	0.33837	7.72	0.37657	6.73	2.39495
6.74	0.18353	6.74	2.40035			6.83	0.37019	7.73	0.19023	7.73	0.38034	6.83	0.09433	6.83	0.33132	7.73	0.3303	6.74	2.40035
6.75	0.18247	6.75	2.40494			6.84	0.36811	7.74	0.1591	7.74	0.3786	6.84	0.09489	6.84	0.32411	7.74	0.28599	6.75	2.40494
6.76	0.18143	6.76	2.4089			6.85	0.36566	7.75	0.1299	7.75	0.37667	6.85	0.09781	6.85	0.31671	7.75	0.24396	6.76	2.4089
6.77	0.1804	6.77	2.41244			6.86	0.36288	7.76	0.10298	7.76	0.37444	6.86	0.10293	6.86	0.30914	7.76	0.20451	6.77	2.41244
6.78	0.17937	6.78	2.41577			6.87	0.35985	7.77	0.07866	7.77	0.3718	6.87	0.11009	6.87	0.30141	7.77	0.16792	6.78	2.41577
6.79	0.17834	6.79	2.41909			6.88	0.35662	7.78	0.05724	7.78	0.36868	6.88	0.1191	6.88	0.29355	7.78	0.13445	6.79	2.41909
6.8	0.1773	6.8	2.42262			6.89	0.35326	7.79	0.03896	7.79	0.36502	6.89	0.12981	6.89	0.28564	7.79	0.10434	6.8	2.42262
6.81	0.17625	6.81	2.42655			6.9	0.34982	7.8	0.02404	7.8	0.36077	6.9	0.14202	6.9	0.27776	7.8	0.07777	6.81	2.42655
6.82	0.17518	6.82	2.43105			6.91	0.34636	7.81	0.01261	7.81	0.35591	6.91	0.15557	6.91	0.27002	7.81	0.05492	6.82	2.43105
6.83	0.17409	6.83	2.43628			6.92	0.34297	7.82	0.00478	7.82	0.35044	6.92	0.17028	6.92	0.26256	7.82	0.03593	6.83	2.43628
6.84	0.17296	6.84	2.44234			6.93	0.33971	7.83	5.83E-04	7.83	0.34437	6.93	0.18601	6.93	0.25555	7.83	0.0209	6.84	2.44234
6.85	0.1718	6.85	2.44932			6.94	0.33666	7.84	0	7.84	0.33774	6.94	0.20262	6.94	0.24916	7.84	0.0099	6.85	2.44932
6.86	0.1706	6.86	2.45725			6.95	0.33388	7.85	0.00295	7.85	0.33059	6.95	0.21996	6.95	0.2436	7.85	0.00293	6.86	2.45725
6.87	0.16937	6.87	2.46613			6.96	0.33146	7.86	0.00931	7.86	0.323	6.96	0.23794	6.96	0.23908	7.86	0	6.87	2.46613
6.88	0.16809	6.88	2.47592			6.97	0.32948	7.87	0.01888	7.87	0.31503	6.97	0.25643	6.97	0.23585	7.87	0.00104	6.88	2.47592
6.89	0.16678	6.89	2.48651			6.98	0.32801	7.88	0.03143	7.88	0.3068	6.98	0.27537	6.98	0.23413	7.88	0.00595	6.89	2.48651
6.9	0.16543	6.9	2.49776			6.99	0.32714	7.89	0.04667	7.89	0.2984	6.99	0.29467	6.99	0.23416	7.89	0.0146	6.9	2.49776
6.91	0.16406	6.91	2.5095			7	0.32694	7.9	0.06427	7.9	0.28996	7	0.31427	7	0.23616	7.9	0.02681	6.91	2.5095
6.92	0.16267	6.92	2.5215			7.01	0.32748	7.91	0.08389	7.91	0.28159	7.01	0.33413	7.01	0.24036	7.91	0.04237	6.92	2.5215
6.93	0.16128	6.93	2.53352			7.02	0.32883	7.92	0.10512	7.92	0.27343	7.02	0.35419	7.02	0.24694	7.92	0.06102	6.93	2.53352
6.94	0.15989	6.94	2.54529			7.03	0.33106	7.93	0.12759	7.93	0.26562	7.03	0.37442	7.03	0.25608	7.93	0.08249	6.94	2.54529
6.95	0.15852	6.95	2.5565			7.04	0.33422	7.94	0.15087	7.94	0.25829	7.04	0.39479	7.04	0.26791	7.94	0.10646	6.95	2.5565
6.96	0.15718	6.96	2.56687			7.05	0.33836	7.95	0.17456	7.95	0.25158	7.05	0.41528	7.05	0.28253	7.95	0.13261	6.96	2.56687
6.97	0.15589	6.97	2.57607			7.06	0.34351	7.96	0.19825	7.96	0.24564	7.06	0.43586	7.06	0.3	7.96	0.16059	6.97	2.57607
6.98	0.15465	6.98	2.58382			7.07	0.3497	7.97	0.22156	7.97	0.24058	7.07	0.4565	7.07	0.32031	7.97	0.19002	6.98	2.58382
6.99	0.15348	6.99	2.58982			7.08	0.35694	7.98	0.24413	7.98	0.23655	7.08	0.47719	7.08	0.34343	7.98	0.22054	6.99	2.58982
7	0.15238	7	2.59381			7.09	0.36523	7.99	0.26562	7.99	0.23366	7.09	0.49788	7.09	0.36927	7.99	0.25176	7	2.59381
7.01	0.15136	7.01	2.59557			7.1	0.37454	8	0.28575	8	0.23201	7.1	0.51857	7.1	0.39766	8	0.28333	7.01	2.59557
7.02	0.15043	7.02	2.5949			7.11	0.38485	8.01	0.30428	8.01	0.23171	7.11	0.53921	7.11	0.42842	8.01	0.31486	7.02	2.5949
7.03	0.14958	7.03	2.59164			7.12	0.3961	8.02	0.32099	8.02	0.23283	7.12	0.55978	7.12	0.46129	8.02	0.34601	7.03	2.59164
7.04	0.14881	7.04	2.58569			7.13	0.40823	8.03	0.33575	8.03	0.23545	7.13	0.58024	7.13	0.49597	8.03	0.37646	7.04	2.58569
7.05	0.14812	7.05	2.577			7.14	0.42117	8.04	0.34847	8.04	0.23961	7.14	0.60056	7.14	0.53211	8.04	0.4059	7.05	2.577
7.06	0.14749	7.06	2.56558			7.15	0.43481	8.05	0.35912	8.05	0.24535	7.15	0.6207	7.15	0.56934	8.05	0.43405	7.06	2.56558
7.07	0.14692	7.07	2.55147			7.16	0.44907	8.06	0.36771	8.06	0.25267	7.16	0.64065	7.16	0.60724	8.06	0.46067	7.07	2.55147
7.08	0.14639	7.08	2.53479			7.17	0.46382	8.07	0.37432	8.07	0.26158	7.17	0.66037	7.17	0.64537	8.07	0.48557	7.08	2.53479
7.09	0.14589	7.09	2.51571			7.18	0.47893	8.08	0.37909	8.08	0.27203	7.18	0.67984	7.18	0.68328	8.08	0.50859	7.09	2.51571
7.1	0.14541	7.1	2.49441			7.19	0.49429	8.09	0.38219	8.09	0.28398	7.19	0.69903	7.19	0.72051	8.09	0.5296	7.1	2.49441
7.11	0.14493	7.11	2.47116			7.2	0.50976	8.1	0.38385	8.1	0.29736	7.2	0.71794	7.2	0.7566	8.1	0.54853	7.11	2.47116
7.12	0.14445	7.12	2.44624			7.21	0.52519	8.11	0.38432	8.11	0.31209	7.21	0.73656	7.21	0.7911	8.11	0.56535	7.12	2.44624
7.13	0.14394	7.13	2.41997			7.22	0.54047	8.12	0.38391	8.12	0.32804	7.22	0.75489	7.22	0.82357	8.12	0.58007	7.13	2.41997
7.14	0.14341	7.14	2.39268			7.23	0.55544	8.13	0.38293	8.13	0.3451	7.23	0.77294	7.23	0.85361	8.13	0.59274	7.14	2.39268
7.15	0.14284	7.15	2.36473			7.24	0.57	8.14	0.38172	8.14	0.36311	7.24	0.79071	7.24	0.88085	8.14	0.60346	7.15	2.36473
7.16	0.14225	7.16	2.33646			7.25	0.58402	8.15	0.38062	8.15	0.38192	7.25	0.80823	7.25	0.90497	8.15	0.61235	7.16	2.33646
7.17	0.14164	7.17	2.30822			7.26	0.59739	8.16	0.38	8.16	0.40137	7.26	0.8255	7.26	0.92568	8.16	0.61956	7.17	2.30822
7.18	0.14101	7.18	2.28037			7.27	0.61002	8.17	0.38018	8.17	0.42126	7.27	0.84257	7.27	0.94276	8.17	0.62529	7.18	2.28037
7.19	0.14037	7.19	2.2532			7.28	0.62183	8.18	0.3815	8.18	0.44141	7.28	0.85944	7.28	0.95605	8.18	0.62975	7.19	2.2532
7.2	0.13976	7.2	2.22703			7.29	0.63276	8.19	0.38428	8.19	0.46163	7.29	0.87614	7.29	0.96543	8.19	0.63316	7.2	2.22703
7.21	0.13918	7.21	2.2021			7.3	0.64274	8.2	0.3888	8.2	0.48172	7.3	0.89269	7.3	0.97087	8.2	0.63576	7.21	2.2021
7.22	0.13866	7.22	2.17863			7.31	0.65175	8.21	0.39531	8.21	0.5015	7.31	0.90909	7.31	0.97238	8.21	0.63779	7.22	2.17863
7.23	0.13822	7.23	2.15681			7.32	0.65977	8.22	0.40401	8.22	0.52077	7.32	0.92535	7.32	0.97003	8.22	0.63949	7.23	2.15681
7.24	0.13788	7.24	2.13678			7.33	0.66679	8.23	0.41509	8.23	0.53936	7.33	0.94145	7.33	0.96398	8.23	0.64111	7.24	2.13678
7.25	0.13767	7.25	2.11862			7.34	0.67283	8.24	0.42867	8.24	0.55709	7.34	0.95738	7.34	0.95441	8.24	0.64287	7.25	2.11862
7.26	0.13761	7.26	2.10238			7.35	0.67792	8.25	0.44481	8.25	0.57382	7.35	0.97309	7.35	0.94157	8.25	0.64498	7.26	2.10238
7.27	0.13771	7.27	2.08806			7.36	0.6821	8.26	0.46355	8.26	0.58941	7.36	0.98853	7.36	0.92574	8.26	0.64764	7.27	2.08806
7.28	0.13799	7.28	2.07563			7.37	0.68541	8.27	0.48485	8.27	0.60373	7.37	1.00364	7.37	0.90725	8.27	0.65102	7.28	2.07563
7.29	0.13844	7.29	2.06502			7.38	0.68791	8.28	0.50864	8.28	0.61669	7.38	1.01832	7.38	0.88646	8.28	0.65524	7.29	2.06502
7.3	0.13907	7.3	2.05612			7.39	0.68968	8.29	0.53479	8.29	0.62821	7.39	1.03247	7.39	0.86375	8.29	0.66044	7.3	2.05612
7.31	0.13987	7.31	2.04881			7.4	0.69077	8.3	0.56312	8.3	0.63824	7.4	1.04598	7.4	0.83951	8.3	0.66668	7.31	2.04881
7.32	0.14081	7.32	2.04293			7.41	0.69128	8.31	0.59342	8.31	0.64674	7.41	1.05869	7.41	0.81415	8.31	0.674	7.32	2.04293
7.33	0.14188	7.33	2.03834			7.42	0.69126	8.32	0.62543	8.32	0.65371	7.42	1.07047	7.42	0.78807	8.32	0.68243	7.33	2.03834
7.34	0.14304	7.34	2.03486			7.43	0.6908	8.33	0.65886	8.33	0.65917	7.43	1.08115	7.43	0.76167	8.33	0.69193	7.34	2.03486
7.35	0.14425	7.35	2.03234			7.44	0.68996	8.34	0.69339	8.34	0.66314	7.44	1.09057	7.44	0.73531	8.34	0.70246	7.35	2.03234
7.36	0.14547	7.36	2.03061			7.45	0.6888	8.35	0.72867	8.35	0.66571	7.45	1.09856	7.45	0.70936	8.35	0.71393	7.36	2.03061
7.37	0.14665	7.37	2.02956			7.46	0.68739	8.36	0.76433	8.36	0.66693	7.46	1.10495	7.46	0.68415	8.36	0.72622	7.37	2.02956
7.38	0.14775	7.38	2.02904			7.47	0.68577	8.37	0.8	8.37	0.66693	7.47	1.10956	7.47	0.65996	8.37	0.73919	7.38	2.02904
7.39	0.14871	7.39	2.02896			7.48	0.68397	8.38	0.83531	8.38	0.6658	7.48	1.11223	7.48	0.63705	8.38	0.75268	7.39	2.02896
7.4	0.14948	7.4	2.02926			7.49	0.68205	8.39	0.86986	8.39	0.66368	7.49	1.11282	7.49	0.61564	8.39	0.7665	7.4	2.02926
7.41	0.15003	7.41	2.02989			7.5	0.68	8.4	0.90329	8.4	0.6607	7.5	1.11118	7.5	0.59589	8.4	0.78045	7.41	2.02989
7.42	0.15032	7.42	2.03084			7.51	0.67785	8.41	0.93525	8.41	0.65702	7.51	1.10721	7.51	0.57793	8.41	0.79433	7.42	2.03084
7.43	0.15032	7.43	2.03212			7.52	0.6756	8.42	0.96539	8.42	0.65277	7.52	1.1008	7.52	0.56185	8.42	0.80793	7.43	2.03212
7.44	0.15	7.44	2.03377			7.53	0.67324	8.43	0.99339	8.43	0.64813	7.53	1.09189	7.53	0.54768	8.43	0.82101	7.44	2.03377
7.45	0.14937	7.45	2.03585			7.54	0.67075	8.44	1.01898	8.44	0.64324	7.54	1.08044	7.54	0.53541	8.44	0.83336	7.45	2.03585
7.46	0.14841	7.46	2.03846			7.55	0.66813	8.45	1.04189	8.45	0.63824	7.55	1.06643	7.55	0.525	8.45	0.84478	7.46	2.03846
7.47	0.14715	7.47	2.04168			7.56	0.66533	8.46	1.06192	8.46	0.63328	7.56	1.04988	7.56	0.51638	8.46	0.85506	7.47	2.04168
7.48	0.14562	7.48	2.04563			7.57	0.66233	8.47	1.07889	8.47	0.6285	7.57	1.03084	7.57	0.50942	8.47	0.86402	7.48	2.04563
7.49	0.14384	7.49	2.05042			7.58	0.6591	8.48	1.09266	8.48	0.62402	7.58	1.00939	7.58	0.504	8.48	0.8715	7.49	2.05042
7.5	0.14187	7.5	2.05617			7.59	0.6556	8.49	1.10315	8.49	0.61995	7.59	0.98565	7.59	0.49994	8.49	0.87735	7.5	2.05617
7.51	0.13976	7.51	2.06297			7.6	0.6518	8.5	1.11032	8.5	0.61639	7.6	0.95974	7.6	0.49706	8.5	0.88146	7.51	2.06297
7.52	0.13758	7.52	2.07091			7.61	0.64765	8.51	1.11415	8.51	0.61343	7.61	0.93185	7.61	0.49518	8.51	0.88373	7.52	2.07091
7.53	0.1354	7.53	2.08006			7.62	0.64314	8.52	1.11469	8.52	0.61113	7.62	0.90215	7.62	0.4941	8.52	0.88412	7.53	2.08006
7.54	0.13328	7.54	2.09047			7.63	0.63822	8.53	1.11203	8.53	0.60956	7.63	0.87087	7.63	0.49361	8.53	0.88259	7.54	2.09047
7.55	0.1313	7.55	2.10215			7.64	0.63287	8.54	1.10628	8.54	0.60874	7.64	0.83823	7.64	0.49352	8.54	0.87914	7.55	2.10215
7.56	0.12952	7.56	2.11508			7.65	0.62707	8.55	1.09761	8.55	0.60872	7.65	0.80449	7.65	0.49364	8.55	0.87384	7.56	2.11508
7.57	0.128	7.57	2.12922			7.66	0.6208	8.56	1.08622	8.56	0.60949	7.66	0.7699	7.66	0.49379	8.56	0.86674	7.57	2.12922
7.58	0.1268	7.58	2.14448			7.67	0.61404	8.57	1.07232	8.57	0.61107	7.67	0.73472	7.67	0.49381	8.57	0.85796	7.58	2.14448
7.59	0.12595	7.59	2.16074			7.68	0.60679	8.58	1.05617	8.58	0.61344	7.68	0.69923	7.68	0.49356	8.58	0.84765	7.59	2.16074
7.6	0.12549	7.6	2.17785			7.69	0.59904	8.59	1.03805	8.59	0.61657	7.69	0.66369	7.69	0.49292	8.59	0.83598	7.6	2.17785
7.61	0.12543	7.61	2.19562			7.7	0.59079	8.6	1.01823	8.6	0.62045	7.7	0.62838	7.7	0.49179	8.6	0.82315	7.61	2.19562
7.62	0.12577	7.62	2.21387			7.71	0.58204	8.61	0.99702	8.61	0.62503	7.71	0.59354	7.71	0.4901	8.61	0.80939	7.62	2.21387
7.63	0.1265	7.63	2.23235			7.72	0.5728	8.62	0.97473	8.62	0.63027	7.72	0.55943	7.72	0.48781	8.62	0.79497	7.63	2.23235
7.64	0.12759	7.64	2.25083			7.73	0.56308	8.63	0.95167	8.63	0.63613	7.73	0.52627	7.73	0.4849	8.63	0.78015	7.64	2.25083
7.65	0.129	7.65	2.26907			7.74	0.55289	8.64	0.92815	8.64	0.64256	7.74	0.49431	7.74	0.48137	8.64	0.76523	7.65	2.26907
7.66	0.13066	7.66	2.2868			7.75	0.54224	8.65	0.90447	8.65	0.64952	7.75	0.46373	7.75	0.47725	8.65	0.75051	7.66	2.2868
7.67	0.13253	7.67	2.3038			7.76	0.53115	8.66	0.88091	8.66	0.65695	7.76	0.43472	7.76	0.4726	8.66	0.73629	7.67	2.3038
7.68	0.13452	7.68	2.31983			7.77	0.51963	8.67	0.85776	8.67	0.6648	7.77	0.40746	7.77	0.46748	8.67	0.72289	7.68	2.31983
7.69	0.13655	7.69	2.33468			7.78	0.5077	8.68	0.83526	8.68	0.67304	7.78	0.38208	7.78	0.46198	8.68	0.71062	7.69	2.33468
7.7	0.13856	7.7	2.34817			7.79	0.49538	8.69	0.81364	8.69	0.68161	7.79	0.35873	7.79	0.45621	8.69	0.69976	7.7	2.34817
7.71	0.14046	7.71	2.36015			7.8	0.48269	8.7	0.79311	8.7	0.69048	7.8	0.33751	7.8	0.45029	8.7	0.6906	7.71	2.36015
7.72	0.14218	7.72	2.37051			7.81	0.46963	8.71	0.77385	8.71	0.69961	7.81	0.3185	7.81	0.44433	8.71	0.68341	7.72	2.37051
7.73	0.14365	7.73	2.37917			7.82	0.45625	8.72	0.75599	8.72	0.70896	7.82	0.30178	7.82	0.43847	8.72	0.6784	7.73	2.37917
7.74	0.14481	7.74	2.38611			7.83	0.44254	8.73	0.73966	8.73	0.7185	7.83	0.2874	7.83	0.43283	8.73	0.67579	7.74	2.38611
7.75	0.14563	7.75	2.39135			7.84	0.42855	8.74	0.72492	8.74	0.7282	7.84	0.27539	7.84	0.42756	8.74	0.67573	7.75	2.39135
7.76	0.14607	7.76	2.39493			7.85	0.41428	8.75	0.71184	8.75	0.73803	7.85	0.26577	7.85	0.42277	8.75	0.67837	7.76	2.39493
7.77	0.14612	7.77	2.39696			7.86	0.39977	8.76	0.70042	8.76	0.74796	7.86	0.25854	7.86	0.41859	8.76	0.68377	7.77	2.39696
7.78	0.14577	7.78	2.39759			7.87	0.38505	8.77	0.69064	8.77	0.75796	7.87	0.25368	7.87	0.41512	8.77	0.69198	7.78	2.39759
7.79	0.14505	7.79	2.39697			7.88	0.37014	8.78	0.68247	8.78	0.768	7.88	0.25116	7.88	0.41245	8.78	0.70298	7.79	2.39697
7.8	0.14397	7.8	2.39533			7.89	0.35509	8.79	0.67582	8.79	0.77805	7.89	0.25093	7.89	0.41068	8.79	0.71671	7.8	2.39533
7.81	0.1426	7.81	2.39287			7.9	0.33994	8.8	0.67059	8.8	0.78809	7.9	0.25294	7.9	0.40987	8.8	0.73305	7.81	2.39287
7.82	0.14097	7.82	2.38984			7.91	0.32472	8.81	0.66666	8.81	0.79807	7.91	0.25711	7.91	0.41007	8.81	0.75183	7.82	2.38984
7.83	0.13916	7.83	2.3865			7.92	0.30949	8.82	0.66387	8.82	0.80797	7.92	0.26335	7.92	0.41131	8.82	0.77286	7.83	2.3865
7.84	0.13724	7.84	2.38308			7.93	0.29429	8.83	0.66206	8.83	0.81774	7.93	0.27156	7.93	0.4136	8.83	0.79585	7.84	2.38308
7.85	0.13527	7.85	2.37982			7.94	0.27919	8.84	0.66105	8.84	0.82734	7.94	0.28163	7.94	0.41694	8.84	0.82052	7.85	2.37982
7.86	0.13333	7.86	2.37695			7.95	0.26423	8.85	0.66065	8.85	0.83673	7.95	0.29344	7.95	0.42131	8.85	0.84651	7.86	2.37695
7.87	0.13149	7.87	2.37466			7.96	0.24948	8.86	0.66064	8.86	0.84585	7.96	0.30685	7.96	0.42665	8.86	0.87346	7.87	2.37466
7.88	0.12982	7.88	2.37313			7.97	0.235	8.87	0.66084	8.87	0.85468	7.97	0.32171	7.97	0.43293	8.87	0.90096	7.88	2.37313
7.89	0.12836	7.89	2.37247			7.98	0.22085	8.88	0.66103	8.88	0.86314	7.98	0.33788	7.98	0.44006	8.88	0.92859	7.89	2.37247
7.9	0.12717	7.9	2.37279			7.99	0.2071	8.89	0.661	8.89	0.87118	7.99	0.35518	7.99	0.44795	8.89	0.95591	7.9	2.37279
7.91	0.12628	7.91	2.37412			8	0.19379	8.9	0.66056	8.9	0.87877	8	0.37346	8	0.45651	8.9	0.98248	7.91	2.37412
7.92	0.1257	7.92	2.37647			8.01	0.181	8.91	0.65952	8.91	0.88583	8.01	0.39253	8.01	0.46564	8.91	1.00786	7.92	2.37647
7.93	0.12543	7.93	2.37979			8.02	0.16876	8.92	0.6577	8.92	0.89232	8.02	0.41222	8.02	0.47521	8.92	1.03162	7.93	2.37979
7.94	0.12547	7.94	2.38398			8.03	0.15715	8.93	0.65493	8.93	0.89819	8.03	0.43235	8.03	0.4851	8.93	1.05334	7.94	2.38398
7.95	0.12578	7.95	2.38891			8.04	0.14619	8.94	0.65106	8.94	0.90339	8.04	0.45275	8.04	0.49519	8.94	1.07265	7.95	2.38891
7.96	0.12633	7.96	2.39441			8.05	0.13593	8.95	0.64596	8.95	0.90786	8.05	0.47324	8.05	0.50536	8.95	1.08918	7.96	2.39441
7.97	0.12706	7.97	2.40027			8.06	0.12639	8.96	0.63952	8.96	0.91158	8.06	0.49366	8.06	0.51549	8.96	1.10263	7.97	2.40027
7.98	0.12793	7.98	2.40626			8.07	0.11762	8.97	0.63165	8.97	0.91449	8.07	0.51385	8.07	0.52545	8.97	1.11272	7.98	2.40626
7.99	0.12886	7.99	2.41212			8.08	0.10962	8.98	0.62228	8.98	0.91656	8.08	0.53366	8.08	0.53512	8.98	1.11923	7.99	2.41212
8	0.1298	8	2.4176			8.09	0.1024	8.99	0.61136	8.99	0.91777	8.09	0.55297	8.09	0.54442	8.99	1.12201	8	2.4176
8.01	0.13067	8.01	2.42241			8.1	0.09597	9	0.59886	9	0.91808	8.1	0.57165	8.1	0.55323	9	1.12094	8.01	2.42241
8.02	0.1314	8.02	2.42632			8.11	0.09033	9.01	0.5848	9.01	0.91747	8.11	0.58962	8.11	0.56148	9.01	1.11597	8.02	2.42632
8.03	0.13196	8.03	2.42907			8.12	0.08547	9.02	0.56918	9.02	0.91593	8.12	0.60679	8.12	0.56909	9.02	1.10712	8.03	2.42907
8.04	0.13227	8.04	2.43045			8.13	0.08138	9.03	0.55205	9.03	0.91344	8.13	0.62312	8.13	0.576	9.03	1.09446	8.04	2.43045
8.05	0.13232	8.05	2.43026			8.14	0.07804	9.04	0.53348	9.04	0.91001	8.14	0.63856	8.14	0.58216	9.04	1.0781	8.05	2.43026
8.06	0.13206	8.06	2.42836			8.15	0.07542	9.05	0.51355	9.05	0.90561	8.15	0.65312	8.15	0.58754	9.05	1.05824	8.06	2.42836
8.07	0.1315	8.07	2.42466			8.16	0.07353	9.06	0.49236	9.06	0.90025	8.16	0.66681	8.16	0.59212	9.06	1.0351	8.07	2.42466
8.08	0.13063	8.08	2.41908			8.17	0.07232	9.07	0.47004	9.07	0.89394	8.17	0.67967	8.17	0.5959	9.07	1.00896	8.08	2.41908
8.09	0.12946	8.09	2.41163			8.18	0.07179	9.08	0.44673	9.08	0.88667	8.18	0.69174	8.18	0.59889	9.08	0.98011	8.09	2.41163
8.1	0.12803	8.1	2.40237			8.19	0.07191	9.09	0.42256	9.09	0.87845	8.19	0.70312	8.19	0.60112	9.09	0.94892	8.1	2.40237
8.11	0.12638	8.11	2.39139			8.2	0.07268	9.1	0.39772	9.1	0.8693	8.2	0.7139	8.2	0.6026	9.1	0.91574	8.11	2.39139
8.12	0.12455	8.12	2.37886			8.21	0.07408	9.11	0.37238	9.11	0.85921	8.21	0.72418	8.21	0.60341	9.11	0.88095	8.12	2.37886
8.13	0.12259	8.13	2.36498			8.22	0.07612	9.12	0.34671	9.12	0.8482	8.22	0.73409	8.22	0.60358	9.12	0.84495	8.13	2.36498
8.14	0.12058	8.14	2.34999			8.23	0.0788	9.13	0.32091	9.13	0.83628	8.23	0.74375	8.23	0.6032	9.13	0.80813	8.14	2.34999
8.15	0.11857	8.15	2.33419			8.24	0.08212	9.14	0.29516	9.14	0.82347	8.24	0.75329	8.24	0.60232	9.14	0.77087	8.15	2.33419
8.16	0.11663	8.16	2.31789			8.25	0.08611	9.15	0.26967	9.15	0.80976	8.25	0.76285	8.25	0.60104	9.15	0.73354	8.16	2.31789
8.17	0.11481	8.17	2.30142			8.26	0.09078	9.16	0.24464	9.16	0.79519	8.26	0.77254	8.26	0.59944	9.16	0.69648	8.17	2.30142
8.18	0.11316	8.18	2.28513			8.27	0.09617	9.17	0.22024	9.17	0.77976	8.27	0.78248	8.27	0.5976	9.17	0.66002	8.18	2.28513
8.19	0.11173	8.19	2.26939			8.28	0.1023	9.18	0.19668	9.18	0.7635	8.28	0.79278	8.28	0.59562	9.18	0.62445	8.19	2.26939
8.2	0.11054	8.2	2.25452			8.29	0.10921	9.19	0.17413	9.19	0.74643	8.29	0.80352	8.29	0.59359	9.19	0.59002	8.2	2.25452
8.21	0.10961	8.21	2.24086			8.3	0.11694	9.2	0.15276	9.2	0.72857	8.3	0.81477	8.3	0.59159	9.2	0.55694	8.21	2.24086
8.22	0.10896	8.22	2.22872			8.31	0.12552	9.21	0.13274	9.21	0.70996	8.31	0.82657	8.31	0.5897	9.21	0.52538	8.22	2.22872
8.23	0.10857	8.23	2.21835			8.32	0.13499	9.22	0.11423	9.22	0.69063	8.32	0.83894	8.32	0.58801	9.22	0.49548	8.23	2.21835
8.24	0.10843	8.24	2.20999			8.33	0.14538	9.23	0.09734	9.23	0.67063	8.33	0.85188	8.33	0.5866	9.23	0.46732	8.24	2.20999
8.25	0.1085	8.25	2.20382			8.34	0.15672	9.24	0.08221	9.24	0.65001	8.34	0.86534	8.34	0.58552	9.24	0.44094	8.25	2.20382
8.26	0.10875	8.26	2.19995			8.35	0.16902	9.25	0.06894	9.25	0.62883	8.35	0.87928	8.35	0.58484	9.25	0.41635	8.26	2.19995
8.27	0.10913	8.27	2.19846			8.36	0.1823	9.26	0.05761	9.26	0.60716	8.36	0.89359	8.36	0.58461	9.26	0.39354	8.27	2.19846
8.28	0.10957	8.28	2.19935			8.37	0.19656	9.27	0.04829	9.27	0.58507	8.37	0.90816	8.37	0.58487	9.27	0.37243	8.28	2.19935
8.29	0.11003	8.29	2.20258			8.38	0.21178	9.28	0.04103	9.28	0.56266	8.38	0.92286	8.38	0.58565	9.28	0.35294	8.29	2.20258
8.3	0.11045	8.3	2.20804			8.39	0.22793	9.29	0.03584	9.29	0.54001	8.39	0.93753	8.39	0.58696	9.29	0.33497	8.3	2.20804
8.31	0.11077	8.31	2.21557			8.4	0.24498	9.3	0.03274	9.3	0.51724	8.4	0.95199	8.4	0.58882	9.3	0.3184	8.31	2.21557
8.32	0.11094	8.32	2.22496			8.41	0.26287	9.31	0.0317	9.31	0.49445	8.41	0.96604	8.41	0.59122	9.31	0.3031	8.32	2.22496
8.33	0.11092	8.33	2.23595			8.42	0.28153	9.32	0.03269	9.32	0.47177	8.42	0.97949	8.42	0.59415	9.32	0.28892	8.33	2.23595
8.34	0.11068	8.34	2.24826			8.43	0.30087	9.33	0.03565	9.33	0.44933	8.43	0.99213	8.43	0.59758	9.33	0.27574	8.34	2.24826
8.35	0.11019	8.35	2.26155			8.44	0.32079	9.34	0.0405	9.34	0.42726	8.44	1.00375	8.44	0.60146	9.34	0.26342	8.35	2.26155
8.36	0.10945	8.36	2.2755			8.45	0.34118	9.35	0.04714	9.35	0.40569	8.45	1.01414	8.45	0.60575	9.35	0.25186	8.36	2.2755
8.37	0.10846	8.37	2.28974			8.46	0.3619	9.36	0.05547	9.36	0.38477	8.46	1.02309	8.46	0.61038	9.36	0.24095	8.37	2.28974
8.38	0.10723	8.38	2.30393			8.47	0.38283	9.37	0.06536	9.37	0.36463	8.47	1.03044	8.47	0.61529	9.37	0.23062	8.38	2.30393
8.39	0.10579	8.39	2.31773			8.48	0.4038	9.38	0.07665	9.38	0.3454	8.48	1.03599	8.48	0.62039	9.38	0.22081	8.39	2.31773
8.4	0.10417	8.4	2.33081			8.49	0.42469	9.39	0.0892	9.39	0.32723	8.49	1.03961	8.49	0.6256	9.39	0.21147	8.4	2.33081
8.41	0.10242	8.41	2.34286			8.5	0.44531	9.4	0.10285	9.4	0.31022	8.5	1.04116	8.5	0.63081	9.4	0.20262	8.41	2.34286
8.42	0.1006	8.42	2.35362			8.51	0.46553	9.41	0.11741	9.41	0.29449	8.51	1.04054	8.51	0.63592	9.41	0.19426	8.42	2.35362
8.43	0.09874	8.43	2.36286			8.52	0.48518	9.42	0.13271	9.42	0.28015	8.52	1.03767	8.52	0.64082	9.42	0.18645	8.43	2.36286
8.44	0.09692	8.44	2.37039			8.53	0.5041	9.43	0.14858	9.43	0.26727	8.53	1.0325	8.53	0.64541	9.43	0.17924	8.44	2.37039
8.45	0.09518	8.45	2.37607			8.54	0.52217	9.44	0.16483	9.44	0.25594	8.54	1.02503	8.54	0.64956	9.44	0.17273	8.45	2.37607
8.46	0.09358	8.46	2.37982			8.55	0.53924	9.45	0.18129	9.45	0.24621	8.55	1.01526	8.55	0.65316	9.45	0.16703	8.46	2.37982
8.47	0.09216	8.47	2.3816			8.56	0.55518	9.46	0.19778	9.46	0.2381	8.56	1.00324	8.56	0.6561	9.46	0.16227	8.47	2.3816
8.48	0.09096	8.48	2.38142			8.57	0.56989	9.47	0.21414	9.47	0.23164	8.57	0.98905	8.57	0.65827	9.47	0.15857	8.48	2.38142
8.49	0.09	8.49	2.37934			8.58	0.58328	9.48	0.23021	9.48	0.22682	8.58	0.97279	8.58	0.65956	9.48	0.15607	8.49	2.37934
8.5	0.0893	8.5	2.37546			8.59	0.59527	9.49	0.24584	9.49	0.2236	8.59	0.9546	8.59	0.65989	9.49	0.15494	8.5	2.37546
8.51	0.08886	8.51	2.36993			8.6	0.60581	9.5	0.26091	9.5	0.22196	8.6	0.93461	8.6	0.65916	9.5	0.1553	8.51	2.36993
8.52	0.08867	8.52	2.36292			8.61	0.61485	9.51	0.27529	9.51	0.2218	8.61	0.91302	8.61	0.65729	9.51	0.1573	8.52	2.36292
8.53	0.0887	8.53	2.35462			8.62	0.62238	9.52	0.28888	9.52	0.22306	8.62	0.89001	8.62	0.65424	9.52	0.16107	8.53	2.35462
8.54	0.08894	8.54	2.34527			8.63	0.6284	9.53	0.30159	9.53	0.22562	8.63	0.8658	8.63	0.64994	9.53	0.16671	8.54	2.34527
8.55	0.08934	8.55	2.33508			8.64	0.63293	9.54	0.31337	9.54	0.22937	8.64	0.8406	8.64	0.64437	9.54	0.17432	8.55	2.33508
8.56	0.08984	8.56	2.32428			8.65	0.63602	9.55	0.32415	9.55	0.23417	8.65	0.81465	8.65	0.63752	9.55	0.18397	8.56	2.32428
8.57	0.09041	8.57	2.31311			8.66	0.63771	9.56	0.33391	9.56	0.23989	8.66	0.78818	8.66	0.62938	9.56	0.19571	8.57	2.31311
8.58	0.09098	8.58	2.30178			8.67	0.63807	9.57	0.34262	9.57	0.24638	8.67	0.76144	8.67	0.62	9.57	0.20956	8.58	2.30178
8.59	0.0915	8.59	2.29048			8.68	0.6372	9.58	0.35031	9.58	0.25347	8.68	0.73465	8.68	0.60941	9.58	0.22551	8.59	2.29048
8.6	0.09191	8.6	2.27939			8.69	0.63519	9.59	0.35698	9.59	0.26102	8.69	0.70806	8.69	0.59768	9.59	0.24353	8.6	2.27939
8.61	0.09217	8.61	2.26863			8.7	0.63214	9.6	0.36268	9.6	0.26888	8.7	0.68188	8.7	0.58489	9.6	0.26356	8.61	2.26863
8.62	0.09225	8.62	2.25833			8.71	0.62817	9.61	0.36745	9.61	0.27689	8.71	0.65634	8.71	0.57117	9.61	0.28551	8.62	2.25833
8.63	0.0921	8.63	2.24855			8.72	0.62338	9.62	0.37136	9.62	0.28493	8.72	0.63163	8.72	0.55662	9.62	0.30926	8.63	2.24855
8.64	0.09171	8.64	2.23933			8.73	0.61791	9.63	0.37449	9.63	0.29287	8.73	0.60796	8.73	0.54141	9.63	0.33467	8.64	2.23933
8.65	0.09107	8.65	2.23066			8.74	0.61186	9.64	0.37693	9.64	0.30059	8.74	0.58549	8.74	0.52568	9.64	0.36158	8.65	2.23066
8.66	0.09018	8.66	2.22251			8.75	0.60535	9.65	0.37877	9.65	0.30801	8.75	0.56438	8.75	0.50961	9.65	0.38981	8.66	2.22251
8.67	0.08906	8.67	2.21482			8.76	0.5985	9.66	0.38011	9.66	0.31505	8.76	0.54478	8.76	0.49339	9.66	0.41916	8.67	2.21482
8.68	0.08772	8.68	2.20748			8.77	0.59139	9.67	0.38107	9.67	0.32165	8.77	0.52679	8.77	0.47722	9.67	0.44943	8.68	2.20748
8.69	0.0862	8.69	2.20038			8.78	0.58412	9.68	0.38175	9.68	0.32778	8.78	0.51052	8.78	0.46129	9.68	0.4804	8.69	2.20038
8.7	0.08455	8.7	2.19338			8.79	0.57679	9.69	0.38226	9.69	0.33345	8.79	0.49605	8.79	0.44582	9.69	0.51184	8.7	2.19338
8.71	0.08279	8.71	2.18635			8.8	0.56945	9.7	0.38272	9.7	0.33865	8.8	0.48343	8.8	0.431	9.7	0.54354	8.71	2.18635
8.72	0.081	8.72	2.17912			8.81	0.56218	9.71	0.38324	9.71	0.34342	8.81	0.4727	8.81	0.41705	9.71	0.57528	8.72	2.17912
8.73	0.07921	8.73	2.17154			8.82	0.55501	9.72	0.38391	9.72	0.34782	8.82	0.46387	8.82	0.40416	9.72	0.60686	8.73	2.17154
8.74	0.07747	8.74	2.1635			8.83	0.54798	9.73	0.38485	9.73	0.35194	8.83	0.45692	8.83	0.39251	9.73	0.63806	8.74	2.1635
8.75	0.07584	8.75	2.15485			8.84	0.54112	9.74	0.38613	9.74	0.35585	8.84	0.45183	8.84	0.38228	9.74	0.66872	8.75	2.15485
8.76	0.07434	8.76	2.14551			8.85	0.53444	9.75	0.38786	9.75	0.35967	8.85	0.44855	8.85	0.37363	9.75	0.69865	8.76	2.14551
8.77	0.07302	8.77	2.1354			8.86	0.52793	9.76	0.3901	9.76	0.36352	8.86	0.447	8.86	0.3667	9.76	0.72772	8.77	2.1354
8.78	0.07189	8.78	2.12449			8.87	0.52158	9.77	0.39292	9.77	0.36753	8.87	0.44709	8.87	0.36161	9.77	0.75578	8.78	2.12449
8.79	0.07097	8.79	2.11276			8.88	0.51538	9.78	0.39639	9.78	0.37184	8.88	0.44872	8.88	0.35846	9.78	0.78275	8.79	2.11276
8.8	0.07026	8.8	2.10025			8.89	0.50929	9.79	0.40054	9.79	0.37659	8.89	0.45176	8.89	0.35732	9.79	0.80853	8.8	2.10025
8.81	0.06975	8.81	2.08704			8.9	0.50329	9.8	0.40541	9.8	0.38191	8.9	0.45607	8.9	0.35825	9.8	0.83307	8.81	2.08704
8.82	0.06943	8.82	2.07321			8.91	0.49732	9.81	0.41103	9.81	0.38794	8.91	0.4615	8.91	0.36127	9.81	0.85634	8.82	2.07321
8.83	0.06927	8.83	2.05892			8.92	0.49135	9.82	0.41742	9.82	0.39482	8.92	0.46788	8.92	0.36638	9.82	0.87832	8.83	2.05892
8.84	0.06925	8.84	2.04434			8.93	0.48534	9.83	0.42458	9.83	0.40264	8.93	0.47504	8.93	0.37355	9.83	0.89902	8.84	2.04434
8.85	0.06931	8.85	2.02967			8.94	0.47923	9.84	0.43251	9.84	0.41152	8.94	0.4828	8.94	0.38274	9.84	0.91847	8.85	2.02967
8.86	0.06943	8.86	2.01514			8.95	0.47299	9.85	0.44119	9.85	0.42153	8.95	0.49098	8.95	0.39386	9.85	0.93672	8.86	2.01514
8.87	0.06955	8.87	2.00099			8.96	0.46658	9.86	0.4506	9.86	0.43274	8.96	0.4994	8.96	0.40682	9.86	0.95384	8.87	2.00099
8.88	0.06965	8.88	1.98746			8.97	0.45995	9.87	0.4607	9.87	0.4452	8.97	0.50786	8.97	0.42151	9.87	0.9699	8.88	1.98746
8.89	0.06969	8.89	1.97481			8.98	0.45309	9.88	0.47147	9.88	0.45892	8.98	0.5162	8.98	0.4378	9.88	0.98499	8.89	1.97481
8.9	0.06963	8.9	1.96331			8.99	0.44596	9.89	0.48286	9.89	0.47389	8.99	0.52423	8.99	0.45553	9.89	0.99921	8.9	1.96331
8.91	0.06945	8.91	1.95318			9	0.43855	9.9	0.49482	9.9	0.49009	9	0.5318	9	0.47455	9.9	1.01264	8.91	1.95318
8.92	0.06914	8.92	1.94465			9.01	0.43086	9.91	0.5073	9.91	0.50747	9.01	0.53876	9.01	0.49468	9.91	1.02538	8.92	1.94465
8.93	0.06869	8.93	1.93792			9.02	0.42289	9.92	0.52024	9.92	0.52595	9.02	0.54496	9.02	0.51576	9.92	1.03754	8.93	1.93792
8.94	0.06811	8.94	1.93316			9.03	0.41464	9.93	0.53358	9.93	0.54542	9.03	0.5503	9.03	0.53759	9.93	1.04918	8.94	1.93316
8.95	0.06741	8.95	1.9305			9.04	0.40614	9.94	0.54728	9.94	0.56576	9.04	0.55466	9.04	0.56	9.94	1.06039	8.95	1.9305
8.96	0.06661	8.96	1.93005			9.05	0.39741	9.95	0.56126	9.95	0.58684	9.05	0.55797	9.05	0.58281	9.95	1.07124	8.96	1.93005
8.97	0.06575	8.97	1.93184			9.06	0.38849	9.96	0.57547	9.96	0.60849	9.06	0.56017	9.06	0.60584	9.96	1.08175	8.97	1.93184
8.98	0.06485	8.98	1.9359			9.07	0.37944	9.97	0.58984	9.97	0.63055	9.07	0.56121	9.07	0.62892	9.97	1.09197	8.98	1.9359
8.99	0.06397	8.99	1.94218			9.08	0.37029	9.98	0.60434	9.98	0.65282	9.08	0.56109	9.08	0.65188	9.98	1.10189	8.99	1.94218
9	0.06314	9	1.95061			9.09	0.36112	9.99	0.61889	9.99	0.67511	9.09	0.55981	9.09	0.67457	9.99	1.1115	9	1.95061
9.01	0.06242	9.01	1.96107			9.1	0.35198	10	0.63345	10	0.69723	9.1	0.5574	9.1	0.69683	10	1.12076	9.01	1.96107
9.02	0.06183	9.02	1.97341			9.11	0.34295					9.11	0.55389	9.11	0.71854		--	9.02	1.97341
9.03	0.06142	9.03	1.98743			9.12	0.3341					9.12	0.54937	9.12	0.73957			9.03	1.98743
9.04	0.06121	9.04	2.00291			9.13	0.32551					9.13	0.5439	9.13	0.75979			9.04	2.00291
9.05	0.06122	9.05	2.01962			9.14	0.31725					9.14	0.53759	9.14	0.77912			9.05	2.01962
9.06	0.06147	9.06	2.0373			9.15	0.3094					9.15	0.53054	9.15	0.79744			9.06	2.0373
9.07	0.06196	9.07	2.05567			9.16	0.30203					9.16	0.52286	9.16	0.81469			9.07	2.05567
9.08	0.06266	9.08	2.07447			9.17	0.29521					9.17	0.51467	9.17	0.83077			9.08	2.07447
9.09	0.06356	9.09	2.09344			9.18	0.28901					9.18	0.5061	9.18	0.84564			9.09	2.09344
9.1	0.06463	9.1	2.11233			9.19	0.28349					9.19	0.49727	9.19	0.85922			9.1	2.11233
9.11	0.06581	9.11	2.13089			9.2	0.27871					9.2	0.48829	9.2	0.87146			9.11	2.13089
9.12	0.06706	9.12	2.14892			9.21	0.2747					9.21	0.47928	9.21	0.88231			9.12	2.14892
9.13	0.06832	9.13	2.16623			9.22	0.2715					9.22	0.47033	9.22	0.89173			9.13	2.16623
9.14	0.06953	9.14	2.18267			9.23	0.26915					9.23	0.46153	9.23	0.89968			9.14	2.18267
9.15	0.07063	9.15	2.19813			9.24	0.26766					9.24	0.45296	9.24	0.90612			9.15	2.19813
9.16	0.07155	9.16	2.21253			9.25	0.26704					9.25	0.44469	9.25	0.91103			9.16	2.21253
9.17	0.07225	9.17	2.22583			9.26	0.26729					9.26	0.43676	9.26	0.91436			9.17	2.22583
9.18	0.07267	9.18	2.23802			9.27	0.26839					9.27	0.4292	9.27	0.9161			9.18	2.23802
9.19	0.07278	9.19	2.24913			9.28	0.27032					9.28	0.42203	9.28	0.91622			9.19	2.24913
9.2	0.07256	9.2	2.25923			9.29	0.27304					9.29	0.41525	9.29	0.91471			9.2	2.25923
9.21	0.07198	9.21	2.26842			9.3	0.27651					9.3	0.40886	9.3	0.91154			9.21	2.26842
9.22	0.07106	9.22	2.2768			9.31	0.28068					9.31	0.40283	9.31	0.90673			9.22	2.2768
9.23	0.06979	9.23	2.28451			9.32	0.28549					9.32	0.39713	9.32	0.90026			9.23	2.28451
9.24	0.06822	9.24	2.29172			9.33	0.29087					9.33	0.39173	9.33	0.89214			9.24	2.29172
9.25	0.06639	9.25	2.29857			9.34	0.29674					9.34	0.38658	9.34	0.88239			9.25	2.29857
9.26	0.06434	9.26	2.30523			9.35	0.30303					9.35	0.38165	9.35	0.87104			9.26	2.30523
9.27	0.06214	9.27	2.31185			9.36	0.30964					9.36	0.3769	9.36	0.85812			9.27	2.31185
9.28	0.05985	9.28	2.31859			9.37	0.31649					9.37	0.37227	9.37	0.84369			9.28	2.31859
9.29	0.05756	9.29	2.32557			9.38	0.32349					9.38	0.36776	9.38	0.82779			9.29	2.32557
9.3	0.05534	9.3	2.33291			9.39	0.33055					9.39	0.36332	9.39	0.81052			9.3	2.33291
9.31	0.05326	9.31	2.3407			9.4	0.33756					9.4	0.35894	9.4	0.79194			9.31	2.3407
9.32	0.05139	9.32	2.34899			9.41	0.34444					9.41	0.35463	9.41	0.77216			9.32	2.34899
9.33	0.04979	9.33	2.35783			9.42	0.3511					9.42	0.3504	9.42	0.75129			9.33	2.35783
9.34	0.04852	9.34	2.36721			9.43	0.35744					9.43	0.34626	9.43	0.72944			9.34	2.36721
9.35	0.04761	9.35	2.37709			9.44	0.36339					9.44	0.34226	9.44	0.70675			9.35	2.37709
9.36	0.04709	9.36	2.38743			9.45	0.36886					9.45	0.33843	9.45	0.68335			9.36	2.38743
9.37	0.04698	9.37	2.39812			9.46	0.37377					9.46	0.33485	9.46	0.65939			9.37	2.39812
9.38	0.04726	9.38	2.40905			9.47	0.37806					9.47	0.33158	9.47	0.63502			9.38	2.40905
9.39	0.04793	9.39	2.42008			9.48	0.38165					9.48	0.3287	9.48	0.61039			9.39	2.42008
9.4	0.04894	9.4	2.43105			9.49	0.38449					9.49	0.3263	9.49	0.58566			9.4	2.43105
9.41	0.05026	9.41	2.44178			9.5	0.38652					9.5	0.32445	9.5	0.56098			9.41	2.44178
9.42	0.05182	9.42	2.45208			9.51	0.38771					9.51	0.32326	9.51	0.53652			9.42	2.45208
9.43	0.05356	9.43	2.46176			9.52	0.388					9.52	0.32282	9.52	0.51241			9.43	2.46176
9.44	0.05541	9.44	2.47064			9.53	0.38739					9.53	0.32319	9.53	0.48881			9.44	2.47064
9.45	0.05729	9.45	2.47852			9.54	0.38583					9.54	0.32448	9.54	0.46584			9.45	2.47852
9.46	0.05912	9.46	2.48524			9.55	0.38333					9.55	0.32674	9.55	0.44363			9.46	2.48524
9.47	0.06084	9.47	2.49063			9.56	0.37989					9.56	0.33004	9.56	0.42231			9.47	2.49063
9.48	0.06237	9.48	2.49455			9.57	0.37551					9.57	0.33442	9.57	0.40196			9.48	2.49455
9.49	0.06366	9.49	2.49689			9.58	0.37021					9.58	0.33992	9.58	0.38269			9.49	2.49689
9.5	0.06465	9.5	2.49756			9.59	0.36402					9.59	0.34656	9.59	0.36457			9.5	2.49756
9.51	0.06531	9.51	2.4965			9.6	0.35699					9.6	0.35435	9.6	0.34767			9.51	2.4965
9.52	0.06561	9.52	2.49368			9.61	0.34917					9.61	0.36328	9.61	0.33204			9.52	2.49368
9.53	0.06554	9.53	2.4891			9.62	0.34064					9.62	0.37333	9.62	0.31773			9.53	2.4891
9.54	0.0651	9.54	2.4828			9.63	0.33147					9.63	0.38445	9.63	0.30476			9.54	2.4828
9.55	0.06431	9.55	2.47484			9.64	0.32175					9.64	0.39662	9.64	0.29314			9.55	2.47484
9.56	0.0632	9.56	2.46532			9.65	0.3116					9.65	0.40976	9.65	0.2829			9.56	2.46532
9.57	0.06181	9.57	2.45434			9.66	0.30113					9.66	0.42382	9.66	0.27403			9.57	2.45434
9.58	0.06017	9.58	2.44206			9.67	0.29048					9.67	0.43873	9.67	0.26652			9.58	2.44206
9.59	0.05837	9.59	2.42864			9.68	0.27979					9.68	0.45442	9.68	0.26035			9.59	2.42864
9.6	0.05644	9.6	2.41426			9.69	0.26923					9.69	0.47081	9.69	0.25553			9.6	2.41426
9.61	0.05445	9.61	2.3991			9.7	0.25895					9.7	0.48783	9.7	0.25201			9.61	2.3991
9.62	0.05248	9.62	2.38338			9.71	0.24913					9.71	0.50541	9.71	0.24979			9.62	2.38338
9.63	0.05057	9.63	2.36729			9.72	0.23995					9.72	0.52348	9.72	0.24884			9.63	2.36729
9.64	0.04877	9.64	2.35104			9.73	0.23159					9.73	0.542	9.73	0.24913			9.64	2.35104
9.65	0.04715	9.65	2.33482			9.74	0.22426					9.74	0.5609	9.74	0.25064			9.65	2.33482
9.66	0.04572	9.66	2.31884			9.75	0.21812					9.75	0.58016	9.75	0.25336			9.66	2.31884
9.67	0.04453	9.67	2.30327			9.76	0.21337					9.76	0.59973	9.76	0.25726			9.67	2.30327
9.68	0.04359	9.68	2.28829			9.77	0.21018					9.77	0.61959	9.77	0.26232			9.68	2.28829
9.69	0.04291	9.69	2.27403			9.78	0.20872					9.78	0.63974	9.78	0.26853			9.69	2.27403
9.7	0.04248	9.7	2.26064			9.79	0.20913					9.79	0.66015	9.79	0.27586			9.7	2.26064
9.71	0.04229	9.71	2.24822			9.8	0.21155					9.8	0.68084	9.8	0.28431			9.71	2.24822
9.72	0.04232	9.72	2.23687			9.81	0.21611					9.81	0.7018	9.81	0.29385			9.72	2.23687
9.73	0.04254	9.73	2.22667			9.82	0.22287					9.82	0.72304	9.82	0.30447			9.73	2.22667
9.74	0.04292	9.74	2.21765			9.83	0.23192					9.83	0.74457	9.83	0.31614			9.74	2.21765
9.75	0.04341	9.75	2.20985			9.84	0.24328					9.84	0.76639	9.84	0.32883			9.75	2.20985
9.76	0.04398	9.76	2.20327			9.85	0.25695					9.85	0.78852	9.85	0.34252			9.76	2.20327
9.77	0.04459	9.77	2.19792			9.86	0.27291					9.86	0.81094	9.86	0.35716			9.77	2.19792
9.78	0.04519	9.78	2.19375			9.87	0.29108					9.87	0.83366	9.87	0.37271			9.78	2.19375
9.79	0.04576	9.79	2.19074			9.88	0.31136					9.88	0.85664	9.88	0.38913			9.79	2.19074
9.8	0.04626	9.8	2.18883			9.89	0.33362					9.89	0.87986	9.89	0.40635			9.8	2.18883
9.81	0.04667	9.81	2.18794			9.9	0.35768					9.9	0.90327	9.9	0.4243			9.81	2.18794
9.82	0.04698	9.82	2.18801			9.91	0.38334					9.91	0.92684	9.91	0.44292			9.82	2.18801
9.83	0.04717	9.83	2.18895			9.92	0.41037					9.92	0.95047	9.92	0.4621			9.83	2.18895
9.84	0.04724	9.84	2.19068			9.93	0.4385					9.93	0.9741	9.93	0.48176			9.84	2.19068
9.85	0.04721	9.85	2.19309			9.94	0.46744					9.94	0.99763	9.94	0.5018			9.85	2.19309
9.86	0.04707	9.86	2.1961			9.95	0.49689					9.95	1.02096	9.95	0.52212			9.86	2.1961
9.87	0.04685	9.87	2.19962			9.96	0.52652					9.96	1.04395	9.96	0.54259			9.87	2.19962
9.88	0.04658	9.88	2.20353			9.97	0.55601					9.97	1.0665	9.97	0.5631			9.88	2.20353
9.89	0.04626	9.89	2.20776			9.98	0.58503					9.98	1.08845	9.98	0.58354			9.89	2.20776
9.9	0.04593	9.9	2.2122			9.99	0.61323					9.99	1.10967	9.99	0.60377			9.9	2.2122
9.91	0.04561	9.91	2.21676			10	0.6403					10	1.13002	10	0.62369			9.91	2.21676
9.92	0.04533	9.92	2.22137															9.92	2.22137
9.93	0.04511	9.93	2.22593															9.93	2.22593
9.94	0.04496	9.94	2.23037															9.94	2.23037
9.95	0.04489	9.95	2.23461															9.95	2.23461
9.96	0.04492	9.96	2.23858															9.96	2.23858
9.97	0.04503	9.97	2.24221															9.97	2.24221
9.98	0.04523	9.98	2.24545															9.98	2.24545
9.99	0.04551	9.99	2.24824															9.99	2.24824
10	0.04584	10	2.25053															10	2.25053
