# Supplementary material for: Crystallization of stardust analogs under an electron flux atmosphere
Source: PNAS Nexus. 2026 Apr 4;5(4):pgag095. doi: 10.1093/pnasnexus/pgag095 (PMC13070425; doi:10.1093/pnasnexus/pgag095)
Supplement: pgag095_Supplementary_Data [file pgag095_supplementary_data.zip › PNASNEXUS-PNASNEXUS-2025-01019-TRR-s02.csv]

	0
	0 sec		20 sec		40sec		60 sec		80 sec		100 sec		300 sec
r(�)	Gr	r(�)	Gr	r(�)	Gr	r(�)	Gr	r(�)	Gr	r(�)	Gr	r(�)	Gr
0.07205	-0.101	0.09032	0.02896	0.10781	-0.02023	0.10359	-0.00102	0.10902	0.00454	0.0297	0.09721	0.01	0.34577
0.08205	-0.07124	0.10032	0.05691	0.11781	0.01323	0.11359	0.0227	0.11902	0.03197	0.0397	0.19381	0.02	0.53094
0.09205	-0.04387	0.11032	0.08283	0.12781	0.04156	0.12359	0.04362	0.12902	0.05554	0.0497	0.28919	0.03	0.71134
0.10205	-0.02008	0.12032	0.10575	0.13781	0.06237	0.13359	0.06044	0.13902	0.07347	0.0597	0.38273	0.04	0.88464
0.11205	-9.88E-04	0.13032	0.12478	0.14781	0.07347	0.14359	0.07192	0.14902	0.0841	0.0697	0.47381	0.05	1.04866
0.12205	0.0123	0.14032	0.13906	0.15781	0.07293	0.15359	0.07696	0.15902	0.08596	0.0797	0.56179	0.06	1.20133
0.13205	0.01874	0.15032	0.14782	0.16781	0.05913	0.16359	0.07459	0.16902	0.07781	0.0897	0.64602	0.07	1.34076
0.14205	0.01737	0.16032	0.15041	0.17781	0.03081	0.17359	0.064	0.17902	0.05865	0.0997	0.72584	0.08	1.46524
0.15205	0.00728	0.17032	0.14625	0.18781	-0.01292	0.18359	0.04456	0.18902	0.02777	0.1097	0.80058	0.09	1.57329
0.16205	-0.01233	0.18032	0.1349	0.19781	-0.07254	0.19359	0.01583	0.19902	-0.01524	0.1197	0.86955	0.1	1.66366
0.17205	-0.04221	0.19032	0.11602	0.20781	-0.1481	0.20359	-0.02245	0.20902	-0.07051	0.1297	0.93207	0.11	1.73535
0.18205	-0.08296	0.20032	0.08939	0.21781	-0.23927	0.21359	-0.07033	0.21902	-0.13786	0.1397	0.98746	0.12	1.78765
0.19205	-0.13511	0.21032	0.05491	0.22781	-0.34528	0.22359	-0.12768	0.22902	-0.21683	0.1497	1.03502	0.13	1.82007
0.20205	-0.19906	0.22032	0.01261	0.23781	-0.46502	0.23359	-0.19419	0.23902	-0.30669	0.1597	1.07411	0.14	1.83245
0.21205	-0.27508	0.23032	-0.0374	0.24781	-0.59703	0.24359	-0.26936	0.24902	-0.40644	0.1697	1.10407	0.15	1.82486
0.22205	-0.36333	0.24032	-0.09489	0.25781	-0.73954	0.25359	-0.35257	0.25902	-0.5149	0.1797	1.12429	0.16	1.79766
0.23205	-0.46383	0.25032	-0.15951	0.26781	-0.89053	0.26359	-0.44304	0.26902	-0.63068	0.1897	1.1342	0.17	1.75146
0.24205	-0.57646	0.26032	-0.23088	0.27781	-1.04782	0.27359	-0.53989	0.27902	-0.75226	0.1997	1.13329	0.18	1.68711
0.25205	-0.70096	0.27032	-0.30849	0.28781	-1.20906	0.28359	-0.64214	0.28902	-0.87802	0.2097	1.12111	0.19	1.60567
0.26205	-0.83693	0.28032	-0.39179	0.29781	-1.37186	0.29359	-0.74877	0.29902	-1.00629	0.2197	1.09727	0.2	1.50843
0.27205	-0.98381	0.29032	-0.4802	0.30781	-1.53381	0.30359	-0.85871	0.30902	-1.13538	0.2297	1.0615	0.21	1.39683
0.28205	-1.14091	0.30032	-0.57308	0.31781	-1.69257	0.31359	-0.97086	0.31902	-1.26363	0.2397	1.01361	0.22	1.27249
0.29205	-1.30738	0.31032	-0.66975	0.32781	-1.8459	0.32359	-1.08416	0.32902	-1.38948	0.2497	0.9535	0.23	1.13711
0.30205	-1.48221	0.32032	-0.76953	0.33781	-1.99174	0.33359	-1.19756	0.33902	-1.51146	0.2597	0.88122	0.24	0.99252
0.31205	-1.66428	0.33032	-0.87175	0.34781	-2.12826	0.34359	-1.31009	0.34902	-1.62823	0.2697	0.79693	0.25	0.84059
0.32205	-1.85229	0.34032	-0.9757	0.35781	-2.25385	0.35359	-1.42082	0.35902	-1.73865	0.2797	0.70092	0.26	0.68325
0.33205	-2.04484	0.35032	-1.08071	0.36781	-2.36722	0.36359	-1.52891	0.36902	-1.84174	0.2897	0.5936	0.27	0.52238
0.34205	-2.24038	0.36032	-1.18613	0.37781	-2.46737	0.37359	-1.63363	0.37902	-1.93676	0.2997	0.47555	0.28	0.35989
0.35205	-2.43726	0.37032	-1.29129	0.38781	-2.55364	0.38359	-1.73433	0.38902	-2.02317	0.3097	0.34746	0.29	0.19758
0.36205	-2.63372	0.38032	-1.39559	0.39781	-2.62568	0.39359	-1.83046	0.39902	-2.10062	0.3197	0.21015	0.3	0.03719
0.37205	-2.82793	0.39032	-1.49842	0.40781	-2.68345	0.40359	-1.92159	0.40902	-2.169	0.3297	0.0646	0.31	-0.11963
0.38205	-3.01797	0.40032	-1.59922	0.41781	-2.72725	0.41359	-2.00738	0.41902	-2.22839	0.3397	-0.08812	0.32	-0.27141
0.39205	-3.20188	0.41032	-1.69744	0.42781	-2.7576	0.42359	-2.08758	0.42902	-2.27904	0.3497	-0.2468	0.33	-0.41677
0.40205	-3.37771	0.42032	-1.79255	0.43781	-2.77532	0.43359	-2.16201	0.43902	-2.32138	0.3597	-0.41016	0.34	-0.55454
0.41205	-3.54346	0.43032	-1.88406	0.44781	-2.7814	0.44359	-2.23057	0.44902	-2.35594	0.3697	-0.57678	0.35	-0.68371
0.42205	-3.69719	0.44032	-1.97149	0.45781	-2.77702	0.45359	-2.29324	0.45902	-2.38338	0.3797	-0.74522	0.36	-0.80345
0.43205	-3.83703	0.45032	-2.0544	0.46781	-2.76348	0.46359	-2.35001	0.46902	-2.40444	0.3897	-0.91396	0.37	-0.91311
0.44205	-3.96118	0.46032	-2.13234	0.47781	-2.74215	0.47359	-2.40093	0.47902	-2.41987	0.3997	-1.08144	0.38	-1.01227
0.45205	-4.06796	0.47032	-2.20491	0.48781	-2.71444	0.48359	-2.44607	0.48902	-2.43048	0.4097	-1.24608	0.39	-1.10066
0.46205	-4.15587	0.48032	-2.27172	0.49781	-2.68173	0.49359	-2.48549	0.49902	-2.43703	0.4197	-1.40632	0.4	-1.1782
0.47205	-4.22356	0.49032	-2.33238	0.50781	-2.64537	0.50359	-2.51926	0.50902	-2.44025	0.4297	-1.56061	0.41	-1.24501
0.48205	-4.26991	0.50032	-2.38657	0.51781	-2.60659	0.51359	-2.54745	0.51902	-2.44082	0.4397	-1.70744	0.42	-1.30136
0.49205	-4.29404	0.51032	-2.43395	0.52781	-2.56652	0.52359	-2.5701	0.52902	-2.43932	0.4497	-1.84539	0.43	-1.34767
0.50205	-4.29533	0.52032	-2.47425	0.53781	-2.52611	0.53359	-2.58725	0.53902	-2.43624	0.4597	-1.97312	0.44	-1.38449
0.51205	-4.27345	0.53032	-2.50722	0.54781	-2.48618	0.54359	-2.5989	0.54902	-2.43196	0.4697	-2.08937	0.45	-1.4125
0.52205	-4.22837	0.54032	-2.53264	0.55781	-2.44733	0.55359	-2.60505	0.55902	-2.42675	0.4797	-2.19305	0.46	-1.43248
0.53205	-4.16038	0.55032	-2.55035	0.56781	-2.40999	0.56359	-2.60567	0.56902	-2.42078	0.4897	-2.28319	0.47	-1.44529
0.54205	-4.07009	0.56032	-2.56026	0.57781	-2.37439	0.57359	-2.60073	0.57902	-2.41409	0.4997	-2.35896	0.48	-1.45185
0.55205	-3.95842	0.57032	-2.5623	0.58781	-2.34061	0.58359	-2.5902	0.58902	-2.40665	0.5097	-2.41975	0.49	-1.45311
0.56205	-3.82663	0.58032	-2.55651	0.59781	-2.30854	0.59359	-2.57407	0.59902	-2.39832	0.5197	-2.46509	0.5	-1.45006
0.57205	-3.67627	0.59032	-2.54296	0.60781	-2.27792	0.60359	-2.55231	0.60902	-2.3889	0.5297	-2.49471	0.51	-1.44365
0.58205	-3.50917	0.60032	-2.52184	0.61781	-2.24841	0.61359	-2.52497	0.61902	-2.37815	0.5397	-2.50854	0.52	-1.43486
0.59205	-3.32745	0.61032	-2.49337	0.62781	-2.21954	0.62359	-2.49211	0.62902	-2.36577	0.5497	-2.50671	0.53	-1.42461
0.60205	-3.13342	0.62032	-2.45788	0.63781	-2.19079	0.63359	-2.45386	0.63902	-2.35147	0.5597	-2.48953	0.54	-1.41375
0.61205	-2.92963	0.63032	-2.41578	0.64781	-2.16162	0.64359	-2.41038	0.64902	-2.33498	0.5697	-2.45752	0.55	-1.4031
0.62205	-2.71875	0.64032	-2.36755	0.65781	-2.13147	0.65359	-2.36194	0.65902	-2.31602	0.5797	-2.41136	0.56	-1.39336
0.63205	-2.50357	0.65032	-2.31375	0.66781	-2.09982	0.66359	-2.30884	0.66902	-2.29438	0.5897	-2.35194	0.57	-1.38518
0.64205	-2.28693	0.66032	-2.25498	0.67781	-2.06619	0.67359	-2.2515	0.67902	-2.26991	0.5997	-2.28028	0.58	-1.37909
0.65205	-2.07169	0.67032	-2.19195	0.68781	-2.0302	0.68359	-2.19037	0.68902	-2.24252	0.6097	-2.19756	0.59	-1.37551
0.66205	-1.86066	0.68032	-2.12538	0.69781	-1.99153	0.69359	-2.12602	0.69902	-2.21221	0.6197	-2.10508	0.6	-1.37476
0.67205	-1.65655	0.69032	-2.05605	0.70781	-1.95	0.70359	-2.05905	0.70902	-2.17905	0.6297	-2.00426	0.61	-1.37706
0.68205	-1.46191	0.70032	-1.98476	0.71781	-1.90554	0.71359	-1.99014	0.71902	-2.14319	0.6397	-1.8966	0.62	-1.38252
0.69205	-1.27911	0.71032	-1.91231	0.72781	-1.85821	0.72359	-1.92002	0.72902	-2.10489	0.6497	-1.78366	0.63	-1.39113
0.70205	-1.11028	0.72032	-1.83952	0.73781	-1.80816	0.73359	-1.84945	0.73902	-2.06445	0.6597	-1.66706	0.64	-1.40279
0.71205	-0.95724	0.73032	-1.76717	0.74781	-1.7557	0.74359	-1.77921	0.74902	-2.02225	0.6697	-1.54842	0.65	-1.4173
0.72205	-0.82153	0.74032	-1.69603	0.75781	-1.70121	0.75359	-1.71009	0.75902	-1.97871	0.6797	-1.42934	0.66	-1.43437
0.73205	-0.7043	0.75032	-1.6268	0.76781	-1.64517	0.76359	-1.64285	0.76902	-1.93429	0.6897	-1.3114	0.67	-1.45364
0.74205	-0.60639	0.76032	-1.56013	0.77781	-1.58814	0.77359	-1.57823	0.77902	-1.88947	0.6997	-1.19612	0.68	-1.47468
0.75205	-0.52821	0.77032	-1.49659	0.78781	-1.5307	0.78359	-1.51691	0.78902	-1.84471	0.7097	-1.08493	0.69	-1.49699
0.76205	-0.46982	0.78032	-1.43666	0.79781	-1.47349	0.79359	-1.4595	0.79902	-1.80048	0.7197	-0.97916	0.7	-1.52004
0.77205	-0.43091	0.79032	-1.38074	0.80781	-1.41714	0.80359	-1.40653	0.80902	-1.75718	0.7297	-0.88002	0.71	-1.54325
0.78205	-0.41078	0.80032	-1.32911	0.81781	-1.36224	0.81359	-1.35842	0.81902	-1.71518	0.7397	-0.78857	0.72	-1.56602
0.79205	-0.40842	0.81032	-1.28195	0.82781	-1.30936	0.82359	-1.31547	0.82902	-1.67477	0.7497	-0.70572	0.73	-1.58775
0.80205	-0.42249	0.82032	-1.23933	0.83781	-1.259	0.83359	-1.27786	0.83902	-1.63617	0.7597	-0.63218	0.74	-1.60782
0.81205	-0.45136	0.83032	-1.20121	0.84781	-1.21158	0.84359	-1.24566	0.84902	-1.5995	0.7697	-0.56853	0.75	-1.62565
0.82205	-0.49321	0.84032	-1.16747	0.85781	-1.16742	0.85359	-1.21878	0.85902	-1.5648	0.7797	-0.51511	0.76	-1.64064
0.83205	-0.546	0.85032	-1.13785	0.86781	-1.12673	0.86359	-1.19701	0.86902	-1.532	0.7897	-0.47211	0.77	-1.65226
0.84205	-0.60755	0.86032	-1.11204	0.87781	-1.08963	0.87359	-1.18002	0.87902	-1.50094	0.7997	-0.43951	0.78	-1.66
0.85205	-0.67561	0.87032	-1.08963	0.88781	-1.0561	0.88359	-1.16736	0.88902	-1.47139	0.8097	-0.41709	0.79	-1.6634
0.86205	-0.7479	0.88032	-1.07017	0.89781	-1.02603	0.89359	-1.15847	0.89902	-1.44303	0.8197	-0.40448	0.8	-1.66206
0.87205	-0.82214	0.89032	-1.05314	0.90781	-0.9992	0.90359	-1.1527	0.90902	-1.41548	0.8297	-0.40113	0.81	-1.65564
0.88205	-0.89616	0.90032	-1.038	0.91781	-0.97529	0.91359	-1.14935	0.91902	-1.38832	0.8397	-0.40631	0.82	-1.64385
0.89205	-0.96788	0.91032	-1.02419	0.92781	-0.95391	0.92359	-1.14765	0.92902	-1.36108	0.8497	-0.41918	0.83	-1.62651
0.90205	-1.0354	0.92032	-1.01116	0.93781	-0.9346	0.93359	-1.14679	0.93902	-1.3333	0.8597	-0.43877	0.84	-1.60346
0.91205	-1.09701	0.93032	-0.99836	0.94781	-0.91688	0.94359	-1.146	0.94902	-1.30453	0.8697	-0.46401	0.85	-1.57466
0.92205	-1.15125	0.94032	-0.98529	0.95781	-0.90022	0.95359	-1.14448	0.95902	-1.27433	0.8797	-0.49373	0.86	-1.54012
0.93205	-1.19693	0.95032	-0.97149	0.96781	-0.8841	0.96359	-1.14149	0.96902	-1.24233	0.8897	-0.52675	0.87	-1.49993
0.94205	-1.23311	0.96032	-0.95657	0.97781	-0.86803	0.97359	-1.13636	0.97902	-1.20823	0.8997	-0.56181	0.88	-1.45426
0.95205	-1.25917	0.97032	-0.9402	0.98781	-0.85156	0.98359	-1.12849	0.98902	-1.17179	0.9097	-0.5977	0.89	-1.40334
0.96205	-1.27475	0.98032	-0.92214	0.99781	-0.83428	0.99359	-1.11739	0.99902	-1.1329	0.9197	-0.63319	0.9	-1.34749
0.97205	-1.27981	0.99032	-0.90222	1.00781	-0.81587	1.00359	-1.10267	1.00902	-1.09153	0.9297	-0.66712	0.91	-1.28707
0.98205	-1.27456	1.00032	-0.88037	1.01781	-0.79609	1.01359	-1.08407	1.01902	-1.04776	0.9397	-0.69839	0.92	-1.22253
0.99205	-1.25946	1.01032	-0.85661	1.02781	-0.7748	1.02359	-1.06146	1.02902	-1.00181	0.9497	-0.72601	0.93	-1.15434
1.00205	-1.23523	1.02032	-0.83104	1.03781	-0.75196	1.03359	-1.03484	1.03902	-0.95399	0.9597	-0.74908	0.94	-1.08307
1.01205	-1.20274	1.03032	-0.80385	1.04781	-0.72762	1.04359	-1.00436	1.04902	-0.90473	0.9697	-0.76685	0.95	-1.00929
1.02205	-1.16307	1.04032	-0.77528	1.05781	-0.70195	1.05359	-0.97027	1.05902	-0.85453	0.9797	-0.7787	0.96	-0.93363
1.03205	-1.11738	1.05032	-0.74566	1.06781	-0.67519	1.06359	-0.93296	1.06902	-0.80399	0.9897	-0.78418	0.97	-0.85677
1.04205	-1.06695	1.06032	-0.71535	1.07781	-0.64766	1.07359	-0.89292	1.07902	-0.75376	0.9997	-0.78299	0.98	-0.77937
1.05205	-1.01309	1.07032	-0.68475	1.08781	-0.61977	1.08359	-0.85072	1.08902	-0.70456	1.0097	-0.77503	0.99	-0.70216
1.06205	-0.95711	1.08032	-0.65429	1.09781	-0.59197	1.09359	-0.80702	1.09902	-0.6571	1.0197	-0.76032	1	-0.62583
1.07205	-0.90029	1.09032	-0.62441	1.10781	-0.56473	1.10359	-0.7625	1.10902	-0.61209	1.0297	-0.7391	1.01	-0.55112
1.08205	-0.84386	1.10032	-0.59554	1.11781	-0.53854	1.11359	-0.7179	1.11902	-0.57023	1.0397	-0.71173	1.02	-0.47872
1.09205	-0.78893	1.11032	-0.56806	1.12781	-0.5139	1.12359	-0.67394	1.12902	-0.53214	1.0497	-0.67874	1.03	-0.40934
1.10205	-0.73648	1.12032	-0.54236	1.13781	-0.49125	1.13359	-0.63134	1.13902	-0.49839	1.0597	-0.64078	1.04	-0.34365
1.11205	-0.68737	1.13032	-0.51875	1.14781	-0.47101	1.14359	-0.59076	1.14902	-0.46944	1.0697	-0.59863	1.05	-0.28227
1.12205	-0.64228	1.14032	-0.49747	1.15781	-0.4535	1.15359	-0.5528	1.15902	-0.44564	1.0797	-0.55316	1.06	-0.22582
1.13205	-0.6017	1.15032	-0.47873	1.16781	-0.439	1.16359	-0.518	1.16902	-0.4272	1.0897	-0.50533	1.07	-0.17484
1.14205	-0.56595	1.16032	-0.46261	1.17781	-0.42767	1.17359	-0.48676	1.17902	-0.41419	1.0997	-0.45612	1.08	-0.12983
1.15205	-0.53519	1.17032	-0.44916	1.18781	-0.41955	1.18359	-0.4594	1.18902	-0.40655	1.1097	-0.40658	1.09	-0.09121
1.16205	-0.50937	1.18032	-0.43829	1.19781	-0.4146	1.19359	-0.43611	1.19902	-0.40403	1.1197	-0.35772	1.1	-0.05933
1.17205	-0.4883	1.19032	-0.42987	1.20781	-0.41263	1.20359	-0.41693	1.20902	-0.40624	1.1297	-0.31054	1.11	-0.03448
1.18205	-0.47165	1.20032	-0.42366	1.21781	-0.41337	1.21359	-0.40177	1.21902	-0.41267	1.1397	-0.26601	1.12	-0.01684
1.19205	-0.45893	1.21032	-0.41936	1.22781	-0.4164	1.22359	-0.39044	1.22902	-0.42262	1.1497	-0.22498	1.13	-0.00652
1.20205	-0.44957	1.22032	-0.41659	1.23781	-0.42125	1.23359	-0.38256	1.23902	-0.43532	1.1597	-0.18824	1.14	-0.00352
1.21205	-0.4429	1.23032	-0.4149	1.24781	-0.4273	1.24359	-0.37769	1.24902	-0.44984	1.1697	-0.15644	1.15	-0.00774
1.22205	-0.43819	1.24032	-0.4138	1.25781	-0.4339	1.25359	-0.37524	1.25902	-0.46521	1.1797	-0.13011	1.16	-0.01899
1.23205	-0.43469	1.25032	-0.41275	1.26781	-0.44031	1.26359	-0.37455	1.26902	-0.48037	1.1897	-0.10961	1.17	-0.03697
1.24205	-0.43162	1.26032	-0.41121	1.27781	-0.44577	1.27359	-0.37485	1.27902	-0.49424	1.1997	-0.09514	1.18	-0.06129
1.25205	-0.42822	1.27032	-0.40859	1.28781	-0.4495	1.28359	-0.37536	1.28902	-0.50572	1.2097	-0.08675	1.19	-0.09145
1.26205	-0.42377	1.28032	-0.40433	1.29781	-0.45071	1.29359	-0.37522	1.29902	-0.51374	1.2197	-0.0843	1.2	-0.12684
1.27205	-0.4176	1.29032	-0.39786	1.30781	-0.44862	1.30359	-0.37358	1.30902	-0.51724	1.2297	-0.08747	1.21	-0.16678
1.28205	-0.40909	1.30032	-0.38865	1.31781	-0.44252	1.31359	-0.36959	1.31902	-0.51526	1.2397	-0.09579	1.22	-0.2105
1.29205	-0.39772	1.31032	-0.37623	1.32781	-0.43174	1.32359	-0.36242	1.32902	-0.50693	1.2497	-0.10862	1.23	-0.25714
1.30205	-0.38307	1.32032	-0.36013	1.33781	-0.41569	1.33359	-0.3513	1.33902	-0.49148	1.2597	-0.12518	1.24	-0.30576
1.31205	-0.36478	1.33032	-0.33999	1.34781	-0.39388	1.34359	-0.33552	1.34902	-0.46828	1.2697	-0.14456	1.25	-0.35539
1.32205	-0.34261	1.34032	-0.31548	1.35781	-0.36591	1.35359	-0.31446	1.35902	-0.43682	1.2797	-0.16574	1.26	-0.40499
1.33205	-0.31641	1.35032	-0.28637	1.36781	-0.3315	1.36359	-0.2876	1.36902	-0.39679	1.2897	-0.18761	1.27	-0.45349
1.34205	-0.28614	1.36032	-0.2525	1.37781	-0.2905	1.37359	-0.25452	1.37902	-0.348	1.2997	-0.20899	1.28	-0.49979
1.35205	-0.25182	1.37032	-0.21378	1.38781	-0.24287	1.38359	-0.21492	1.38902	-0.29045	1.3097	-0.22868	1.29	-0.5428
1.36205	-0.21355	1.38032	-0.17021	1.39781	-0.18869	1.39359	-0.16865	1.39902	-0.22429	1.3197	-0.24545	1.3	-0.58141
1.37205	-0.17152	1.39032	-0.12188	1.40781	-0.12818	1.40359	-0.11566	1.40902	-0.14983	1.3297	-0.25812	1.31	-0.61457
1.38205	-0.12596	1.40032	-0.06895	1.41781	-0.06165	1.41359	-0.05604	1.41902	-0.06753	1.3397	-0.26553	1.32	-0.64122
1.39205	-0.07715	1.41032	-0.01165	1.42781	0.01047	1.42359	0.00999	1.42902	0.02201	1.3497	-0.26658	1.33	-0.66041
1.40205	-0.0254	1.42032	0.04972	1.43781	0.08765	1.43359	0.08211	1.43902	0.11807	1.3597	-0.26031	1.34	-0.67122
1.41205	0.02895	1.43032	0.11479	1.44781	0.1693	1.44359	0.15988	1.44902	0.21985	1.3697	-0.24585	1.35	-0.67283
1.42205	0.08553	1.44032	0.18315	1.45781	0.25474	1.45359	0.24275	1.45902	0.32643	1.3797	-0.22247	1.36	-0.66452
1.43205	0.144	1.45032	0.25431	1.46781	0.34323	1.46359	0.33009	1.46902	0.43684	1.3897	-0.18961	1.37	-0.64567
1.44205	0.20399	1.46032	0.32779	1.47781	0.43401	1.47359	0.42121	1.47902	0.55008	1.3997	-0.14688	1.38	-0.61579
1.45205	0.26515	1.47032	0.40302	1.48781	0.52628	1.48359	0.51534	1.48902	0.6651	1.4097	-0.09406	1.39	-0.57453
1.46205	0.32712	1.48032	0.47945	1.49781	0.61923	1.49359	0.61169	1.49902	0.78086	1.4197	-0.03114	1.4	-0.52168
1.47205	0.38956	1.49032	0.55651	1.50781	0.71205	1.50359	0.70941	1.50902	0.89635	1.4297	0.04173	1.41	-0.45716
1.48205	0.45214	1.50032	0.63359	1.51781	0.80396	1.51359	0.80766	1.51902	1.01058	1.4397	0.12419	1.42	-0.38105
1.49205	0.51455	1.51032	0.71011	1.52781	0.89419	1.52359	0.9056	1.52902	1.12258	1.4497	0.2157	1.43	-0.2936
1.50205	0.57645	1.52032	0.78549	1.53781	0.982	1.53359	1.00237	1.53902	1.23148	1.4597	0.31557	1.44	-0.19518
1.51205	0.63752	1.53032	0.85915	1.54781	1.06671	1.54359	1.09718	1.54902	1.33647	1.4697	0.42293	1.45	-0.08634
1.52205	0.69745	1.54032	0.93053	1.55781	1.14768	1.55359	1.18923	1.55902	1.4368	1.4797	0.53678	1.46	0.03225
1.53205	0.75589	1.55032	0.99909	1.56781	1.22432	1.56359	1.2778	1.56902	1.53181	1.4897	0.65602	1.47	0.15977
1.54205	0.81251	1.56032	1.06433	1.57781	1.29612	1.57359	1.36219	1.57902	1.62094	1.4997	0.77943	1.48	0.29528
1.55205	0.86694	1.57032	1.12575	1.58781	1.36261	1.58359	1.44177	1.58902	1.70369	1.5097	0.90571	1.49	0.43771
1.56205	0.91881	1.58032	1.18289	1.59781	1.42337	1.59359	1.51595	1.59902	1.77965	1.5197	1.03355	1.5	0.58592
1.57205	0.96771	1.59032	1.23534	1.60781	1.47806	1.60359	1.58423	1.60902	1.84851	1.5297	1.16159	1.51	0.73864
1.58205	1.01325	1.60032	1.2827	1.61781	1.52639	1.61359	1.64615	1.61902	1.90999	1.5397	1.28848	1.52	0.89458
1.59205	1.05498	1.61032	1.32461	1.62781	1.56812	1.62359	1.7013	1.62902	1.96392	1.5497	1.41291	1.53	1.05235
1.60205	1.09247	1.62032	1.36077	1.63781	1.60306	1.63359	1.74937	1.63902	2.01016	1.5597	1.5336	1.54	1.21057
1.61205	1.12527	1.63032	1.3909	1.64781	1.63108	1.64359	1.79007	1.64902	2.04863	1.5697	1.64936	1.55	1.3678
1.62205	1.15294	1.64032	1.41475	1.65781	1.65208	1.65359	1.82317	1.65902	2.07929	1.5797	1.75911	1.56	1.52264
1.63205	1.17506	1.65032	1.43214	1.66781	1.66603	1.66359	1.84852	1.66902	2.10212	1.5897	1.86185	1.57	1.6737
1.64205	1.1912	1.66032	1.4429	1.67781	1.6729	1.67359	1.866	1.67902	2.11716	1.5997	1.95673	1.58	1.81963
1.65205	1.20099	1.67032	1.44694	1.68781	1.67274	1.68359	1.87553	1.68902	2.12445	1.6097	2.04302	1.59	1.95914
1.66205	1.2041	1.68032	1.44419	1.69781	1.66561	1.69359	1.87709	1.69902	2.12405	1.6197	2.12015	1.6	2.09102
1.67205	1.20024	1.69032	1.43464	1.70781	1.6516	1.70359	1.87071	1.70902	2.11602	1.6297	2.18767	1.61	2.21414
1.68205	1.18921	1.70032	1.4183	1.71781	1.63087	1.71359	1.85643	1.71902	2.10046	1.6397	2.24529	1.62	2.32749
1.69205	1.17086	1.71032	1.39527	1.72781	1.60356	1.72359	1.83437	1.72902	2.07745	1.6497	2.29288	1.63	2.43015
1.70205	1.14514	1.72032	1.36566	1.73781	1.56988	1.73359	1.80466	1.73902	2.04709	1.6597	2.33041	1.64	2.52134
1.71205	1.11208	1.73032	1.32965	1.74781	1.53006	1.74359	1.76747	1.74902	2.00949	1.6697	2.358	1.65	2.60042
1.72205	1.07183	1.74032	1.28746	1.75781	1.48436	1.75359	1.72303	1.75902	1.96478	1.6797	2.37589	1.66	2.66687
1.73205	1.0246	1.75032	1.23935	1.76781	1.43306	1.76359	1.67158	1.76902	1.91309	1.6897	2.3844	1.67	2.72032
1.74205	0.97075	1.76032	1.18563	1.77781	1.37648	1.77359	1.61341	1.77902	1.85458	1.6997	2.38395	1.68	2.76052
1.75205	0.91068	1.77032	1.12667	1.78781	1.31498	1.78359	1.54886	1.78902	1.78944	1.7097	2.37502	1.69	2.78739
1.76205	0.84493	1.78032	1.06284	1.79781	1.24892	1.79359	1.47827	1.79902	1.71786	1.7197	2.35814	1.7	2.80095
1.77205	0.7741	1.79032	0.99458	1.80781	1.1787	1.80359	1.40206	1.80902	1.64011	1.7297	2.33389	1.71	2.80136
1.78205	0.69887	1.80032	0.92236	1.81781	1.10473	1.81359	1.32066	1.81902	1.55644	1.7397	2.30284	1.72	2.7889
1.79205	0.61997	1.81032	0.84665	1.82781	1.02745	1.82359	1.23452	1.82902	1.4672	1.7497	2.26557	1.73	2.76396
1.80205	0.53821	1.82032	0.76798	1.83781	0.94731	1.83359	1.14417	1.83902	1.37272	1.7597	2.22266	1.74	2.72702
1.81205	0.45439	1.83032	0.68686	1.84781	0.86477	1.84359	1.05011	1.84902	1.27343	1.7697	2.17464	1.75	2.67866
1.82205	0.36936	1.84032	0.60384	1.85781	0.78031	1.85359	0.9529	1.85902	1.16976	1.7797	2.122	1.76	2.61951
1.83205	0.28396	1.85032	0.51945	1.86781	0.69438	1.86359	0.85311	1.86902	1.06221	1.7897	2.06521	1.77	2.55028
1.84205	0.19899	1.86032	0.43425	1.87781	0.60746	1.87359	0.75134	1.87902	0.95132	1.7997	2.00464	1.78	2.47171
1.85205	0.11525	1.87032	0.34876	1.88781	0.52	1.88359	0.64818	1.88902	0.83766	1.8097	1.94063	1.79	2.38458
1.86205	0.03346	1.88032	0.26351	1.89781	0.43246	1.89359	0.54423	1.89902	0.72183	1.8197	1.87346	1.8	2.28969
1.87205	-0.0457	1.89032	0.17899	1.90781	0.34526	1.90359	0.4401	1.90902	0.60448	1.8297	1.80334	1.81	2.18783
1.88205	-0.12163	1.90032	0.09569	1.91781	0.25881	1.91359	0.33637	1.91902	0.48625	1.8397	1.73043	1.82	2.07981
1.89205	-0.19384	1.91032	0.01405	1.92781	0.17351	1.92359	0.23365	1.92902	0.36783	1.8497	1.65483	1.83	1.9664
1.90205	-0.2619	1.92032	-0.0655	1.93781	0.08971	1.93359	0.13247	1.93902	0.2499	1.8597	1.57662	1.84	1.84835
1.91205	-0.32549	1.93032	-0.14259	1.94781	0.00774	1.94359	0.03339	1.94902	0.13315	1.8697	1.49581	1.85	1.72638
1.92205	-0.3844	1.94032	-0.21688	1.95781	-0.07208	1.95359	-0.0631	1.95902	0.01825	1.8797	1.41241	1.86	1.60117
1.93205	-0.4385	1.95032	-0.28805	1.96781	-0.14948	1.96359	-0.15652	1.96902	-0.09412	1.8897	1.32644	1.87	1.47336
1.94205	-0.48777	1.96032	-0.35584	1.97781	-0.2242	1.97359	-0.24644	1.97902	-0.20333	1.8997	1.23787	1.88	1.34352
1.95205	-0.53225	1.97032	-0.42004	1.98781	-0.29604	1.98359	-0.33248	1.98902	-0.30876	1.9097	1.14673	1.89	1.21221
1.96205	-0.57209	1.98032	-0.48044	1.99781	-0.36479	1.99359	-0.41429	1.99902	-0.40984	1.9197	1.05305	1.9	1.07992
1.97205	-0.60748	1.99032	-0.5369	2.00781	-0.43028	2.00359	-0.49158	2.00902	-0.50602	1.9297	0.95689	1.91	0.94708
1.98205	-0.6387	2.00032	-0.58931	2.01781	-0.49235	2.01359	-0.5641	2.01902	-0.59681	1.9397	0.85837	1.92	0.8141
1.99205	-0.66603	2.01032	-0.63758	2.02781	-0.55087	2.02359	-0.63163	2.02902	-0.68178	1.9497	0.75766	1.93	0.68135
2.00205	-0.68981	2.02032	-0.68166	2.03781	-0.60571	2.03359	-0.69404	2.03902	-0.76054	1.9597	0.65497	1.94	0.54916
2.01205	-0.71038	2.03032	-0.72151	2.04781	-0.65676	2.04359	-0.75119	2.04902	-0.83276	1.9697	0.5506	1.95	0.41784
2.02205	-0.72807	2.04032	-0.75714	2.05781	-0.70392	2.05359	-0.80301	2.05902	-0.89815	1.9797	0.44489	1.96	0.28767
2.03205	-0.74323	2.05032	-0.78854	2.06781	-0.7471	2.06359	-0.84947	2.06902	-0.95652	1.9897	0.33828	1.97	0.15893
2.04205	-0.75614	2.06032	-0.81575	2.07781	-0.78619	2.07359	-0.89056	2.07902	-1.00769	1.9997	0.23123	1.98	0.0319
2.05205	-0.76709	2.07032	-0.8388	2.08781	-0.82111	2.08359	-0.9263	2.08902	-1.05157	2.0097	0.12429	1.99	-0.09316
2.06205	-0.77628	2.08032	-0.85775	2.09781	-0.85177	2.09359	-0.95673	2.09902	-1.0881	2.0197	0.01807	2	-0.21597
2.07205	-0.78391	2.09032	-0.87264	2.10781	-0.87809	2.10359	-0.98194	2.10902	-1.1173	2.0297	-0.0868	2.01	-0.33623
2.08205	-0.79008	2.10032	-0.88355	2.11781	-0.9	2.11359	-1.002	2.11902	-1.13922	2.0397	-0.18965	2.02	-0.45363
2.09205	-0.79487	2.11032	-0.89053	2.12781	-0.91742	2.12359	-1.01701	2.12902	-1.15395	2.0497	-0.28976	2.03	-0.56785
2.10205	-0.79829	2.12032	-0.89366	2.13781	-0.93029	2.13359	-1.02708	2.13902	-1.16165	2.0597	-0.38643	2.04	-0.67851
2.11205	-0.80029	2.13032	-0.89301	2.14781	-0.93858	2.14359	-1.03234	2.14902	-1.1625	2.0697	-0.47894	2.05	-0.78525
2.12205	-0.80079	2.14032	-0.88867	2.15781	-0.94224	2.15359	-1.0329	2.15902	-1.15673	2.0797	-0.56658	2.06	-0.88766
2.13205	-0.79967	2.15032	-0.88071	2.16781	-0.94127	2.16359	-1.02891	2.16902	-1.14459	2.0897	-0.64867	2.07	-0.9853
2.14205	-0.79677	2.16032	-0.86924	2.17781	-0.93568	2.17359	-1.02048	2.17902	-1.12638	2.0997	-0.72459	2.08	-1.07774
2.15205	-0.79191	2.17032	-0.85434	2.18781	-0.92553	2.18359	-1.00777	2.18902	-1.10241	2.1097	-0.79374	2.09	-1.16451
2.16205	-0.78491	2.18032	-0.83614	2.19781	-0.91087	2.19359	-0.99091	2.19902	-1.07304	2.1197	-0.8556	2.1	-1.24515
2.17205	-0.77557	2.19032	-0.81475	2.20781	-0.89184	2.20359	-0.97007	2.20902	-1.03862	2.1297	-0.90972	2.11	-1.31919
2.18205	-0.76373	2.20032	-0.7903	2.21781	-0.86857	2.21359	-0.94538	2.21902	-0.99954	2.1397	-0.95573	2.12	-1.38616
2.19205	-0.74923	2.21032	-0.76295	2.22781	-0.84124	2.22359	-0.91703	2.22902	-0.95621	2.1497	-0.99334	2.13	-1.44563
2.20205	-0.73194	2.22032	-0.73285	2.23781	-0.8101	2.23359	-0.88519	2.23902	-0.90905	2.1597	-1.02236	2.14	-1.49718
2.21205	-0.71178	2.23032	-0.70019	2.24781	-0.77539	2.24359	-0.85005	2.24902	-0.85847	2.1697	-1.0427	2.15	-1.54042
2.22205	-0.6887	2.24032	-0.66516	2.25781	-0.73741	2.25359	-0.8118	2.25902	-0.80493	2.1797	-1.05435	2.16	-1.57501
2.23205	-0.66271	2.25032	-0.62797	2.26781	-0.6965	2.26359	-0.77067	2.26902	-0.74885	2.1897	-1.05741	2.17	-1.60068
2.24205	-0.63388	2.26032	-0.58884	2.27781	-0.65301	2.27359	-0.72688	2.27902	-0.69069	2.1997	-1.05207	2.18	-1.61721
2.25205	-0.60232	2.27032	-0.54801	2.28781	-0.60733	2.28359	-0.68068	2.28902	-0.63087	2.2097	-1.0386	2.19	-1.62443
2.26205	-0.56821	2.28032	-0.50574	2.29781	-0.55986	2.29359	-0.63233	2.29902	-0.56982	2.2197	-1.01736	2.2	-1.6223
2.27205	-0.53177	2.29032	-0.46226	2.30781	-0.51099	2.30359	-0.58209	2.30902	-0.50798	2.2297	-0.98879	2.21	-1.61082
2.28205	-0.49326	2.30032	-0.41785	2.31781	-0.46116	2.31359	-0.53026	2.31902	-0.44574	2.2397	-0.95337	2.22	-1.5901
2.29205	-0.45301	2.31032	-0.37278	2.32781	-0.41075	2.32359	-0.47712	2.32902	-0.38348	2.2497	-0.91167	2.23	-1.56032
2.30205	-0.41135	2.32032	-0.32729	2.33781	-0.36017	2.33359	-0.42296	2.33902	-0.32158	2.2597	-0.86429	2.24	-1.52179
2.31205	-0.36866	2.33032	-0.28165	2.34781	-0.30978	2.34359	-0.3681	2.34902	-0.26037	2.2697	-0.81185	2.25	-1.47487
2.32205	-0.32533	2.34032	-0.2361	2.35781	-0.25993	2.35359	-0.31283	2.35902	-0.20015	2.2797	-0.75501	2.26	-1.42004
2.33205	-0.28174	2.35032	-0.19088	2.36781	-0.21093	2.36359	-0.25743	2.36902	-0.14119	2.2897	-0.69445	2.27	-1.35783
2.34205	-0.23828	2.36032	-0.14621	2.37781	-0.16305	2.37359	-0.2022	2.37902	-0.08374	2.2997	-0.63083	2.28	-1.28889
2.35205	-0.19535	2.37032	-0.10229	2.38781	-0.11652	2.38359	-0.1474	2.38902	-0.02798	2.3097	-0.56483	2.29	-1.21391
2.36205	-0.15328	2.38032	-0.05929	2.39781	-0.0715	2.39359	-0.09328	2.39902	0.02593	2.3197	-0.49709	2.3	-1.13364
2.37205	-0.1124	2.39032	-0.01736	2.40781	-0.02814	2.40359	-0.04008	2.40902	0.07788	2.3297	-0.42824	2.31	-1.04889
2.38205	-0.073	2.40032	0.02335	2.41781	0.0135	2.41359	0.01201	2.41902	0.1278	2.3397	-0.35887	2.32	-0.9605
2.39205	-0.03532	2.41032	0.06276	2.42781	0.05338	2.42359	0.06281	2.42902	0.17565	2.3497	-0.28953	2.33	-0.86933
2.40205	4.39E-04	2.42032	0.10079	2.43781	0.09152	2.43359	0.11218	2.43902	0.22145	2.3597	-0.22074	2.34	-0.77625
2.41205	0.03413	2.43032	0.13739	2.44781	0.12798	2.44359	0.16	2.44902	0.26525	2.3697	-0.15295	2.35	-0.68213
2.42205	0.06567	2.44032	0.17253	2.45781	0.16287	2.45359	0.20618	2.45902	0.30711	2.3797	-0.08659	2.36	-0.58782
2.43205	0.09501	2.45032	0.20621	2.46781	0.19631	2.46359	0.25068	2.46902	0.34716	2.3897	-0.022	2.37	-0.49413
2.44205	0.12216	2.46032	0.23846	2.47781	0.22845	2.47359	0.29348	2.47902	0.38552	2.3997	0.0405	2.38	-0.40182
2.45205	0.14716	2.47032	0.26931	2.48781	0.25946	2.48359	0.33458	2.48902	0.42235	2.4097	0.10066	2.39	-0.31161
2.46205	0.17012	2.48032	0.29881	2.49781	0.28954	2.49359	0.37402	2.49902	0.4578	2.4197	0.15828	2.4	-0.22413
2.47205	0.19116	2.49032	0.32703	2.50781	0.31885	2.50359	0.41184	2.50902	0.49205	2.4297	0.2132	2.41	-0.13993
2.48205	0.21045	2.50032	0.35403	2.51781	0.34757	2.51359	0.44812	2.51902	0.52527	2.4397	0.26531	2.42	-0.05949
2.49205	0.22815	2.51032	0.3799	2.52781	0.37587	2.52359	0.48293	2.52902	0.55761	2.4497	0.31457	2.43	0.01681
2.50205	0.24446	2.52032	0.4047	2.53781	0.40388	2.53359	0.51638	2.53902	0.58924	2.4597	0.36095	2.44	0.08872
2.51205	0.25958	2.53032	0.4285	2.54781	0.43171	2.54359	0.54854	2.54902	0.62028	2.4697	0.40447	2.45	0.15605
2.52205	0.27372	2.54032	0.45138	2.55781	0.45944	2.55359	0.57952	2.55902	0.65084	2.4797	0.44518	2.46	0.21872
2.53205	0.28706	2.55032	0.47338	2.56781	0.48712	2.56359	0.60938	2.56902	0.681	2.4897	0.48318	2.47	0.27676
2.54205	0.29978	2.56032	0.49455	2.57781	0.51476	2.57359	0.63821	2.57902	0.71081	2.4997	0.51858	2.48	0.3303
2.55205	0.31204	2.57032	0.51492	2.58781	0.54231	2.58359	0.66605	2.58902	0.74029	2.5097	0.55152	2.49	0.37954
2.56205	0.32396	2.58032	0.5345	2.59781	0.56972	2.59359	0.69295	2.59902	0.76942	2.5197	0.58215	2.5	0.42475
2.57205	0.33567	2.59032	0.5533	2.60781	0.59688	2.60359	0.71892	2.60902	0.79815	2.5297	0.61066	2.51	0.46631
2.58205	0.34723	2.60032	0.57129	2.61781	0.62364	2.61359	0.74395	2.61902	0.8264	2.5397	0.63724	2.52	0.50462
2.59205	0.35868	2.61032	0.58845	2.62781	0.64985	2.62359	0.76802	2.62902	0.85404	2.5497	0.66209	2.53	0.54015
2.60205	0.37006	2.62032	0.60474	2.63781	0.6753	2.63359	0.79108	2.63902	0.88093	2.5597	0.68541	2.54	0.57337
2.61205	0.38133	2.63032	0.6201	2.64781	0.69979	2.64359	0.81305	2.64902	0.90691	2.5697	0.70743	2.55	0.6048
2.62205	0.39246	2.64032	0.63447	2.65781	0.72311	2.65359	0.83385	2.65902	0.93178	2.5797	0.72836	2.56	0.63495
2.63205	0.40338	2.65032	0.64777	2.66781	0.74501	2.66359	0.85337	2.66902	0.95535	2.5897	0.74841	2.57	0.66433
2.64205	0.414	2.66032	0.65993	2.67781	0.76529	2.67359	0.8715	2.67902	0.97741	2.5997	0.76779	2.58	0.69339
2.65205	0.42422	2.67032	0.67088	2.68781	0.78373	2.68359	0.88811	2.68902	0.99775	2.6097	0.78671	2.59	0.72258
2.66205	0.43392	2.68032	0.68053	2.69781	0.80013	2.69359	0.90307	2.69902	1.01616	2.6197	0.80534	2.6	0.75228
2.67205	0.44298	2.69032	0.68882	2.70781	0.81431	2.70359	0.91625	2.70902	1.03247	2.6297	0.82387	2.61	0.78282
2.68205	0.45126	2.70032	0.69568	2.71781	0.82613	2.71359	0.92754	2.71902	1.04651	2.6397	0.84245	2.62	0.81444
2.69205	0.45865	2.71032	0.70106	2.72781	0.83546	2.72359	0.93683	2.72902	1.05812	2.6497	0.86122	2.63	0.84733
2.70205	0.46503	2.72032	0.7049	2.73781	0.84222	2.73359	0.94401	2.73902	1.06719	2.6597	0.88028	2.64	0.88158
2.71205	0.47028	2.73032	0.70718	2.74781	0.84635	2.74359	0.94903	2.74902	1.07365	2.6697	0.89971	2.65	0.91719
2.72205	0.47432	2.74032	0.70789	2.75781	0.84785	2.75359	0.95181	2.75902	1.07745	2.6797	0.91958	2.66	0.95408
2.73205	0.47706	2.75032	0.70701	2.76781	0.84672	2.76359	0.95234	2.76902	1.07858	2.6897	0.9399	2.67	0.99209
2.74205	0.47844	2.76032	0.70456	2.77781	0.84303	2.77359	0.95062	2.77902	1.07708	2.6997	0.96065	2.68	1.03097
2.75205	0.47843	2.77032	0.70058	2.78781	0.83688	2.78359	0.94667	2.78902	1.07303	2.7097	0.98179	2.69	1.07038
2.76205	0.477	2.78032	0.69511	2.79781	0.82836	2.79359	0.94054	2.79902	1.06653	2.7197	1.00323	2.7	1.10995
2.77205	0.47416	2.79032	0.68821	2.80781	0.81765	2.80359	0.93232	2.80902	1.05774	2.7297	1.02485	2.71	1.14921
2.78205	0.46993	2.80032	0.67996	2.81781	0.80489	2.81359	0.92212	2.81902	1.04684	2.7397	1.0465	2.72	1.18767
2.79205	0.46434	2.81032	0.67044	2.82781	0.79029	2.82359	0.91007	2.82902	1.03403	2.7497	1.06798	2.73	1.22479
2.80205	0.45745	2.82032	0.65975	2.83781	0.77404	2.83359	0.89631	2.83902	1.01955	2.7597	1.08908	2.74	1.26002
2.81205	0.44934	2.83032	0.648	2.84781	0.75635	2.84359	0.88103	2.84902	1.00363	2.7697	1.10955	2.75	1.29278
2.82205	0.44009	2.84032	0.6353	2.85781	0.73744	2.85359	0.86439	2.85902	0.98655	2.7797	1.12912	2.76	1.32251
2.83205	0.42979	2.85032	0.62177	2.86781	0.71751	2.86359	0.84659	2.86902	0.96856	2.7897	1.14751	2.77	1.34869
2.84205	0.41853	2.86032	0.60754	2.87781	0.69678	2.87359	0.82781	2.87902	0.94991	2.7997	1.16441	2.78	1.37081
2.85205	0.40644	2.87032	0.59272	2.88781	0.67544	2.88359	0.80825	2.88902	0.93086	2.8097	1.17954	2.79	1.38841
2.86205	0.39362	2.88032	0.57744	2.89781	0.65369	2.89359	0.7881	2.89902	0.91163	2.8197	1.19259	2.8	1.40111
2.87205	0.38017	2.89032	0.56181	2.90781	0.63171	2.90359	0.76752	2.90902	0.89244	2.8297	1.20328	2.81	1.4086
2.88205	0.3662	2.90032	0.54594	2.91781	0.60964	2.91359	0.74669	2.91902	0.87347	2.8397	1.21133	2.82	1.41063
2.89205	0.35182	2.91032	0.52995	2.92781	0.58764	2.92359	0.72573	2.92902	0.85487	2.8497	1.21652	2.83	1.40707
2.90205	0.33711	2.92032	0.51392	2.93781	0.56584	2.93359	0.70478	2.93902	0.83676	2.8597	1.21862	2.84	1.39787
2.91205	0.32218	2.93032	0.49795	2.94781	0.54433	2.94359	0.68394	2.94902	0.81922	2.8697	1.21749	2.85	1.38309
2.92205	0.30711	2.94032	0.48212	2.95781	0.52321	2.95359	0.66328	2.95902	0.8023	2.8797	1.21298	2.86	1.36288
2.93205	0.29197	2.95032	0.4665	2.96781	0.50256	2.96359	0.64287	2.96902	0.78601	2.8897	1.20505	2.87	1.3375
2.94205	0.27683	2.96032	0.45115	2.97781	0.48243	2.97359	0.62273	2.97902	0.77031	2.8997	1.19367	2.88	1.3073
2.95205	0.26174	2.97032	0.4361	2.98781	0.46286	2.98359	0.60287	2.98902	0.75515	2.9097	1.1789	2.89	1.27273
2.96205	0.24677	2.98032	0.42141	2.99781	0.44389	2.99359	0.58329	2.99902	0.74043	2.9197	1.16086	2.9	1.23431
2.97205	0.23195	2.99032	0.40709	3.00781	0.42553	3.00359	0.56395	3.00902	0.72602	2.9297	1.13971	2.91	1.19266
2.98205	0.21732	3.00032	0.39316	3.01781	0.40779	3.01359	0.54481	3.01902	0.71177	2.9397	1.11569	2.92	1.14843
2.99205	0.20291	3.01032	0.37963	3.02781	0.39067	3.02359	0.52581	3.02902	0.69753	2.9497	1.08909	2.93	1.10234
3.00205	0.18876	3.02032	0.36648	3.03781	0.37414	3.03359	0.5069	3.03902	0.6831	2.9597	1.06026	2.94	1.05513
3.01205	0.17487	3.03032	0.35371	3.04781	0.35819	3.04359	0.48798	3.04902	0.66829	2.9697	1.02958	2.95	1.00758
3.02205	0.16127	3.04032	0.34129	3.05781	0.3428	3.05359	0.469	3.05902	0.65292	2.9797	0.99748	2.96	0.96044
3.03205	0.14796	3.05032	0.32918	3.06781	0.32792	3.06359	0.44988	3.06902	0.63679	2.9897	0.96443	2.97	0.91447
3.04205	0.13496	3.06032	0.31735	3.07781	0.31352	3.07359	0.43055	3.07902	0.61972	2.9997	0.93089	2.98	0.8704
3.05205	0.12228	3.07032	0.30575	3.08781	0.29955	3.08359	0.41095	3.08902	0.60154	3.0097	0.89736	2.99	0.8289
3.06205	0.1099	3.08032	0.29434	3.09781	0.28596	3.09359	0.39104	3.09902	0.58211	3.0197	0.86431	3	0.7906
3.07205	0.09784	3.09032	0.28307	3.10781	0.2727	3.10359	0.37079	3.10902	0.56129	3.0297	0.83222	3.01	0.75604
3.08205	0.08608	3.10032	0.27186	3.11781	0.25971	3.11359	0.35016	3.11902	0.53898	3.0397	0.80152	3.02	0.72568
3.09205	0.07464	3.11032	0.26069	3.12781	0.24693	3.12359	0.32916	3.12902	0.51513	3.0497	0.77262	3.03	0.69988
3.10205	0.06349	3.12032	0.24947	3.13781	0.23429	3.13359	0.3078	3.13902	0.48967	3.0597	0.74587	3.04	0.67891
3.11205	0.05263	3.13032	0.23817	3.14781	0.22173	3.14359	0.2861	3.14902	0.46262	3.0697	0.72158	3.05	0.6629
3.12205	0.04206	3.14032	0.22673	3.15781	0.20919	3.15359	0.26412	3.15902	0.43398	3.0797	0.69997	3.06	0.6519
3.13205	0.03176	3.15032	0.21511	3.16781	0.19661	3.16359	0.24191	3.16902	0.40384	3.0897	0.6812	3.07	0.64582
3.14205	0.02171	3.16032	0.20327	3.17781	0.18393	3.17359	0.21954	3.17902	0.37227	3.0997	0.66535	3.08	0.64446
3.15205	0.01191	3.17032	0.19117	3.18781	0.17109	3.18359	0.19711	3.18902	0.3394	3.1097	0.65243	3.09	0.64753
3.16205	0.00234	3.18032	0.1788	3.19781	0.15806	3.19359	0.17471	3.19902	0.3054	3.1197	0.64234	3.1	0.6546
3.17205	-0.00701	3.19032	0.16615	3.20781	0.1448	3.20359	0.15244	3.20902	0.27043	3.1297	0.63494	3.11	0.66517
3.18205	-0.01616	3.20032	0.15321	3.21781	0.13128	3.21359	0.13042	3.21902	0.23471	3.1397	0.62997	3.12	0.67865
3.19205	-0.02511	3.21032	0.14001	3.22781	0.1175	3.22359	0.10876	3.22902	0.19845	3.1497	0.62714	3.13	0.69436
3.20205	-0.03388	3.22032	0.12656	3.23781	0.10345	3.23359	0.08757	3.23902	0.16191	3.1597	0.62605	3.14	0.71158
3.21205	-0.04247	3.23032	0.11291	3.24781	0.08916	3.24359	0.06698	3.24902	0.12533	3.1697	0.62629	3.15	0.72954
3.22205	-0.05087	3.24032	0.09911	3.25781	0.07466	3.25359	0.04709	3.25902	0.08898	3.1797	0.62738	3.16	0.74743
3.23205	-0.0591	3.25032	0.08523	3.26781	0.06	3.26359	0.02801	3.26902	0.05312	3.1897	0.62882	3.17	0.76443
3.24205	-0.06714	3.26032	0.07134	3.27781	0.04526	3.27359	0.00983	3.27902	0.01802	3.1997	0.63008	3.18	0.77974
3.25205	-0.07499	3.27032	0.05755	3.28781	0.03052	3.28359	-0.00735	3.28902	-0.01606	3.2097	0.63063	3.19	0.79256
3.26205	-0.08262	3.28032	0.04394	3.29781	0.01589	3.29359	-0.02345	3.29902	-0.04887	3.2197	0.62997	3.2	0.80213
3.27205	-0.09002	3.29032	0.03062	3.30781	0.00146	3.30359	-0.03841	3.30902	-0.08017	3.2297	0.62758	3.21	0.80776
3.28205	-0.09716	3.30032	0.01772	3.31781	-0.01263	3.31359	-0.05216	3.31902	-0.10973	3.2397	0.62302	3.22	0.80881
3.29205	-0.10401	3.31032	0.00534	3.32781	-0.02625	3.32359	-0.06467	3.32902	-0.13736	3.2497	0.61588	3.23	0.80473
3.30205	-0.11054	3.32032	-0.00639	3.33781	-0.03927	3.33359	-0.07589	3.33902	-0.16288	3.2597	0.60581	3.24	0.79504
3.31205	-0.1167	3.33032	-0.01736	3.34781	-0.05156	3.34359	-0.08581	3.34902	-0.18612	3.2697	0.59255	3.25	0.7794
3.32205	-0.12246	3.34032	-0.02745	3.35781	-0.06298	3.35359	-0.09442	3.35902	-0.20697	3.2797	0.57589	3.26	0.75754
3.33205	-0.12777	3.35032	-0.03657	3.36781	-0.07342	3.36359	-0.10172	3.36902	-0.22532	3.2897	0.55573	3.27	0.72931
3.34205	-0.13259	3.36032	-0.0446	3.37781	-0.08277	3.37359	-0.10772	3.37902	-0.24112	3.2997	0.53206	3.28	0.6947
3.35205	-0.13689	3.37032	-0.05148	3.38781	-0.09093	3.38359	-0.11245	3.38902	-0.25432	3.3097	0.50493	3.29	0.65377
3.36205	-0.14062	3.38032	-0.05714	3.39781	-0.09783	3.39359	-0.11594	3.39902	-0.26492	3.3197	0.47451	3.3	0.60674
3.37205	-0.14374	3.39032	-0.06153	3.40781	-0.10343	3.40359	-0.11823	3.40902	-0.27296	3.3297	0.44106	3.31	0.55391
3.38205	-0.14623	3.40032	-0.06461	3.41781	-0.10769	3.41359	-0.11938	3.41902	-0.27849	3.3397	0.40489	3.32	0.49569
3.39205	-0.14807	3.41032	-0.06638	3.42781	-0.11063	3.42359	-0.11944	3.42902	-0.28159	3.3497	0.36641	3.33	0.43259
3.40205	-0.14922	3.42032	-0.06684	3.43781	-0.11227	3.43359	-0.11848	3.43902	-0.28239	3.3597	0.32609	3.34	0.36518
3.41205	-0.14969	3.43032	-0.06603	3.44781	-0.11267	3.44359	-0.11656	3.44902	-0.28103	3.3697	0.28444	3.35	0.29412
3.42205	-0.14947	3.44032	-0.064	3.45781	-0.11191	3.45359	-0.11376	3.45902	-0.27767	3.3797	0.24201	3.36	0.22014
3.43205	-0.14857	3.45032	-0.06082	3.46781	-0.1101	3.46359	-0.11016	3.46902	-0.27249	3.3897	0.19939	3.37	0.14398
3.44205	-0.147	3.46032	-0.05657	3.47781	-0.10737	3.47359	-0.10583	3.47902	-0.26568	3.3997	0.15716	3.38	0.06645
3.45205	-0.14479	3.47032	-0.05136	3.48781	-0.10386	3.48359	-0.10087	3.48902	-0.25747	3.4097	0.11591	3.39	-0.01167
3.46205	-0.14198	3.48032	-0.04531	3.49781	-0.09974	3.49359	-0.09535	3.49902	-0.24806	3.4197	0.07621	3.4	-0.08957
3.47205	-0.1386	3.49032	-0.03854	3.50781	-0.09517	3.50359	-0.08935	3.50902	-0.23767	3.4297	0.0386	3.41	-0.16646
3.48205	-0.13471	3.50032	-0.03118	3.51781	-0.09032	3.51359	-0.08297	3.51902	-0.22652	3.4397	0.00356	3.42	-0.2416
3.49205	-0.13036	3.51032	-0.02338	3.52781	-0.08536	3.52359	-0.07627	3.52902	-0.21481	3.4497	-0.02847	3.43	-0.31425
3.50205	-0.12562	3.52032	-0.01526	3.53781	-0.08044	3.53359	-0.06933	3.53902	-0.20276	3.4597	-0.05712	3.44	-0.38378
3.51205	-0.12054	3.53032	-0.00696	3.54781	-0.07572	3.54359	-0.06223	3.54902	-0.19054	3.4697	-0.08211	3.45	-0.44959
3.52205	-0.11519	3.54032	0.00139	3.55781	-0.07131	3.55359	-0.05503	3.55902	-0.17832	3.4797	-0.10322	3.46	-0.51116
3.53205	-0.10965	3.55032	0.00968	3.56781	-0.06732	3.56359	-0.0478	3.56902	-0.16625	3.4897	-0.12032	3.47	-0.56805
3.54205	-0.10397	3.56032	0.01782	3.57781	-0.06382	3.57359	-0.04058	3.57902	-0.15446	3.4997	-0.13339	3.48	-0.61993
3.55205	-0.09821	3.57032	0.0257	3.58781	-0.06086	3.58359	-0.03342	3.58902	-0.14303	3.5097	-0.14245	3.49	-0.66653
3.56205	-0.09245	3.58032	0.03326	3.59781	-0.05845	3.59359	-0.02637	3.59902	-0.13204	3.5197	-0.14765	3.5	-0.70769
3.57205	-0.08674	3.59032	0.04045	3.60781	-0.05658	3.60359	-0.01944	3.60902	-0.12153	3.5297	-0.14918	3.51	-0.74333
3.58205	-0.08111	3.60032	0.04724	3.61781	-0.05519	3.61359	-0.01266	3.61902	-0.1115	3.5397	-0.14732	3.52	-0.77347
3.59205	-0.07562	3.61032	0.05363	3.62781	-0.0542	3.62359	-0.00603	3.62902	-0.10194	3.5497	-0.14241	3.53	-0.7982
3.60205	-0.07029	3.62032	0.0596	3.63781	-0.0535	3.63359	4.42E-04	3.63902	-0.09281	3.5597	-0.13484	3.54	-0.8177
3.61205	-0.06516	3.63032	0.0652	3.64781	-0.05297	3.64359	0.00677	3.64902	-0.08403	3.5697	-0.12502	3.55	-0.83222
3.62205	-0.06023	3.64032	0.07046	3.65781	-0.05245	3.65359	0.01297	3.65902	-0.07553	3.5797	-0.11341	3.56	-0.84206
3.63205	-0.05552	3.65032	0.07544	3.66781	-0.05178	3.66359	0.01908	3.66902	-0.06719	3.5897	-0.10048	3.57	-0.84758
3.64205	-0.05102	3.66032	0.08021	3.67781	-0.05079	3.67359	0.02512	3.67902	-0.0589	3.5997	-0.0867	3.58	-0.84918
3.65205	-0.04673	3.67032	0.08483	3.68781	-0.04931	3.68359	0.03113	3.68902	-0.05052	3.6097	-0.07252	3.59	-0.84728
3.66205	-0.04262	3.68032	0.0894	3.69781	-0.04718	3.69359	0.03715	3.69902	-0.04192	3.6197	-0.05837	3.6	-0.84233
3.67205	-0.03868	3.69032	0.09398	3.70781	-0.04422	3.70359	0.04324	3.70902	-0.03297	3.6297	-0.04467	3.61	-0.83478
3.68205	-0.03488	3.70032	0.09866	3.71781	-0.04033	3.71359	0.04944	3.71902	-0.02354	3.6397	-0.03175	3.62	-0.82508
3.69205	-0.03119	3.71032	0.10352	3.72781	-0.03537	3.72359	0.05578	3.72902	-0.01352	3.6497	-0.01993	3.63	-0.81364
3.70205	-0.02757	3.72032	0.10862	3.73781	-0.02926	3.73359	0.06233	3.73902	-0.0028	3.6597	-0.00945	3.64	-0.80089
3.71205	-0.02399	3.73032	0.114	3.74781	-0.02196	3.74359	0.0691	3.74902	0.00869	3.6697	-5.04E-04	3.65	-0.78718
3.72205	-0.02041	3.74032	0.11972	3.75781	-0.01345	3.75359	0.07613	3.75902	0.02101	3.6797	0.00679	3.66	-0.77283
3.73205	-0.0168	3.75032	0.12579	3.76781	-0.00373	3.76359	0.08345	3.76902	0.0342	3.6897	0.01239	3.67	-0.75813
3.74205	-0.01313	3.76032	0.13223	3.77781	0.00712	3.77359	0.09107	3.77902	0.04826	3.6997	0.01629	3.68	-0.74329
3.75205	-0.00938	3.77032	0.13902	3.78781	0.01901	3.78359	0.09898	3.78902	0.06316	3.7097	0.01857	3.69	-0.72849
3.76205	-0.00552	3.78032	0.14612	3.79781	0.03183	3.79359	0.10717	3.79902	0.07884	3.7197	0.01935	3.7	-0.71381
3.77205	-0.00153	3.79032	0.1535	3.80781	0.04542	3.80359	0.11563	3.80902	0.09523	3.7297	0.01881	3.71	-0.69932
3.78205	0.00259	3.80032	0.16109	3.81781	0.05959	3.81359	0.12432	3.81902	0.11219	3.7397	0.01717	3.72	-0.68498
3.79205	0.00683	3.81032	0.16881	3.82781	0.07413	3.82359	0.13318	3.82902	0.1296	3.7497	0.01468	3.73	-0.67074
3.80205	0.0112	3.82032	0.17656	3.83781	0.08884	3.83359	0.14216	3.83902	0.14728	3.7597	0.01162	3.74	-0.65648
3.81205	0.01568	3.83032	0.18425	3.84781	0.10348	3.84359	0.15118	3.84902	0.16506	3.7697	0.00829	3.75	-0.64202
3.82205	0.02023	3.84032	0.19176	3.85781	0.11782	3.85359	0.16017	3.85902	0.18273	3.7797	0.00498	3.76	-0.62716
3.83205	0.02483	3.85032	0.19897	3.86781	0.13163	3.86359	0.16904	3.86902	0.20009	3.7897	0.002	3.77	-0.61166
3.84205	0.02944	3.86032	0.20577	3.87781	0.1447	3.87359	0.17768	3.87902	0.21691	3.7997	-3.84E-04	3.78	-0.59526
3.85205	0.034	3.87032	0.21204	3.88781	0.15683	3.88359	0.186	3.88902	0.233	3.8097	-0.00189	3.79	-0.57768
3.86205	0.03846	3.88032	0.21768	3.89781	0.16784	3.89359	0.1939	3.89902	0.24813	3.8197	-0.0023	3.8	-0.55864
3.87205	0.04275	3.89032	0.22257	3.90781	0.17758	3.90359	0.20127	3.90902	0.26212	3.8297	-0.0014	3.81	-0.53786
3.88205	0.04681	3.90032	0.22662	3.91781	0.18593	3.91359	0.20802	3.91902	0.27479	3.8397	9.74E-04	3.82	-0.51508
3.89205	0.05056	3.91032	0.22976	3.92781	0.19279	3.92359	0.21404	3.92902	0.28598	3.8497	0.00494	3.83	-0.49005
3.90205	0.05394	3.92032	0.23192	3.93781	0.19811	3.93359	0.21927	3.93902	0.29555	3.8597	0.01058	3.84	-0.46255
3.91205	0.05688	3.93032	0.23305	3.94781	0.20187	3.94359	0.22361	3.94902	0.30341	3.8697	0.01793	3.85	-0.4324
3.92205	0.05928	3.94032	0.23313	3.95781	0.20408	3.95359	0.227	3.95902	0.30949	3.8797	0.02698	3.86	-0.39947
3.93205	0.06109	3.95032	0.23214	3.96781	0.20478	3.96359	0.22939	3.96902	0.31374	3.8897	0.03768	3.87	-0.36366
3.94205	0.06224	3.96032	0.23009	3.97781	0.20404	3.97359	0.23074	3.97902	0.31616	3.8997	0.04994	3.88	-0.32494
3.95205	0.06267	3.97032	0.22699	3.98781	0.20195	3.98359	0.23103	3.98902	0.31677	3.9097	0.06365	3.89	-0.28333
3.96205	0.06233	3.98032	0.2229	3.99781	0.19864	3.99359	0.23025	3.99902	0.31563	3.9197	0.07866	3.9	-0.23891
3.97205	0.06116	3.99032	0.21787	4.00781	0.19422	4.00359	0.2284	4.00902	0.31284	3.9297	0.0948	3.91	-0.1918
3.98205	0.05913	4.00032	0.21196	4.01781	0.18883	4.01359	0.22552	4.01902	0.30851	3.9397	0.11188	3.92	-0.14219
3.99205	0.05623	4.01032	0.20525	4.02781	0.18262	4.02359	0.22163	4.02902	0.30278	3.9497	0.1297	3.93	-0.09034
4.00205	0.05244	4.02032	0.19783	4.03781	0.17574	4.03359	0.21679	4.03902	0.2958	3.9597	0.14807	3.94	-0.03652
4.01205	0.04776	4.03032	0.18981	4.04781	0.16831	4.04359	0.21106	4.04902	0.28774	3.9697	0.16677	3.95	0.01893
4.02205	0.0422	4.04032	0.18126	4.05781	0.16046	4.05359	0.20452	4.05902	0.27879	3.9797	0.18563	3.96	0.07561
4.03205	0.03581	4.05032	0.1723	4.06781	0.15231	4.06359	0.19724	4.06902	0.26914	3.9897	0.20445	3.97	0.13313
4.04205	0.02863	4.06032	0.16303	4.07781	0.14396	4.07359	0.18931	4.07902	0.25896	3.9997	0.22307	3.98	0.19104
4.05205	0.02071	4.07032	0.15354	4.08781	0.13547	4.08359	0.18083	4.08902	0.24844	4.0097	0.24132	3.99	0.24888
4.06205	0.01214	4.08032	0.14392	4.09781	0.12691	4.09359	0.17188	4.09902	0.23774	4.0197	0.25909	4	0.30619
4.07205	0.00299	4.09032	0.13426	4.10781	0.11832	4.10359	0.16257	4.10902	0.22703	4.0297	0.27625	4.01	0.3625
4.08205	-0.00663	4.10032	0.12463	4.11781	0.10972	4.11359	0.15298	4.11902	0.21643	4.0397	0.29272	4.02	0.41733
4.09205	-0.01662	4.11032	0.11511	4.12781	0.10111	4.12359	0.14321	4.12902	0.20606	4.0497	0.3084	4.03	0.47025
4.10205	-0.02685	4.12032	0.10575	4.13781	0.09248	4.13359	0.13333	4.13902	0.19602	4.0597	0.32326	4.04	0.52081
4.11205	-0.03721	4.13032	0.09661	4.14781	0.0838	4.14359	0.12342	4.14902	0.18637	4.0697	0.33723	4.05	0.56863
4.12205	-0.04757	4.14032	0.08772	4.15781	0.07505	4.15359	0.11354	4.15902	0.17717	4.0797	0.35028	4.06	0.61332
4.13205	-0.05779	4.15032	0.07912	4.16781	0.06619	4.16359	0.10376	4.16902	0.16843	4.0897	0.36239	4.07	0.65456
4.14205	-0.06775	4.16032	0.07083	4.17781	0.05717	4.17359	0.09412	4.17902	0.16016	4.0997	0.37354	4.08	0.69209
4.15205	-0.07733	4.17032	0.06287	4.18781	0.04796	4.18359	0.08466	4.18902	0.15232	4.1097	0.38371	4.09	0.72565
4.16205	-0.08642	4.18032	0.05525	4.19781	0.03853	4.19359	0.07541	4.19902	0.14489	4.1197	0.39288	4.1	0.75509
4.17205	-0.09489	4.19032	0.04796	4.20781	0.02887	4.20359	0.06638	4.20902	0.13779	4.1297	0.40101	4.11	0.78027
4.18205	-0.10267	4.20032	0.04101	4.21781	0.01896	4.21359	0.05758	4.21902	0.13097	4.1397	0.40808	4.12	0.80112
4.19205	-0.10966	4.21032	0.03439	4.22781	0.00881	4.22359	0.04903	4.22902	0.12434	4.1497	0.41405	4.13	0.81764
4.20205	-0.1158	4.22032	0.0281	4.23781	-0.00157	4.23359	0.0407	4.23902	0.11782	4.1597	0.41886	4.14	0.82986
4.21205	-0.12105	4.23032	0.02213	4.24781	-0.01213	4.24359	0.0326	4.24902	0.11132	4.1697	0.42246	4.15	0.83788
4.22205	-0.12537	4.24032	0.01646	4.25781	-0.02282	4.25359	0.0247	4.25902	0.10475	4.1797	0.42479	4.16	0.84184
4.23205	-0.12876	4.25032	0.01109	4.26781	-0.03358	4.26359	0.01698	4.26902	0.09804	4.1897	0.42576	4.17	0.84191
4.24205	-0.13123	4.26032	0.00601	4.27781	-0.04434	4.27359	0.00941	4.27902	0.0911	4.1997	0.42531	4.18	0.83834
4.25205	-0.13282	4.27032	0.0012	4.28781	-0.05502	4.28359	0.00199	4.28902	0.08388	4.2097	0.42337	4.19	0.83137
4.26205	-0.13357	4.28032	-0.00333	4.29781	-0.06551	4.29359	-0.00532	4.29902	0.07632	4.2197	0.41985	4.2	0.82129
4.27205	-0.13356	4.29032	-0.00761	4.30781	-0.07572	4.30359	-0.01254	4.30902	0.06838	4.2297	0.41469	4.21	0.80842
4.28205	-0.13286	4.30032	-0.01163	4.31781	-0.08557	4.31359	-0.0197	4.31902	0.06003	4.2397	0.40785	4.22	0.79309
4.29205	-0.1316	4.31032	-0.0154	4.32781	-0.09496	4.32359	-0.0268	4.32902	0.05127	4.2497	0.39928	4.23	0.77563
4.30205	-0.12987	4.32032	-0.01894	4.33781	-0.10382	4.33359	-0.03387	4.33902	0.04209	4.2597	0.38898	4.24	0.75639
4.31205	-0.1278	4.33032	-0.02225	4.34781	-0.11208	4.34359	-0.04091	4.34902	0.03251	4.2697	0.37695	4.25	0.73572
4.32205	-0.12552	4.34032	-0.02533	4.35781	-0.11967	4.35359	-0.04794	4.35902	0.02255	4.2797	0.36324	4.26	0.71394
4.33205	-0.12316	4.35032	-0.0282	4.36781	-0.12657	4.36359	-0.05496	4.36902	0.01225	4.2897	0.3479	4.27	0.69139
4.34205	-0.12086	4.36032	-0.03087	4.37781	-0.13276	4.37359	-0.06197	4.37902	0.00166	4.2997	0.33106	4.28	0.66838
4.35205	-0.11873	4.37032	-0.03336	4.38781	-0.13823	4.38359	-0.06896	4.38902	-0.00917	4.3097	0.31284	4.29	0.64519
4.36205	-0.11691	4.38032	-0.03568	4.39781	-0.143	4.39359	-0.07594	4.39902	-0.0202	4.3197	0.29341	4.3	0.62208
4.37205	-0.11549	4.39032	-0.03785	4.40781	-0.14712	4.40359	-0.08289	4.40902	-0.03136	4.3297	0.27299	4.31	0.5993
4.38205	-0.11458	4.40032	-0.03989	4.41781	-0.15064	4.41359	-0.0898	4.41902	-0.0426	4.3397	0.25179	4.32	0.57705
4.39205	-0.11425	4.41032	-0.04181	4.42781	-0.15363	4.42359	-0.09666	4.42902	-0.05386	4.3497	0.23008	4.33	0.55551
4.40205	-0.11457	4.42032	-0.04365	4.43781	-0.15617	4.43359	-0.10345	4.43902	-0.06509	4.3597	0.20814	4.34	0.53483
4.41205	-0.11557	4.43032	-0.04542	4.44781	-0.15835	4.44359	-0.11016	4.44902	-0.07626	4.3697	0.18626	4.35	0.51511
4.42205	-0.11729	4.44032	-0.04715	4.45781	-0.16027	4.45359	-0.11677	4.45902	-0.08732	4.3797	0.16474	4.36	0.49645
4.43205	-0.11971	4.45032	-0.04886	4.46781	-0.16203	4.46359	-0.12326	4.46902	-0.09823	4.3897	0.14388	4.37	0.47888
4.44205	-0.12283	4.46032	-0.05057	4.47781	-0.16373	4.47359	-0.12963	4.47902	-0.10898	4.3997	0.12398	4.38	0.46245
4.45205	-0.1266	4.47032	-0.05229	4.48781	-0.16544	4.48359	-0.13584	4.48902	-0.11955	4.4097	0.1053	4.39	0.44715
4.46205	-0.13097	4.48032	-0.05405	4.49781	-0.16725	4.49359	-0.14189	4.49902	-0.12992	4.4197	0.08811	4.4	0.43294
4.47205	-0.13585	4.49032	-0.05585	4.50781	-0.16923	4.50359	-0.14776	4.50902	-0.14008	4.4297	0.07262	4.41	0.41978
4.48205	-0.14116	4.50032	-0.05769	4.51781	-0.17142	4.51359	-0.15344	4.51902	-0.15004	4.4397	0.05902	4.42	0.4076
4.49205	-0.1468	4.51032	-0.05959	4.52781	-0.17385	4.52359	-0.1589	4.52902	-0.1598	4.4497	0.04745	4.43	0.39632
4.50205	-0.15266	4.52032	-0.06153	4.53781	-0.17653	4.53359	-0.16414	4.53902	-0.16936	4.4597	0.03799	4.44	0.38584
4.51205	-0.15862	4.53032	-0.06351	4.54781	-0.17945	4.54359	-0.16915	4.54902	-0.17872	4.4697	0.03067	4.45	0.37605
4.52205	-0.16456	4.54032	-0.06552	4.55781	-0.18259	4.55359	-0.1739	4.55902	-0.1879	4.4797	0.02547	4.46	0.36684
4.53205	-0.17037	4.55032	-0.06753	4.56781	-0.18589	4.56359	-0.17839	4.56902	-0.19689	4.4897	0.02231	4.47	0.35809
4.54205	-0.17592	4.56032	-0.06953	4.57781	-0.1893	4.57359	-0.1826	4.57902	-0.2057	4.4997	0.02105	4.48	0.34968
4.55205	-0.18112	4.57032	-0.07149	4.58781	-0.19274	4.58359	-0.18653	4.58902	-0.21432	4.5097	0.0215	4.49	0.3415
4.56205	-0.18586	4.58032	-0.07339	4.59781	-0.19612	4.59359	-0.19016	4.59902	-0.22275	4.5197	0.02342	4.5	0.33342
4.57205	-0.19007	4.59032	-0.07518	4.60781	-0.19935	4.60359	-0.19349	4.60902	-0.23097	4.5297	0.02651	4.51	0.32533
4.58205	-0.19366	4.60032	-0.07684	4.61781	-0.20233	4.61359	-0.1965	4.61902	-0.23898	4.5397	0.03046	4.52	0.31714
4.59205	-0.19659	4.61032	-0.07834	4.62781	-0.20498	4.62359	-0.19919	4.62902	-0.24675	4.5497	0.03491	4.53	0.30873
4.60205	-0.19883	4.62032	-0.07965	4.63781	-0.20721	4.63359	-0.20156	4.63902	-0.25426	4.5597	0.03948	4.54	0.30004
4.61205	-0.20033	4.63032	-0.08074	4.64781	-0.20895	4.64359	-0.20359	4.64902	-0.2615	4.5697	0.04381	4.55	0.29097
4.62205	-0.20112	4.64032	-0.08159	4.65781	-0.21013	4.65359	-0.20529	4.65902	-0.26842	4.5797	0.0475	4.56	0.28146
4.63205	-0.2012	4.65032	-0.08217	4.66781	-0.21071	4.66359	-0.20667	4.66902	-0.27502	4.5897	0.0502	4.57	0.27145
4.64205	-0.2006	4.66032	-0.08248	4.67781	-0.21066	4.67359	-0.20771	4.67902	-0.28126	4.5997	0.05156	4.58	0.26089
4.65205	-0.19938	4.67032	-0.0825	4.68781	-0.20997	4.68359	-0.20845	4.68902	-0.28713	4.6097	0.05128	4.59	0.24974
4.66205	-0.19759	4.68032	-0.08224	4.69781	-0.20867	4.69359	-0.20887	4.69902	-0.29261	4.6197	0.0491	4.6	0.23798
4.67205	-0.1953	4.69032	-0.08169	4.70781	-0.2068	4.70359	-0.209	4.70902	-0.29767	4.6297	0.04481	4.61	0.22557
4.68205	-0.19259	4.70032	-0.08087	4.71781	-0.2044	4.71359	-0.20886	4.71902	-0.30233	4.6397	0.03825	4.62	0.21252
4.69205	-0.18956	4.71032	-0.0798	4.72781	-0.20156	4.72359	-0.20847	4.72902	-0.30657	4.6497	0.02936	4.63	0.1988
4.70205	-0.18629	4.72032	-0.07849	4.73781	-0.19838	4.73359	-0.20785	4.73902	-0.3104	4.6597	0.01811	4.64	0.18444
4.71205	-0.18287	4.73032	-0.07698	4.74781	-0.19495	4.74359	-0.20703	4.74902	-0.31384	4.6697	0.00456	4.65	0.16942
4.72205	-0.17941	4.74032	-0.07531	4.75781	-0.19139	4.75359	-0.20603	4.75902	-0.3169	4.6797	-0.01115	4.66	0.15377
4.73205	-0.17598	4.75032	-0.0735	4.76781	-0.18783	4.76359	-0.2049	4.76902	-0.31962	4.6897	-0.02883	4.67	0.1375
4.74205	-0.17267	4.76032	-0.0716	4.77781	-0.18439	4.77359	-0.20366	4.77902	-0.32202	4.6997	-0.04822	4.68	0.12063
4.75205	-0.16956	4.77032	-0.06965	4.78781	-0.18117	4.78359	-0.20235	4.78902	-0.32414	4.7097	-0.069	4.69	0.10319
4.76205	-0.16671	4.78032	-0.06769	4.79781	-0.1783	4.79359	-0.20099	4.79902	-0.32604	4.7197	-0.09079	4.7	0.0852
4.77205	-0.1642	4.79032	-0.06577	4.80781	-0.17587	4.80359	-0.19963	4.80902	-0.32773	4.7297	-0.11319	4.71	0.0667
4.78205	-0.16205	4.80032	-0.06393	4.81781	-0.17395	4.81359	-0.19829	4.81902	-0.32928	4.7397	-0.13576	4.72	0.04772
4.79205	-0.16031	4.81032	-0.06219	4.82781	-0.17263	4.82359	-0.197	4.82902	-0.33072	4.7497	-0.15805	4.73	0.02829
4.80205	-0.159	4.82032	-0.06061	4.83781	-0.17193	4.83359	-0.19578	4.83902	-0.3321	4.7597	-0.1796	4.74	0.00845
4.81205	-0.15813	4.83032	-0.0592	4.84781	-0.17187	4.84359	-0.19466	4.84902	-0.33343	4.7697	-0.19996	4.75	-0.01175
4.82205	-0.15771	4.84032	-0.05799	4.85781	-0.17246	4.85359	-0.19365	4.85902	-0.33476	4.7797	-0.21869	4.76	-0.03229
4.83205	-0.15773	4.85032	-0.05699	4.86781	-0.17367	4.86359	-0.19275	4.86902	-0.3361	4.7897	-0.23542	4.77	-0.05312
4.84205	-0.15816	4.86032	-0.05623	4.87781	-0.17545	4.87359	-0.19198	4.87902	-0.33746	4.7997	-0.24978	4.78	-0.07419
4.85205	-0.15899	4.87032	-0.0557	4.88781	-0.17773	4.88359	-0.19133	4.88902	-0.33884	4.8097	-0.26149	4.79	-0.09546
4.86205	-0.16016	4.88032	-0.05539	4.89781	-0.18043	4.89359	-0.19079	4.89902	-0.34023	4.8197	-0.27033	4.8	-0.11689
4.87205	-0.16165	4.89032	-0.05532	4.90781	-0.18344	4.90359	-0.19035	4.90902	-0.34161	4.8297	-0.27614	4.81	-0.13842
4.88205	-0.16341	4.90032	-0.05545	4.91781	-0.18667	4.91359	-0.18999	4.91902	-0.34294	4.8397	-0.27884	4.82	-0.16001
4.89205	-0.16538	4.91032	-0.05577	4.92781	-0.18998	4.92359	-0.18969	4.92902	-0.34418	4.8497	-0.27844	4.83	-0.18161
4.90205	-0.16751	4.92032	-0.05626	4.93781	-0.19327	4.93359	-0.18941	4.93902	-0.34529	4.8597	-0.27503	4.84	-0.20316
4.91205	-0.16976	4.93032	-0.05688	4.94781	-0.19642	4.94359	-0.18914	4.94902	-0.3462	4.8697	-0.26878	4.85	-0.22461
4.92205	-0.17205	4.94032	-0.05762	4.95781	-0.19931	4.95359	-0.18882	4.95902	-0.34685	4.8797	-0.25992	4.86	-0.24592
4.93205	-0.17435	4.95032	-0.05842	4.96781	-0.20184	4.96359	-0.18843	4.96902	-0.34717	4.8897	-0.24877	4.87	-0.26702
4.94205	-0.17659	4.96032	-0.05926	4.97781	-0.20393	4.97359	-0.18792	4.97902	-0.34709	4.8997	-0.2357	4.88	-0.28788
4.95205	-0.17873	4.97032	-0.0601	4.98781	-0.20551	4.98359	-0.18727	4.98902	-0.34654	4.9097	-0.22114	4.89	-0.30843
4.96205	-0.18072	4.98032	-0.06091	4.99781	-0.20651	4.99359	-0.18643	4.99902	-0.34543	4.9197	-0.20556	4.9	-0.32862
4.97205	-0.18252	4.99032	-0.06164	5.00781	-0.2069	5.00359	-0.18537	5.00902	-0.34371	4.9297	-0.18944	4.91	-0.34841
4.98205	-0.18409	5.00032	-0.06227	5.01781	-0.20667	5.01359	-0.18406	5.01902	-0.34132	4.9397	-0.17331	4.92	-0.36775
4.99205	-0.1854	5.01032	-0.06276	5.02781	-0.20582	5.02359	-0.18248	5.02902	-0.33819	4.9497	-0.15767	4.93	-0.38659
5.00205	-0.18641	5.02032	-0.06309	5.03781	-0.20437	5.03359	-0.18061	5.03902	-0.33429	4.9597	-0.14302	4.94	-0.40489
5.01205	-0.1871	5.03032	-0.06323	5.04781	-0.20236	5.04359	-0.17842	5.04902	-0.32957	4.9697	-0.12983	4.95	-0.4226
5.02205	-0.18746	5.04032	-0.06316	5.05781	-0.19984	5.05359	-0.17592	5.05902	-0.32401	4.9797	-0.11854	4.96	-0.43968
5.03205	-0.18746	5.05032	-0.06287	5.06781	-0.19688	5.06359	-0.17309	5.06902	-0.31759	4.9897	-0.10951	4.97	-0.45608
5.04205	-0.1871	5.06032	-0.06235	5.07781	-0.19355	5.07359	-0.16995	5.07902	-0.31032	4.9997	-0.10309	4.98	-0.47178
5.05205	-0.18637	5.07032	-0.06158	5.08781	-0.18992	5.08359	-0.16649	5.08902	-0.30221	5.0097	-0.0995	4.99	-0.48673
5.06205	-0.18529	5.08032	-0.06058	5.09781	-0.18607	5.09359	-0.16275	5.09902	-0.29327	5.0197	-0.09893	5	-0.5009
5.07205	-0.18385	5.09032	-0.05933	5.10781	-0.18208	5.10359	-0.15873	5.10902	-0.28354	5.0297	-0.10146	5.01	-0.51424
5.08205	-0.18206	5.10032	-0.05785	5.11781	-0.17802	5.11359	-0.15447	5.11902	-0.27307	5.0397	-0.10711	5.02	-0.52672
5.09205	-0.17996	5.11032	-0.05615	5.12781	-0.17395	5.12359	-0.15	5.12902	-0.2619	5.0497	-0.11579	5.03	-0.53831
5.10205	-0.17755	5.12032	-0.05424	5.13781	-0.16993	5.13359	-0.14535	5.13902	-0.25009	5.0597	-0.12735	5.04	-0.54895
5.11205	-0.17487	5.13032	-0.05215	5.14781	-0.16599	5.14359	-0.14056	5.14902	-0.23772	5.0697	-0.14155	5.05	-0.55862
5.12205	-0.17195	5.14032	-0.0499	5.15781	-0.16216	5.15359	-0.13567	5.15902	-0.22486	5.0797	-0.15808	5.06	-0.56725
5.13205	-0.16882	5.15032	-0.0475	5.16781	-0.15845	5.16359	-0.13072	5.16902	-0.21157	5.0897	-0.17659	5.07	-0.57482
5.14205	-0.16553	5.16032	-0.045	5.17781	-0.15486	5.17359	-0.12574	5.17902	-0.19795	5.0997	-0.19665	5.08	-0.58126
5.15205	-0.16212	5.17032	-0.04241	5.18781	-0.15137	5.18359	-0.12079	5.18902	-0.18407	5.1097	-0.21779	5.09	-0.58652
5.16205	-0.15863	5.18032	-0.03976	5.19781	-0.14796	5.19359	-0.11589	5.19902	-0.17001	5.1197	-0.23955	5.1	-0.59055
5.17205	-0.15511	5.19032	-0.0371	5.20781	-0.14458	5.20359	-0.11108	5.20902	-0.15586	5.1297	-0.26141	5.11	-0.59327
5.18205	-0.15161	5.20032	-0.03443	5.21781	-0.14121	5.21359	-0.10639	5.21902	-0.14169	5.1397	-0.28287	5.12	-0.59462
5.19205	-0.14816	5.21032	-0.03181	5.22781	-0.13778	5.22359	-0.10185	5.22902	-0.12757	5.1497	-0.30344	5.13	-0.59452
5.20205	-0.14481	5.22032	-0.02924	5.23781	-0.13426	5.23359	-0.09749	5.23902	-0.11358	5.1597	-0.32266	5.14	-0.59292
5.21205	-0.1416	5.23032	-0.02676	5.24781	-0.1306	5.24359	-0.09332	5.24902	-0.09979	5.1697	-0.3401	5.15	-0.58971
5.22205	-0.13856	5.24032	-0.02439	5.25781	-0.12676	5.25359	-0.08937	5.25902	-0.08627	5.1797	-0.35538	5.16	-0.58483
5.23205	-0.13573	5.25032	-0.02215	5.26781	-0.12271	5.26359	-0.08563	5.26902	-0.07308	5.1897	-0.36817	5.17	-0.5782
5.24205	-0.13314	5.26032	-0.02005	5.27781	-0.11844	5.27359	-0.08214	5.27902	-0.06028	5.1997	-0.37821	5.18	-0.56974
5.25205	-0.13078	5.27032	-0.0181	5.28781	-0.11393	5.28359	-0.07888	5.28902	-0.04793	5.2097	-0.38532	5.19	-0.55936
5.26205	-0.12869	5.28032	-0.01631	5.29781	-0.10921	5.29359	-0.07586	5.29902	-0.03608	5.2197	-0.38936	5.2	-0.547
5.27205	-0.12686	5.29032	-0.01468	5.30781	-0.10429	5.30359	-0.07308	5.30902	-0.02479	5.2297	-0.39031	5.21	-0.53258
5.28205	-0.12528	5.30032	-0.01321	5.31781	-0.09922	5.31359	-0.07054	5.31902	-0.01409	5.2397	-0.38819	5.22	-0.51605
5.29205	-0.12395	5.31032	-0.01189	5.32781	-0.09406	5.32359	-0.06823	5.32902	-0.00405	5.2497	-0.3831	5.23	-0.49735
5.30205	-0.12285	5.32032	-0.01071	5.33781	-0.08887	5.33359	-0.06614	5.33902	0.00531	5.2597	-0.37521	5.24	-0.47644
5.31205	-0.12194	5.33032	-0.00964	5.34781	-0.08375	5.34359	-0.06428	5.34902	0.01393	5.2697	-0.36475	5.25	-0.4533
5.32205	-0.1212	5.34032	-0.00867	5.35781	-0.07879	5.35359	-0.06263	5.35902	0.02179	5.2797	-0.352	5.26	-0.42791
5.33205	-0.1206	5.35032	-0.00777	5.36781	-0.07409	5.36359	-0.06118	5.36902	0.02884	5.2897	-0.33728	5.27	-0.40027
5.34205	-0.12009	5.36032	-0.00691	5.37781	-0.06975	5.37359	-0.05994	5.37902	0.03507	5.2997	-0.32095	5.28	-0.37041
5.35205	-0.11963	5.37032	-0.00607	5.38781	-0.06589	5.38359	-0.0589	5.38902	0.04044	5.3097	-0.30339	5.29	-0.33836
5.36205	-0.11918	5.38032	-0.00522	5.39781	-0.06259	5.39359	-0.05805	5.39902	0.04494	5.3197	-0.28499	5.3	-0.30418
5.37205	-0.11871	5.39032	-0.00432	5.40781	-0.05996	5.40359	-0.05739	5.40902	0.04855	5.3297	-0.26613	5.31	-0.26796
5.38205	-0.11818	5.40032	-0.00335	5.41781	-0.05808	5.41359	-0.05692	5.41902	0.05127	5.3397	-0.24719	5.32	-0.2298
5.39205	-0.11755	5.41032	-0.00228	5.42781	-0.057	5.42359	-0.05664	5.42902	0.05311	5.3497	-0.22854	5.33	-0.18983
5.40205	-0.11681	5.42032	-0.00109	5.43781	-0.05679	5.43359	-0.05655	5.43902	0.05406	5.3597	-0.21048	5.34	-0.14819
5.41205	-0.11594	5.43032	2.32E-04	5.44781	-0.05746	5.44359	-0.05664	5.44902	0.05414	5.3697	-0.19331	5.35	-0.10504
5.42205	-0.11492	5.44032	0.0017	5.45781	-0.05904	5.45359	-0.05693	5.45902	0.05339	5.3797	-0.17726	5.36	-0.06057
5.43205	-0.11377	5.45032	0.0033	5.46781	-0.0615	5.46359	-0.05739	5.46902	0.05182	5.3897	-0.16253	5.37	-0.015
5.44205	-0.11249	5.46032	0.00505	5.47781	-0.06481	5.47359	-0.05804	5.47902	0.04949	5.3997	-0.14925	5.38	0.03147
5.45205	-0.1111	5.47032	0.00693	5.48781	-0.06891	5.48359	-0.05886	5.48902	0.04643	5.4097	-0.1375	5.39	0.0786
5.46205	-0.10964	5.48032	0.0089	5.49781	-0.07372	5.49359	-0.05986	5.49902	0.04271	5.4197	-0.1273	5.4	0.12613
5.47205	-0.10814	5.49032	0.01095	5.50781	-0.07916	5.50359	-0.06102	5.50902	0.03838	5.4297	-0.11862	5.41	0.17382
5.48205	-0.10665	5.50032	0.01303	5.51781	-0.0851	5.51359	-0.06232	5.51902	0.03351	5.4397	-0.11137	5.42	0.22139
5.49205	-0.10523	5.51032	0.01509	5.52781	-0.09143	5.52359	-0.06376	5.52902	0.02816	5.4497	-0.10544	5.43	0.26859
5.50205	-0.10394	5.52032	0.01709	5.53781	-0.09801	5.53359	-0.06532	5.53902	0.02241	5.4597	-0.10065	5.44	0.31515
5.51205	-0.10283	5.53032	0.01895	5.54781	-0.10472	5.54359	-0.06697	5.54902	0.01633	5.4697	-0.09681	5.45	0.36081
5.52205	-0.10197	5.54032	0.02061	5.55781	-0.11141	5.55359	-0.0687	5.55902	0.00998	5.4797	-0.09369	5.46	0.4053
5.53205	-0.10142	5.55032	0.02201	5.56781	-0.11795	5.56359	-0.07047	5.56902	0.00343	5.4897	-0.09107	5.47	0.44838
5.54205	-0.10124	5.56032	0.02309	5.57781	-0.12422	5.57359	-0.07225	5.57902	-0.00324	5.4997	-0.08868	5.48	0.48983
5.55205	-0.10147	5.57032	0.02377	5.58781	-0.13011	5.58359	-0.07402	5.58902	-0.00999	5.5097	-0.0863	5.49	0.52941
5.56205	-0.10216	5.58032	0.02399	5.59781	-0.13551	5.59359	-0.07574	5.59902	-0.01677	5.5197	-0.0837	5.5	0.56693
5.57205	-0.10335	5.59032	0.0237	5.60781	-0.14035	5.60359	-0.07738	5.60902	-0.02353	5.5297	-0.08066	5.51	0.60221
5.58205	-0.10504	5.60032	0.02285	5.61781	-0.14457	5.61359	-0.07892	5.61902	-0.03022	5.5397	-0.077	5.52	0.6351
5.59205	-0.10725	5.61032	0.0214	5.62781	-0.14812	5.62359	-0.08032	5.62902	-0.03684	5.5497	-0.07258	5.53	0.66545
5.60205	-0.10998	5.62032	0.01932	5.63781	-0.15097	5.63359	-0.08155	5.63902	-0.04335	5.5597	-0.06728	5.54	0.69316
5.61205	-0.11321	5.63032	0.01661	5.64781	-0.15313	5.64359	-0.0826	5.64902	-0.04976	5.5697	-0.06104	5.55	0.71816
5.62205	-0.1169	5.64032	0.01327	5.65781	-0.15462	5.65359	-0.08344	5.65902	-0.05605	5.5797	-0.05382	5.56	0.74037
5.63205	-0.121	5.65032	0.00931	5.66781	-0.15547	5.66359	-0.08407	5.66902	-0.06223	5.5897	-0.04565	5.57	0.75978
5.64205	-0.12546	5.66032	0.00477	5.67781	-0.15572	5.67359	-0.08447	5.67902	-0.06831	5.5997	-0.03659	5.58	0.77638
5.65205	-0.13021	5.67032	-3.10E-04	5.68781	-0.15546	5.68359	-0.08465	5.68902	-0.07432	5.6097	-0.02674	5.59	0.7902
5.66205	-0.13516	5.68032	-0.00585	5.69781	-0.15474	5.69359	-0.08462	5.69902	-0.08027	5.6197	-0.01626	5.6	0.80127
5.67205	-0.14025	5.69032	-0.01179	5.70781	-0.15366	5.70359	-0.08439	5.70902	-0.08618	5.6297	-0.00533	5.61	0.80967
5.68205	-0.14536	5.70032	-0.01802	5.71781	-0.15229	5.71359	-0.08399	5.71902	-0.09208	5.6397	0.00585	5.62	0.81547
5.69205	-0.15042	5.71032	-0.02444	5.72781	-0.15073	5.72359	-0.08345	5.72902	-0.098	5.6497	0.01705	5.63	0.81879
5.70205	-0.15533	5.72032	-0.03095	5.73781	-0.14905	5.73359	-0.08281	5.73902	-0.10394	5.6597	0.02801	5.64	0.81974
5.71205	-0.16001	5.73032	-0.03742	5.74781	-0.14734	5.74359	-0.08212	5.74902	-0.10994	5.6697	0.03849	5.65	0.81846
5.72205	-0.16437	5.74032	-0.04373	5.75781	-0.14567	5.75359	-0.08142	5.75902	-0.116	5.6797	0.04822	5.66	0.81508
5.73205	-0.16834	5.75032	-0.04978	5.76781	-0.14409	5.76359	-0.08078	5.76902	-0.12213	5.6897	0.05695	5.67	0.80975
5.74205	-0.17186	5.76032	-0.05543	5.77781	-0.14266	5.77359	-0.08027	5.77902	-0.12833	5.6997	0.06446	5.68	0.80262
5.75205	-0.17488	5.77032	-0.06058	5.78781	-0.14141	5.78359	-0.07993	5.78902	-0.13459	5.7097	0.07052	5.69	0.79384
5.76205	-0.17735	5.78032	-0.06513	5.79781	-0.14038	5.79359	-0.07985	5.79902	-0.14091	5.7197	0.07495	5.7	0.78358
5.77205	-0.17926	5.79032	-0.069	5.80781	-0.13956	5.80359	-0.08007	5.80902	-0.14726	5.7297	0.07759	5.71	0.77196
5.78205	-0.1806	5.80032	-0.0721	5.81781	-0.13896	5.81359	-0.08067	5.81902	-0.15362	5.7397	0.07833	5.72	0.75915
5.79205	-0.18137	5.81032	-0.07439	5.82781	-0.13858	5.82359	-0.0817	5.82902	-0.15997	5.7497	0.0771	5.73	0.74526
5.80205	-0.18159	5.82032	-0.07583	5.83781	-0.13839	5.83359	-0.08321	5.83902	-0.16628	5.7597	0.07385	5.74	0.73044
5.81205	-0.18129	5.83032	-0.07641	5.84781	-0.13837	5.84359	-0.08524	5.84902	-0.1725	5.7697	0.06859	5.75	0.7148
5.82205	-0.18051	5.84032	-0.07612	5.85781	-0.13849	5.85359	-0.08783	5.85902	-0.17862	5.7797	0.06137	5.76	0.69843
5.83205	-0.17932	5.85032	-0.075	5.86781	-0.13873	5.86359	-0.09099	5.86902	-0.18458	5.7897	0.05229	5.77	0.68145
5.84205	-0.17776	5.86032	-0.0731	5.87781	-0.13906	5.87359	-0.09474	5.87902	-0.19038	5.7997	0.04147	5.78	0.66394
5.85205	-0.17591	5.87032	-0.07047	5.88781	-0.13944	5.88359	-0.09908	5.88902	-0.19597	5.8097	0.02907	5.79	0.64596
5.86205	-0.17383	5.88032	-0.0672	5.89781	-0.13986	5.89359	-0.10398	5.89902	-0.20134	5.8197	0.01528	5.8	0.62758
5.87205	-0.17159	5.89032	-0.06339	5.90781	-0.14031	5.90359	-0.10941	5.90902	-0.20648	5.8297	3.36E-04	5.81	0.60885
5.88205	-0.16927	5.90032	-0.05915	5.91781	-0.14076	5.91359	-0.11533	5.91902	-0.21137	5.8397	-0.01554	5.82	0.58982
5.89205	-0.16693	5.91032	-0.0546	5.92781	-0.14124	5.92359	-0.12167	5.92902	-0.21601	5.8497	-0.0321	5.83	0.57053
5.90205	-0.16463	5.92032	-0.04986	5.93781	-0.14174	5.93359	-0.12838	5.93902	-0.22042	5.8597	-0.04909	5.84	0.551
5.91205	-0.16242	5.93032	-0.04506	5.94781	-0.14229	5.94359	-0.13536	5.94902	-0.2246	5.8697	-0.06624	5.85	0.53127
5.92205	-0.16034	5.94032	-0.04033	5.95781	-0.14291	5.95359	-0.14251	5.95902	-0.22858	5.8797	-0.08332	5.86	0.51135
5.93205	-0.15845	5.95032	-0.03579	5.96781	-0.14363	5.96359	-0.14975	5.96902	-0.23239	5.8897	-0.10007	5.87	0.49126
5.94205	-0.15676	5.96032	-0.03154	5.97781	-0.14449	5.97359	-0.15696	5.97902	-0.23606	5.8997	-0.11629	5.88	0.47103
5.95205	-0.15529	5.97032	-0.0277	5.98781	-0.14554	5.98359	-0.16403	5.98902	-0.23961	5.9097	-0.13176	5.89	0.45068
5.96205	-0.15405	5.98032	-0.02435	5.99781	-0.14681	5.99359	-0.17085	5.99902	-0.24309	5.9197	-0.14631	5.9	0.43023
5.97205	-0.15306	5.99032	-0.02155	6.00781	-0.14834	6.00359	-0.17731	6.00902	-0.24654	5.9297	-0.15979	5.91	0.4097
5.98205	-0.15229	6.00032	-0.01937	6.01781	-0.15017	6.01359	-0.18331	6.01902	-0.24998	5.9397	-0.17209	5.92	0.38913
5.99205	-0.15175	6.01032	-0.01783	6.02781	-0.15233	6.02359	-0.18874	6.02902	-0.25346	5.9497	-0.18312	5.93	0.36855
6.00205	-0.15141	6.02032	-0.01695	6.03781	-0.15483	6.03359	-0.19352	6.03902	-0.25698	5.9597	-0.19282	5.94	0.34799
6.01205	-0.15126	6.03032	-0.01673	6.04781	-0.15769	6.04359	-0.19757	6.04902	-0.26057	5.9697	-0.20118	5.95	0.3275
6.02205	-0.15127	6.04032	-0.01713	6.05781	-0.16089	6.05359	-0.20082	6.05902	-0.26423	5.9797	-0.20821	5.96	0.30713
6.03205	-0.15144	6.05032	-0.01811	6.06781	-0.16443	6.06359	-0.20324	6.06902	-0.26796	5.9897	-0.21393	5.97	0.28692
6.04205	-0.15173	6.06032	-0.01962	6.07781	-0.16827	6.07359	-0.20479	6.07902	-0.27174	5.9997	-0.21842	5.98	0.26693
6.05205	-0.15214	6.07032	-0.02159	6.08781	-0.17237	6.08359	-0.20545	6.08902	-0.27556	6.0097	-0.22176	5.99	0.24721
6.06205	-0.15264	6.08032	-0.02392	6.09781	-0.17666	6.09359	-0.20525	6.09902	-0.27937	6.0197	-0.22405	6	0.22781
6.07205	-0.15324	6.09032	-0.02653	6.10781	-0.18109	6.10359	-0.20419	6.10902	-0.28312	6.0297	-0.22543	6.01	0.20879
6.08205	-0.15392	6.10032	-0.02932	6.11781	-0.18555	6.11359	-0.20233	6.11902	-0.28676	6.0397	-0.22601	6.02	0.19021
6.09205	-0.15468	6.11032	-0.0322	6.12781	-0.18997	6.12359	-0.19973	6.12902	-0.29023	6.0497	-0.22596	6.03	0.1721
6.10205	-0.15552	6.12032	-0.03507	6.13781	-0.19425	6.13359	-0.19646	6.13902	-0.29343	6.0597	-0.2254	6.04	0.15452
6.11205	-0.15644	6.13032	-0.03783	6.14781	-0.19828	6.14359	-0.19262	6.14902	-0.29631	6.0697	-0.22449	6.05	0.1375
6.12205	-0.15746	6.14032	-0.04041	6.15781	-0.20198	6.15359	-0.18832	6.15902	-0.29878	6.0797	-0.22337	6.06	0.12108
6.13205	-0.15858	6.15032	-0.04273	6.16781	-0.20524	6.16359	-0.18365	6.16902	-0.30075	6.0897	-0.22218	6.07	0.10527
6.14205	-0.15979	6.16032	-0.04474	6.17781	-0.20797	6.17359	-0.17875	6.17902	-0.30215	6.0997	-0.22104	6.08	0.0901
6.15205	-0.16112	6.17032	-0.04639	6.18781	-0.21011	6.18359	-0.17373	6.18902	-0.3029	6.1097	-0.22007	6.09	0.07555
6.16205	-0.16256	6.18032	-0.04764	6.19781	-0.21157	6.19359	-0.16871	6.19902	-0.30294	6.1197	-0.21938	6.1	0.06163
6.17205	-0.1641	6.19032	-0.04848	6.20781	-0.21232	6.20359	-0.16382	6.20902	-0.30221	6.1297	-0.21906	6.11	0.04833
6.18205	-0.16575	6.20032	-0.04891	6.21781	-0.21232	6.21359	-0.15917	6.21902	-0.30066	6.1397	-0.21918	6.12	0.0356
6.19205	-0.16747	6.21032	-0.04896	6.22781	-0.21154	6.22359	-0.15486	6.22902	-0.29825	6.1497	-0.21979	6.13	0.02342
6.20205	-0.16927	6.22032	-0.04864	6.23781	-0.21001	6.23359	-0.15097	6.23902	-0.29497	6.1597	-0.22095	6.14	0.01174
6.21205	-0.1711	6.23032	-0.04801	6.24781	-0.20773	6.24359	-0.1476	6.24902	-0.29082	6.1697	-0.22268	6.15	5.08E-04
6.22205	-0.17294	6.24032	-0.04711	6.25781	-0.20476	6.25359	-0.14479	6.25902	-0.2858	6.1797	-0.225	6.16	-0.01034
6.23205	-0.17475	6.25032	-0.04602	6.26781	-0.20115	6.26359	-0.14259	6.26902	-0.27994	6.1897	-0.2279	6.17	-0.02086
6.24205	-0.17648	6.26032	-0.04479	6.27781	-0.19699	6.27359	-0.14103	6.27902	-0.27329	6.1997	-0.23137	6.18	-0.03113
6.25205	-0.1781	6.27032	-0.0435	6.28781	-0.19236	6.28359	-0.1401	6.28902	-0.26589	6.2097	-0.23539	6.19	-0.04121
6.26205	-0.17954	6.28032	-0.04222	6.29781	-0.18736	6.29359	-0.1398	6.29902	-0.25782	6.2197	-0.23994	6.2	-0.05117
6.27205	-0.18077	6.29032	-0.04103	6.30781	-0.18211	6.30359	-0.14008	6.30902	-0.24916	6.2297	-0.24496	6.21	-0.06107
6.28205	-0.18173	6.30032	-0.03999	6.31781	-0.17672	6.31359	-0.14089	6.31902	-0.23999	6.2397	-0.25042	6.22	-0.07098
6.29205	-0.18239	6.31032	-0.03916	6.32781	-0.1713	6.32359	-0.14217	6.32902	-0.23041	6.2497	-0.25625	6.23	-0.08094
6.30205	-0.1827	6.32032	-0.03859	6.33781	-0.16597	6.33359	-0.14384	6.33902	-0.22053	6.2597	-0.26242	6.24	-0.09099
6.31205	-0.18265	6.33032	-0.03832	6.34781	-0.16083	6.34359	-0.1458	6.34902	-0.21044	6.2697	-0.26884	6.25	-0.10117
6.32205	-0.18221	6.34032	-0.03839	6.35781	-0.15597	6.35359	-0.14796	6.35902	-0.20024	6.2797	-0.27548	6.26	-0.11149
6.33205	-0.18137	6.35032	-0.0388	6.36781	-0.15148	6.36359	-0.1502	6.36902	-0.19005	6.2897	-0.28225	6.27	-0.12195
6.34205	-0.18015	6.36032	-0.03956	6.37781	-0.14744	6.37359	-0.15242	6.37902	-0.17995	6.2997	-0.2891	6.28	-0.13255
6.35205	-0.17855	6.37032	-0.04067	6.38781	-0.14388	6.38359	-0.15451	6.38902	-0.17003	6.3097	-0.29596	6.29	-0.14325
6.36205	-0.17662	6.38032	-0.0421	6.39781	-0.14084	6.39359	-0.15638	6.39902	-0.16038	6.3197	-0.30277	6.3	-0.154
6.37205	-0.17438	6.39032	-0.04383	6.40781	-0.13834	6.40359	-0.15791	6.40902	-0.15107	6.3297	-0.30947	6.31	-0.16475
6.38205	-0.17191	6.40032	-0.04581	6.41781	-0.13637	6.41359	-0.15904	6.41902	-0.14216	6.3397	-0.31599	6.32	-0.17541
6.39205	-0.16926	6.41032	-0.048	6.42781	-0.13491	6.42359	-0.15968	6.42902	-0.13371	6.3497	-0.32227	6.33	-0.1859
6.40205	-0.16652	6.42032	-0.05034	6.43781	-0.13393	6.43359	-0.15979	6.43902	-0.12577	6.3597	-0.32824	6.34	-0.1961
6.41205	-0.16376	6.43032	-0.05277	6.44781	-0.13336	6.44359	-0.15931	6.44902	-0.11836	6.3697	-0.33386	6.35	-0.20591
6.42205	-0.16106	6.44032	-0.05524	6.45781	-0.13315	6.45359	-0.15822	6.45902	-0.11151	6.3797	-0.33906	6.36	-0.21518
6.43205	-0.15852	6.45032	-0.05769	6.46781	-0.13321	6.46359	-0.15652	6.46902	-0.10525	6.3897	-0.34378	6.37	-0.22379
6.44205	-0.15621	6.46032	-0.06005	6.47781	-0.13348	6.47359	-0.15422	6.47902	-0.09957	6.3997	-0.34797	6.38	-0.2316
6.45205	-0.15422	6.47032	-0.06228	6.48781	-0.13386	6.48359	-0.15135	6.48902	-0.09447	6.4097	-0.35158	6.39	-0.23845
6.46205	-0.15261	6.48032	-0.06432	6.49781	-0.13428	6.49359	-0.14794	6.49902	-0.08996	6.4197	-0.35456	6.4	-0.24422
6.47205	-0.15145	6.49032	-0.06615	6.50781	-0.13465	6.50359	-0.14406	6.50902	-0.08603	6.4297	-0.35687	6.41	-0.24876
6.48205	-0.15078	6.50032	-0.06772	6.51781	-0.13492	6.51359	-0.13979	6.51902	-0.08265	6.4397	-0.35847	6.42	-0.25193
6.49205	-0.15063	6.51032	-0.069	6.52781	-0.13502	6.52359	-0.13519	6.52902	-0.07983	6.4497	-0.35933	6.43	-0.25362
6.50205	-0.15102	6.52032	-0.07	6.53781	-0.1349	6.53359	-0.13037	6.53902	-0.07755	6.4597	-0.35942	6.44	-0.25371
6.51205	-0.15193	6.53032	-0.0707	6.54781	-0.13454	6.54359	-0.12542	6.54902	-0.07578	6.4697	-0.35873	6.45	-0.25211
6.52205	-0.15335	6.54032	-0.07109	6.55781	-0.13391	6.55359	-0.12043	6.55902	-0.07452	6.4797	-0.35725	6.46	-0.24874
6.53205	-0.15523	6.55032	-0.07121	6.56781	-0.13303	6.56359	-0.1155	6.56902	-0.07375	6.4897	-0.35497	6.47	-0.24354
6.54205	-0.15753	6.56032	-0.07105	6.57781	-0.13191	6.57359	-0.11072	6.57902	-0.07345	6.4997	-0.35191	6.48	-0.23647
6.55205	-0.16015	6.57032	-0.07066	6.58781	-0.13059	6.58359	-0.10619	6.58902	-0.0736	6.5097	-0.34807	6.49	-0.22751
6.56205	-0.16303	6.58032	-0.07004	6.59781	-0.12911	6.59359	-0.10198	6.59902	-0.0742	6.5197	-0.34349	6.5	-0.21667
6.57205	-0.16607	6.59032	-0.06925	6.60781	-0.12755	6.60359	-0.09816	6.60902	-0.07523	6.5297	-0.33821	6.51	-0.20397
6.58205	-0.16917	6.60032	-0.0683	6.61781	-0.12596	6.61359	-0.0948	6.61902	-0.07666	6.5397	-0.33227	6.52	-0.18947
6.59205	-0.17222	6.61032	-0.06724	6.62781	-0.12444	6.62359	-0.09194	6.62902	-0.07848	6.5497	-0.32572	6.53	-0.17324
6.60205	-0.17512	6.62032	-0.0661	6.63781	-0.12307	6.63359	-0.08961	6.63902	-0.08066	6.5597	-0.31863	6.54	-0.15538
6.61205	-0.17777	6.63032	-0.0649	6.64781	-0.12194	6.64359	-0.08784	6.64902	-0.08318	6.5697	-0.31107	6.55	-0.13599
6.62205	-0.18009	6.64032	-0.06368	6.65781	-0.12113	6.65359	-0.08663	6.65902	-0.08601	6.5797	-0.30311	6.56	-0.11521
6.63205	-0.182	6.65032	-0.06246	6.66781	-0.12073	6.66359	-0.08598	6.66902	-0.08911	6.5897	-0.29483	6.57	-0.09318
6.64205	-0.18344	6.66032	-0.06126	6.67781	-0.12079	6.67359	-0.08587	6.67902	-0.09245	6.5997	-0.2863	6.58	-0.07006
6.65205	-0.18436	6.67032	-0.0601	6.68781	-0.12138	6.68359	-0.08627	6.68902	-0.09598	6.6097	-0.27762	6.59	-0.04601
6.66205	-0.18475	6.68032	-0.05898	6.69781	-0.12255	6.69359	-0.08716	6.69902	-0.09965	6.6197	-0.26886	6.6	-0.02123
6.67205	-0.18459	6.69032	-0.05791	6.70781	-0.12431	6.70359	-0.0885	6.70902	-0.10343	6.6297	-0.26011	6.61	0.00413
6.68205	-0.1839	6.70032	-0.05688	6.71781	-0.12669	6.71359	-0.09022	6.71902	-0.10725	6.6397	-0.25143	6.62	0.02987
6.69205	-0.18273	6.71032	-0.05591	6.72781	-0.12965	6.72359	-0.0923	6.72902	-0.11107	6.6497	-0.24289	6.63	0.05583
6.70205	-0.18114	6.72032	-0.05497	6.73781	-0.13318	6.73359	-0.09468	6.73902	-0.11483	6.6597	-0.23457	6.64	0.08183
6.71205	-0.17919	6.73032	-0.05407	6.74781	-0.13722	6.74359	-0.09732	6.74902	-0.11849	6.6697	-0.2265	6.65	0.10771
6.72205	-0.17698	6.74032	-0.0532	6.75781	-0.14171	6.75359	-0.10016	6.75902	-0.122	6.6797	-0.21875	6.66	0.13331
6.73205	-0.17462	6.75032	-0.05233	6.76781	-0.14656	6.76359	-0.10317	6.76902	-0.12532	6.6897	-0.21134	6.67	0.1585
6.74205	-0.17222	6.76032	-0.05148	6.77781	-0.15166	6.77359	-0.10631	6.77902	-0.12842	6.6997	-0.20431	6.68	0.18316
6.75205	-0.16988	6.77032	-0.05063	6.78781	-0.15692	6.78359	-0.10956	6.78902	-0.13127	6.7097	-0.19766	6.69	0.20717
6.76205	-0.16774	6.78032	-0.04978	6.79781	-0.1622	6.79359	-0.11288	6.79902	-0.13385	6.7197	-0.19142	6.7	0.23044
6.77205	-0.1659	6.79032	-0.04892	6.80781	-0.16739	6.80359	-0.11627	6.80902	-0.13617	6.7297	-0.18559	6.71	0.25291
6.78205	-0.16446	6.80032	-0.04807	6.81781	-0.17237	6.81359	-0.11972	6.81902	-0.13822	6.7397	-0.18014	6.72	0.27451
6.79205	-0.16351	6.81032	-0.04723	6.82781	-0.177	6.82359	-0.1232	6.82902	-0.14002	6.7497	-0.17509	6.73	0.29522
6.80205	-0.16313	6.82032	-0.0464	6.83781	-0.18118	6.83359	-0.12673	6.83902	-0.14161	6.7597	-0.1704	6.74	0.315
6.81205	-0.16336	6.83032	-0.04561	6.84781	-0.18481	6.84359	-0.13031	6.84902	-0.14303	6.7697	-0.16607	6.75	0.33386
6.82205	-0.16426	6.84032	-0.04486	6.85781	-0.18778	6.85359	-0.13393	6.85902	-0.14431	6.7797	-0.16206	6.76	0.3518
6.83205	-0.16582	6.85032	-0.04419	6.86781	-0.19003	6.86359	-0.1376	6.86902	-0.14554	6.7897	-0.15836	6.77	0.36885
6.84205	-0.16803	6.86032	-0.04361	6.87781	-0.1915	6.87359	-0.14133	6.87902	-0.14676	6.7997	-0.15496	6.78	0.38503
6.85205	-0.17085	6.87032	-0.04314	6.88781	-0.19215	6.88359	-0.1451	6.88902	-0.14805	6.8097	-0.15183	6.79	0.4004
6.86205	-0.17423	6.88032	-0.0428	6.89781	-0.19198	6.89359	-0.14893	6.89902	-0.14949	6.8197	-0.14897	6.8	0.41498
6.87205	-0.17808	6.89032	-0.04261	6.90781	-0.19098	6.90359	-0.15279	6.90902	-0.15114	6.8297	-0.14638	6.81	0.42883
6.88205	-0.18231	6.90032	-0.0426	6.91781	-0.18919	6.91359	-0.15667	6.91902	-0.15308	6.8397	-0.14406	6.82	0.44199
6.89205	-0.1868	6.91032	-0.04277	6.92781	-0.18665	6.92359	-0.16055	6.92902	-0.15538	6.8497	-0.14201	6.83	0.45451
6.90205	-0.19142	6.92032	-0.04314	6.93781	-0.18345	6.93359	-0.16439	6.93902	-0.15808	6.8597	-0.14027	6.84	0.46642
6.91205	-0.19605	6.93032	-0.04371	6.94781	-0.17966	6.94359	-0.16816	6.94902	-0.16124	6.8697	-0.13884	6.85	0.47776
6.92205	-0.20056	6.94032	-0.04448	6.95781	-0.1754	6.95359	-0.1718	6.95902	-0.16489	6.8797	-0.13778	6.86	0.48854
6.93205	-0.2048	6.95032	-0.04545	6.96781	-0.17078	6.96359	-0.17528	6.96902	-0.16905	6.8897	-0.1371	6.87	0.49878
6.94205	-0.20866	6.96032	-0.0466	6.97781	-0.16592	6.97359	-0.17853	6.97902	-0.17372	6.8997	-0.13685	6.88	0.50847
6.95205	-0.21202	6.97032	-0.04791	6.98781	-0.16095	6.98359	-0.18149	6.98902	-0.17889	6.9097	-0.13708	6.89	0.51759
6.96205	-0.21479	6.98032	-0.04938	6.99781	-0.15601	6.99359	-0.18411	6.99902	-0.18452	6.9197	-0.13783	6.9	0.52612
6.97205	-0.21688	6.99032	-0.05096	7.00781	-0.15122	7.00359	-0.1863	7.00902	-0.19057	6.9297	-0.13914	6.91	0.53401
6.98205	-0.21824	7.00032	-0.05262	7.01781	-0.14671	7.01359	-0.18803	7.01902	-0.19697	6.9397	-0.14105	6.92	0.5412
6.99205	-0.21882	7.01032	-0.05434	7.02781	-0.1426	7.02359	-0.18922	7.02902	-0.20364	6.9497	-0.1436	6.93	0.54762
7.00205	-0.21861	7.02032	-0.05608	7.03781	-0.13898	7.03359	-0.18983	7.03902	-0.21049	6.9597	-0.1468	6.94	0.5532
7.01205	-0.21763	7.03032	-0.05779	7.04781	-0.13595	7.04359	-0.18981	7.04902	-0.21741	6.9697	-0.15067	6.95	0.55783
7.02205	-0.21591	7.04032	-0.05946	7.05781	-0.13358	7.05359	-0.18913	7.05902	-0.22428	6.9797	-0.15522	6.96	0.56142
7.03205	-0.2135	7.05032	-0.06103	7.06781	-0.13192	7.06359	-0.18777	7.06902	-0.231	6.9897	-0.16044	6.97	0.56386
7.04205	-0.21047	7.06032	-0.06248	7.07781	-0.131	7.07359	-0.18573	7.07902	-0.23743	6.9997	-0.16629	6.98	0.56505
7.05205	-0.20693	7.07032	-0.06378	7.08781	-0.13083	7.08359	-0.18299	7.08902	-0.24347	7.0097	-0.17275	6.99	0.56488
7.06205	-0.20298	7.08032	-0.06491	7.09781	-0.13141	7.09359	-0.1796	7.09902	-0.24898	7.0197	-0.17975	7	0.56324
7.07205	-0.19873	7.09032	-0.06585	7.10781	-0.13272	7.10359	-0.17556	7.10902	-0.25388	7.0297	-0.18722	7.01	0.56003
7.08205	-0.1943	7.10032	-0.06659	7.11781	-0.13469	7.11359	-0.17095	7.11902	-0.25806	7.0397	-0.19508	7.02	0.55517
7.09205	-0.18981	7.11032	-0.06712	7.12781	-0.13727	7.12359	-0.16581	7.12902	-0.26144	7.0497	-0.20323	7.03	0.54856
7.10205	-0.18539	7.12032	-0.06745	7.13781	-0.14038	7.13359	-0.16021	7.13902	-0.26394	7.0597	-0.21157	7.04	0.54016
7.11205	-0.18115	7.13032	-0.06758	7.14781	-0.14393	7.14359	-0.15425	7.14902	-0.26553	7.0697	-0.21997	7.05	0.52991
7.12205	-0.17718	7.14032	-0.06753	7.15781	-0.14782	7.15359	-0.14801	7.15902	-0.26616	7.0797	-0.22832	7.06	0.51777
7.13205	-0.17358	7.15032	-0.06732	7.16781	-0.15193	7.16359	-0.14158	7.16902	-0.26582	7.0897	-0.23649	7.07	0.50374
7.14205	-0.17042	7.16032	-0.06696	7.17781	-0.15616	7.17359	-0.13508	7.17902	-0.26452	7.0997	-0.24435	7.08	0.48783
7.15205	-0.16775	7.17032	-0.06649	7.18781	-0.1604	7.18359	-0.12861	7.18902	-0.26228	7.1097	-0.25178	7.09	0.47007
7.16205	-0.16561	7.18032	-0.06593	7.19781	-0.16452	7.19359	-0.12226	7.19902	-0.25913	7.1197	-0.25868	7.1	0.45052
7.17205	-0.16402	7.19032	-0.06531	7.20781	-0.16843	7.20359	-0.11613	7.20902	-0.25514	7.1297	-0.26492	7.11	0.42925
7.18205	-0.16297	7.20032	-0.06466	7.21781	-0.17203	7.21359	-0.11032	7.21902	-0.25037	7.1397	-0.27044	7.12	0.40637
7.19205	-0.16245	7.21032	-0.06401	7.22781	-0.17522	7.22359	-0.10491	7.22902	-0.2449	7.1497	-0.27514	7.13	0.382
7.20205	-0.16241	7.22032	-0.06338	7.23781	-0.17792	7.23359	-0.09997	7.23902	-0.23881	7.1597	-0.27899	7.14	0.35628
7.21205	-0.16282	7.23032	-0.0628	7.24781	-0.18008	7.24359	-0.09555	7.24902	-0.23219	7.1697	-0.28195	7.15	0.32937
7.22205	-0.1636	7.24032	-0.06227	7.25781	-0.18163	7.25359	-0.09172	7.25902	-0.22514	7.1797	-0.28401	7.16	0.30146
7.23205	-0.16469	7.25032	-0.06182	7.26781	-0.18255	7.26359	-0.08849	7.26902	-0.21774	7.1897	-0.28519	7.17	0.27273
7.24205	-0.16602	7.26032	-0.06145	7.27781	-0.18281	7.27359	-0.08589	7.27902	-0.21009	7.1997	-0.28552	7.18	0.24338
7.25205	-0.16751	7.27032	-0.06117	7.28781	-0.18239	7.28359	-0.08392	7.28902	-0.20227	7.2097	-0.28508	7.19	0.21362
7.26205	-0.16909	7.28032	-0.06095	7.29781	-0.18133	7.29359	-0.08257	7.29902	-0.19435	7.2197	-0.28394	7.2	0.18368
7.27205	-0.17069	7.29032	-0.06081	7.30781	-0.17962	7.30359	-0.08181	7.30902	-0.1864	7.2297	-0.28221	7.21	0.15375
7.28205	-0.17224	7.30032	-0.06071	7.31781	-0.17731	7.31359	-0.08161	7.31902	-0.17847	7.2397	-0.28003	7.22	0.12407
7.29205	-0.1737	7.31032	-0.06065	7.32781	-0.17444	7.32359	-0.08191	7.32902	-0.1706	7.2497	-0.27751	7.23	0.09484
7.30205	-0.17502	7.32032	-0.0606	7.33781	-0.17107	7.33359	-0.08268	7.33902	-0.16282	7.2597	-0.27483	7.24	0.06626
7.31205	-0.17618	7.33032	-0.06052	7.34781	-0.16726	7.34359	-0.08383	7.34902	-0.15517	7.2697	-0.27213	7.25	0.03853
7.32205	-0.17715	7.34032	-0.06041	7.35781	-0.16308	7.35359	-0.08531	7.35902	-0.14764	7.2797	-0.26957	7.26	0.01182
7.33205	-0.17792	7.35032	-0.06022	7.36781	-0.1586	7.36359	-0.08704	7.36902	-0.14023	7.2897	-0.26731	7.27	-0.01369
7.34205	-0.17851	7.36032	-0.05994	7.37781	-0.15389	7.37359	-0.08896	7.37902	-0.13296	7.2997	-0.26551	7.28	-0.03786
7.35205	-0.17893	7.37032	-0.05954	7.38781	-0.14903	7.38359	-0.09099	7.38902	-0.1258	7.3097	-0.26429	7.29	-0.06056
7.36205	-0.17919	7.38032	-0.059	7.39781	-0.1441	7.39359	-0.09307	7.39902	-0.11873	7.3197	-0.26379	7.3	-0.08167
7.37205	-0.17933	7.39032	-0.05829	7.40781	-0.13916	7.40359	-0.09514	7.40902	-0.11176	7.3297	-0.26411	7.31	-0.10111
7.38205	-0.17938	7.40032	-0.05742	7.41781	-0.13428	7.41359	-0.09715	7.41902	-0.10486	7.3397	-0.26533	7.32	-0.11881
7.39205	-0.17936	7.41032	-0.05636	7.42781	-0.12953	7.42359	-0.09905	7.42902	-0.09802	7.3497	-0.26751	7.33	-0.13471
7.40205	-0.17931	7.42032	-0.05512	7.43781	-0.12495	7.43359	-0.10079	7.43902	-0.09124	7.3597	-0.27066	7.34	-0.14879
7.41205	-0.17926	7.43032	-0.05371	7.44781	-0.12059	7.44359	-0.10235	7.44902	-0.08452	7.3697	-0.2748	7.35	-0.16103
7.42205	-0.17922	7.44032	-0.05211	7.45781	-0.11649	7.45359	-0.1037	7.45902	-0.07787	7.3797	-0.27987	7.36	-0.17144
7.43205	-0.17921	7.45032	-0.05037	7.46781	-0.11269	7.46359	-0.10482	7.46902	-0.07131	7.3897	-0.28583	7.37	-0.18005
7.44205	-0.17922	7.46032	-0.04847	7.47781	-0.10921	7.47359	-0.10571	7.47902	-0.06486	7.3997	-0.29257	7.38	-0.1869
7.45205	-0.17926	7.47032	-0.04646	7.48781	-0.10606	7.48359	-0.10635	7.48902	-0.05855	7.4097	-0.29997	7.39	-0.19202
7.46205	-0.1793	7.48032	-0.04434	7.49781	-0.10324	7.49359	-0.10674	7.49902	-0.05243	7.4197	-0.3079	7.4	-0.1955
7.47205	-0.17932	7.49032	-0.04216	7.50781	-0.10077	7.50359	-0.10688	7.50902	-0.04654	7.4297	-0.31617	7.41	-0.19739
7.48205	-0.17929	7.50032	-0.03992	7.51781	-0.09863	7.51359	-0.10679	7.51902	-0.04094	7.4397	-0.3246	7.42	-0.19778
7.49205	-0.17916	7.51032	-0.03765	7.52781	-0.09682	7.52359	-0.10646	7.52902	-0.03568	7.4497	-0.33299	7.43	-0.19674
7.50205	-0.17889	7.52032	-0.03539	7.53781	-0.0953	7.53359	-0.10589	7.53902	-0.03082	7.4597	-0.34114	7.44	-0.19437
7.51205	-0.17843	7.53032	-0.03314	7.54781	-0.09406	7.54359	-0.10509	7.54902	-0.02641	7.4697	-0.34884	7.45	-0.19076
7.52205	-0.17773	7.54032	-0.03092	7.55781	-0.09308	7.55359	-0.10406	7.55902	-0.0225	7.4797	-0.35587	7.46	-0.18598
7.53205	-0.17675	7.55032	-0.02875	7.56781	-0.09231	7.56359	-0.10279	7.56902	-0.01914	7.4897	-0.36205	7.47	-0.18012
7.54205	-0.17545	7.56032	-0.02663	7.57781	-0.09173	7.57359	-0.10128	7.57902	-0.01637	7.4997	-0.36718	7.48	-0.17326
7.55205	-0.1738	7.57032	-0.02458	7.58781	-0.0913	7.58359	-0.09952	7.58902	-0.01421	7.5097	-0.37109	7.49	-0.16549
7.56205	-0.17177	7.58032	-0.02258	7.59781	-0.09098	7.59359	-0.0975	7.59902	-0.01267	7.5197	-0.37365	7.5	-0.15686
7.57205	-0.16937	7.59032	-0.02063	7.60781	-0.09074	7.60359	-0.09521	7.60902	-0.01177	7.5297	-0.37472	7.51	-0.14745
7.58205	-0.16659	7.60032	-0.01872	7.61781	-0.09053	7.61359	-0.09263	7.61902	-0.01148	7.5397	-0.37423	7.52	-0.13731
7.59205	-0.16347	7.61032	-0.01683	7.62781	-0.09033	7.62359	-0.08974	7.62902	-0.01179	7.5497	-0.37211	7.53	-0.1265
7.60205	-0.16004	7.62032	-0.01496	7.63781	-0.0901	7.63359	-0.08655	7.63902	-0.01265	7.5597	-0.36835	7.54	-0.11508
7.61205	-0.15636	7.63032	-0.01308	7.64781	-0.0898	7.64359	-0.08303	7.64902	-0.01402	7.5697	-0.36295	7.55	-0.10307
7.62205	-0.1525	7.64032	-0.01117	7.65781	-0.0894	7.65359	-0.07918	7.65902	-0.01582	7.5797	-0.35596	7.56	-0.09054
7.63205	-0.14854	7.65032	-0.00921	7.66781	-0.08888	7.66359	-0.07501	7.66902	-0.01799	7.5897	-0.34746	7.57	-0.0775
7.64205	-0.14457	7.66032	-0.00719	7.67781	-0.08821	7.67359	-0.07052	7.67902	-0.02044	7.5997	-0.33757	7.58	-0.064
7.65205	-0.1407	7.67032	-0.00509	7.68781	-0.08737	7.68359	-0.06573	7.68902	-0.02308	7.6097	-0.32642	7.59	-0.05007
7.66205	-0.13702	7.68032	-0.00291	7.69781	-0.08635	7.69359	-0.06066	7.69902	-0.02583	7.6197	-0.31418	7.6	-0.03574
7.67205	-0.13365	7.69032	-6.39E-04	7.70781	-0.08513	7.70359	-0.05536	7.70902	-0.02859	7.6297	-0.30104	7.61	-0.02104
7.68205	-0.13069	7.70032	0.00172	7.71781	-0.0837	7.71359	-0.04988	7.71902	-0.03127	7.6397	-0.2872	7.62	-0.00602
7.69205	-0.12822	7.71032	0.00416	7.72781	-0.08207	7.72359	-0.04426	7.72902	-0.03378	7.6497	-0.27288	7.63	0.0093
7.70205	-0.12634	7.72032	0.00666	7.73781	-0.08023	7.73359	-0.03857	7.73902	-0.03606	7.6597	-0.25831	7.64	0.02488
7.71205	-0.1251	7.73032	0.00921	7.74781	-0.07821	7.74359	-0.0329	7.74902	-0.03803	7.6697	-0.2437	7.65	0.04066
7.72205	-0.12457	7.74032	0.01176	7.75781	-0.076	7.75359	-0.02732	7.75902	-0.03964	7.6797	-0.22929	7.66	0.05662
7.73205	-0.12476	7.75032	0.01429	7.76781	-0.07364	7.76359	-0.02193	7.76902	-0.04084	7.6897	-0.21529	7.67	0.07269
7.74205	-0.12569	7.76032	0.01676	7.77781	-0.07115	7.77359	-0.01681	7.77902	-0.04161	7.6997	-0.20189	7.68	0.08884
7.75205	-0.12734	7.77032	0.01911	7.78781	-0.06856	7.78359	-0.01206	7.78902	-0.04194	7.7097	-0.18927	7.69	0.10499
7.76205	-0.12967	7.78032	0.0213	7.79781	-0.0659	7.79359	-0.00777	7.79902	-0.04183	7.7197	-0.17761	7.7	0.12111
7.77205	-0.13262	7.79032	0.02327	7.80781	-0.06322	7.80359	-0.00403	7.80902	-0.04129	7.7297	-0.16703	7.71	0.13712
7.78205	-0.1361	7.80032	0.02497	7.81781	-0.06055	7.81359	-9.18E-04	7.81902	-0.04036	7.7397	-0.15764	7.72	0.15297
7.79205	-0.14001	7.81032	0.02635	7.82781	-0.05795	7.82359	0.00149	7.82902	-0.03908	7.7497	-0.14952	7.73	0.1686
7.80205	-0.14423	7.82032	0.02735	7.83781	-0.05545	7.83359	0.00314	7.83902	-0.0375	7.7597	-0.14273	7.74	0.18395
7.81205	-0.14862	7.83032	0.02794	7.84781	-0.05311	7.84359	0.00399	7.84902	-0.03569	7.7697	-0.13727	7.75	0.19897
7.82205	-0.15305	7.84032	0.02807	7.85781	-0.05096	7.85359	0.004	7.85902	-0.03372	7.7797	-0.13315	7.76	0.2136
7.83205	-0.15737	7.85032	0.02771	7.86781	-0.04907	7.86359	0.00317	7.86902	-0.03165	7.7897	-0.13032	7.77	0.2278
7.84205	-0.16145	7.86032	0.02684	7.87781	-0.04746	7.87359	0.00151	7.87902	-0.02956	7.7997	-0.12871	7.78	0.24154
7.85205	-0.16514	7.87032	0.02544	7.88781	-0.04619	7.88359	-9.52E-04	7.88902	-0.02752	7.8097	-0.12825	7.79	0.25476
7.86205	-0.16832	7.88032	0.02352	7.89781	-0.04527	7.89359	-0.00417	7.89902	-0.02559	7.8197	-0.12883	7.8	0.26746
7.87205	-0.17088	7.89032	0.02107	7.90781	-0.04474	7.90359	-0.00808	7.90902	-0.02384	7.8297	-0.13032	7.81	0.2796
7.88205	-0.17273	7.90032	0.01812	7.91781	-0.04461	7.91359	-0.0126	7.91902	-0.02231	7.8397	-0.13258	7.82	0.29119
7.89205	-0.17381	7.91032	0.01469	7.92781	-0.04491	7.92359	-0.01762	7.92902	-0.02105	7.8497	-0.13547	7.83	0.30222
7.90205	-0.17408	7.92032	0.01084	7.93781	-0.04563	7.93359	-0.02302	7.93902	-0.02009	7.8597	-0.13884	7.84	0.31269
7.91205	-0.17352	7.93032	0.00661	7.94781	-0.04677	7.94359	-0.0287	7.94902	-0.01945	7.8697	-0.14255	7.85	0.32263
7.92205	-0.17214	7.94032	0.00206	7.95781	-0.04833	7.95359	-0.0345	7.95902	-0.01913	7.8797	-0.14643	7.86	0.33206
7.93205	-0.16998	7.95032	-0.00274	7.96781	-0.05026	7.96359	-0.0403	7.96902	-0.01913	7.8897	-0.15037	7.87	0.341
7.94205	-0.16713	7.96032	-0.00772	7.97781	-0.05256	7.97359	-0.04596	7.97902	-0.01943	7.8997	-0.15422	7.88	0.3495
7.95205	-0.16365	7.97032	-0.01279	7.98781	-0.05517	7.98359	-0.05135	7.98902	-0.02001	7.9097	-0.15787	7.89	0.3576
7.96205	-0.15967	7.98032	-0.01788	7.99781	-0.05806	7.99359	-0.05635	7.99902	-0.02083	7.9197	-0.16122	7.9	0.36533
7.97205	-0.15532	7.99032	-0.02291	8.00781	-0.06117	8.00359	-0.06083	8.00902	-0.02186	7.9297	-0.16419	7.91	0.37276
7.98205	-0.15074	8.00032	-0.02779	8.01781	-0.06445	8.01359	-0.0647	8.01902	-0.02303	7.9397	-0.16672	7.92	0.37991
7.99205	-0.14607	8.01032	-0.03245	8.02781	-0.06784	8.02359	-0.06788	8.02902	-0.02431	7.9497	-0.16876	7.93	0.38683
8.00205	-0.14148	8.02032	-0.03682	8.03781	-0.07128	8.03359	-0.0703	8.03902	-0.02565	7.9597	-0.17028	7.94	0.39357
8.01205	-0.1371	8.03032	-0.04083	8.04781	-0.07471	8.04359	-0.07193	8.04902	-0.027	7.9697	-0.17128	7.95	0.40015
8.02205	-0.13309	8.04032	-0.04442	8.05781	-0.07807	8.05359	-0.07273	8.05902	-0.02831	7.9797	-0.17178	7.96	0.40661
8.03205	-0.12957	8.05032	-0.04755	8.06781	-0.08131	8.06359	-0.07273	8.06902	-0.02954	7.9897	-0.17179	7.97	0.41295
8.04205	-0.12665	8.06032	-0.05018	8.07781	-0.08438	8.07359	-0.07194	8.07902	-0.03067	7.9997	-0.17136	7.98	0.41918
8.05205	-0.12443	8.07032	-0.05229	8.08781	-0.08722	8.08359	-0.07043	8.08902	-0.03167	8.0097	-0.17055	7.99	0.4253
8.06205	-0.12297	8.08032	-0.05385	8.09781	-0.0898	8.09359	-0.06825	8.09902	-0.03253	8.0197	-0.16942	8	0.4313
8.07205	-0.12231	8.09032	-0.05487	8.10781	-0.0921	8.10359	-0.06551	8.10902	-0.03324	8.0297	-0.16805	8.01	0.43715
8.08205	-0.12247	8.10032	-0.05536	8.11781	-0.09409	8.11359	-0.06232	8.11902	-0.03382	8.0397	-0.16651	8.02	0.44281
8.09205	-0.12344	8.11032	-0.05532	8.12781	-0.09576	8.12359	-0.05878	8.12902	-0.03427	8.0497	-0.16488	8.03	0.44822
8.10205	-0.12516	8.12032	-0.05478	8.13781	-0.09712	8.13359	-0.05505	8.13902	-0.03463	8.0597	-0.16324	8.04	0.45332
8.11205	-0.12758	8.13032	-0.05379	8.14781	-0.09816	8.14359	-0.05124	8.14902	-0.03493	8.0697	-0.16168	8.05	0.45805
8.12205	-0.13061	8.14032	-0.05239	8.15781	-0.09892	8.15359	-0.04751	8.15902	-0.03521	8.0797	-0.16025	8.06	0.46233
8.13205	-0.13414	8.15032	-0.05061	8.16781	-0.09942	8.16359	-0.04399	8.16902	-0.03552	8.0897	-0.15903	8.07	0.46605
8.14205	-0.13805	8.16032	-0.04852	8.17781	-0.0997	8.17359	-0.04081	8.17902	-0.03591	8.0997	-0.15808	8.08	0.46915
8.15205	-0.14221	8.17032	-0.04618	8.18781	-0.0998	8.18359	-0.0381	8.18902	-0.03645	8.1097	-0.15744	8.09	0.47152
8.16205	-0.14647	8.18032	-0.04363	8.19781	-0.09976	8.19359	-0.03596	8.19902	-0.03719	8.1197	-0.15715	8.1	0.47307
8.17205	-0.15069	8.19032	-0.04094	8.20781	-0.09964	8.20359	-0.03448	8.20902	-0.03818	8.1297	-0.15723	8.11	0.47371
8.18205	-0.15474	8.20032	-0.03817	8.21781	-0.09949	8.21359	-0.03373	8.21902	-0.03947	8.1397	-0.15771	8.12	0.47336
8.19205	-0.1585	8.21032	-0.03536	8.22781	-0.09936	8.22359	-0.03377	8.22902	-0.04112	8.1497	-0.15859	8.13	0.47195
8.20205	-0.16184	8.22032	-0.03258	8.23781	-0.09931	8.23359	-0.03462	8.23902	-0.04317	8.1597	-0.15986	8.14	0.46942
8.21205	-0.16468	8.23032	-0.02986	8.24781	-0.09939	8.24359	-0.0363	8.24902	-0.04565	8.1697	-0.16151	8.15	0.46571
8.22205	-0.16693	8.24032	-0.02724	8.25781	-0.09962	8.25359	-0.03878	8.25902	-0.04859	8.1797	-0.16351	8.16	0.46079
8.23205	-0.16854	8.25032	-0.02478	8.26781	-0.10006	8.26359	-0.04202	8.26902	-0.05201	8.1897	-0.16582	8.17	0.45465
8.24205	-0.16948	8.26032	-0.02248	8.27781	-0.10072	8.27359	-0.04596	8.27902	-0.05593	8.1997	-0.16842	8.18	0.44729
8.25205	-0.16974	8.27032	-0.02039	8.28781	-0.10163	8.28359	-0.05052	8.28902	-0.06033	8.2097	-0.17125	8.19	0.43875
8.26205	-0.16935	8.28032	-0.01852	8.29781	-0.10279	8.29359	-0.05561	8.29902	-0.06521	8.2197	-0.17426	8.2	0.42907
8.27205	-0.16835	8.29032	-0.01688	8.30781	-0.1042	8.30359	-0.06112	8.30902	-0.07055	8.2297	-0.17741	8.21	0.41832
8.28205	-0.16679	8.30032	-0.01548	8.31781	-0.10584	8.31359	-0.06692	8.31902	-0.07632	8.2397	-0.18063	8.22	0.4066
8.29205	-0.16477	8.31032	-0.01433	8.32781	-0.10771	8.32359	-0.07289	8.32902	-0.08249	8.2497	-0.18388	8.23	0.39402
8.30205	-0.16237	8.32032	-0.01343	8.33781	-0.10975	8.33359	-0.0789	8.33902	-0.08901	8.2597	-0.18711	8.24	0.38071
8.31205	-0.15971	8.33032	-0.01277	8.34781	-0.11194	8.34359	-0.08481	8.34902	-0.09583	8.2697	-0.19025	8.25	0.36682
8.32205	-0.1569	8.34032	-0.01236	8.35781	-0.11422	8.35359	-0.09051	8.35902	-0.1029	8.2797	-0.19327	8.26	0.35253
8.33205	-0.15406	8.35032	-0.01218	8.36781	-0.11655	8.36359	-0.09588	8.36902	-0.11016	8.2897	-0.19611	8.27	0.338
8.34205	-0.1513	8.36032	-0.01224	8.37781	-0.11887	8.37359	-0.1008	8.37902	-0.11754	8.2997	-0.19873	8.28	0.32344
8.35205	-0.14874	8.37032	-0.01251	8.38781	-0.12111	8.38359	-0.10519	8.38902	-0.12498	8.3097	-0.2011	8.29	0.30904
8.36205	-0.14647	8.38032	-0.01299	8.39781	-0.12323	8.39359	-0.10897	8.39902	-0.13242	8.3197	-0.20318	8.3	0.29498
8.37205	-0.14458	8.39032	-0.01368	8.40781	-0.12516	8.40359	-0.11207	8.40902	-0.13978	8.3297	-0.20493	8.31	0.28148
8.38205	-0.14314	8.40032	-0.01456	8.41781	-0.12684	8.41359	-0.11445	8.41902	-0.14699	8.3397	-0.20634	8.32	0.26871
8.39205	-0.14222	8.41032	-0.01562	8.42781	-0.12824	8.42359	-0.1161	8.42902	-0.154	8.3497	-0.20737	8.33	0.25685
8.40205	-0.14183	8.42032	-0.01685	8.43781	-0.1293	8.43359	-0.117	8.43902	-0.16074	8.3597	-0.20802	8.34	0.24606
8.41205	-0.142	8.43032	-0.01825	8.44781	-0.12999	8.44359	-0.11717	8.44902	-0.16714	8.3697	-0.20826	8.35	0.23649
8.42205	-0.14271	8.44032	-0.01981	8.45781	-0.13028	8.45359	-0.11664	8.45902	-0.17314	8.3797	-0.2081	8.36	0.22827
8.43205	-0.14395	8.45032	-0.0215	8.46781	-0.13017	8.46359	-0.11546	8.46902	-0.1787	8.3897	-0.20751	8.37	0.22148
8.44205	-0.14566	8.46032	-0.02332	8.47781	-0.12963	8.47359	-0.11369	8.47902	-0.18374	8.3997	-0.20651	8.38	0.2162
8.45205	-0.14779	8.47032	-0.02526	8.48781	-0.12868	8.48359	-0.1114	8.48902	-0.18823	8.4097	-0.20509	8.39	0.21246
8.46205	-0.15027	8.48032	-0.02729	8.49781	-0.12732	8.49359	-0.10868	8.49902	-0.19212	8.4197	-0.20326	8.4	0.21027
8.47205	-0.15301	8.49032	-0.02941	8.50781	-0.12558	8.50359	-0.1056	8.50902	-0.19537	8.4297	-0.20104	8.41	0.20959
8.48205	-0.15592	8.50032	-0.03158	8.51781	-0.12349	8.51359	-0.10225	8.51902	-0.19793	8.4397	-0.19843	8.42	0.21038
8.49205	-0.15891	8.51032	-0.03379	8.52781	-0.12108	8.52359	-0.09874	8.52902	-0.19978	8.4497	-0.19546	8.43	0.21253
8.50205	-0.1619	8.52032	-0.03601	8.53781	-0.11839	8.53359	-0.09513	8.53902	-0.20089	8.4597	-0.19215	8.44	0.21592
8.51205	-0.16478	8.53032	-0.0382	8.54781	-0.11547	8.54359	-0.09152	8.54902	-0.20124	8.4697	-0.18854	8.45	0.22039
8.52205	-0.16748	8.54032	-0.04034	8.55781	-0.11237	8.55359	-0.08799	8.55902	-0.20083	8.4797	-0.18466	8.46	0.22575
8.53205	-0.16993	8.55032	-0.0424	8.56781	-0.10914	8.56359	-0.08459	8.56902	-0.19963	8.4897	-0.18055	8.47	0.2318
8.54205	-0.17207	8.56032	-0.04434	8.57781	-0.10583	8.57359	-0.08139	8.57902	-0.19765	8.4997	-0.17625	8.48	0.23832
8.55205	-0.17384	8.57032	-0.04611	8.58781	-0.10249	8.58359	-0.07842	8.58902	-0.1949	8.5097	-0.17182	8.49	0.24504
8.56205	-0.17521	8.58032	-0.0477	8.59781	-0.09916	8.59359	-0.07572	8.59902	-0.19139	8.5197	-0.16731	8.5	0.25173
8.57205	-0.17617	8.59032	-0.04906	8.60781	-0.09588	8.60359	-0.07332	8.60902	-0.18715	8.5297	-0.16279	8.51	0.2581
8.58205	-0.17671	8.60032	-0.05016	8.61781	-0.09268	8.61359	-0.07121	8.61902	-0.18221	8.5397	-0.1583	8.52	0.26391
8.59205	-0.17684	8.61032	-0.05096	8.62781	-0.0896	8.62359	-0.0694	8.62902	-0.17661	8.5497	-0.15393	8.53	0.26888
8.60205	-0.17658	8.62032	-0.05145	8.63781	-0.08665	8.63359	-0.06787	8.63902	-0.17039	8.5597	-0.14973	8.54	0.27277
8.61205	-0.17597	8.63032	-0.0516	8.64781	-0.08385	8.64359	-0.0666	8.64902	-0.1636	8.5697	-0.14578	8.55	0.27535
8.62205	-0.17505	8.64032	-0.05138	8.65781	-0.08121	8.65359	-0.06556	8.65902	-0.15632	8.5797	-0.14214	8.56	0.27639
8.63205	-0.17386	8.65032	-0.05079	8.66781	-0.07874	8.66359	-0.06471	8.66902	-0.1486	8.5897	-0.13887	8.57	0.27571
8.64205	-0.17247	8.66032	-0.04982	8.67781	-0.07642	8.67359	-0.06402	8.67902	-0.14051	8.5997	-0.13604	8.58	0.27314
8.65205	-0.17093	8.67032	-0.04848	8.68781	-0.07426	8.68359	-0.06343	8.68902	-0.13212	8.6097	-0.13371	8.59	0.26856
8.66205	-0.16929	8.68032	-0.04676	8.69781	-0.07223	8.69359	-0.06292	8.69902	-0.12352	8.6197	-0.13191	8.6	0.26187
8.67205	-0.1676	8.69032	-0.04469	8.70781	-0.07033	8.70359	-0.06244	8.70902	-0.11477	8.6297	-0.1307	8.61	0.25302
8.68205	-0.16591	8.70032	-0.04228	8.71781	-0.06854	8.71359	-0.06194	8.71902	-0.10596	8.6397	-0.13011	8.62	0.242
8.69205	-0.16425	8.71032	-0.03957	8.72781	-0.06685	8.72359	-0.0614	8.72902	-0.09715	8.6497	-0.13015	8.63	0.22882
8.70205	-0.16267	8.72032	-0.0366	8.73781	-0.06523	8.73359	-0.06079	8.73902	-0.08842	8.6597	-0.13084	8.64	0.21357
8.71205	-0.16119	8.73032	-0.03339	8.74781	-0.06368	8.74359	-0.06008	8.74902	-0.07983	8.6697	-0.13217	8.65	0.19633
8.72205	-0.15981	8.74032	-0.02999	8.75781	-0.06218	8.75359	-0.05927	8.75902	-0.07144	8.6797	-0.13413	8.66	0.17727
8.73205	-0.15853	8.75032	-0.02646	8.76781	-0.06072	8.76359	-0.05833	8.76902	-0.0633	8.6897	-0.13669	8.67	0.15655
8.74205	-0.15737	8.76032	-0.02284	8.77781	-0.05931	8.77359	-0.05728	8.77902	-0.05545	8.6997	-0.13981	8.68	0.13439
8.75205	-0.15629	8.77032	-0.01919	8.78781	-0.05794	8.78359	-0.05611	8.78902	-0.04792	8.7097	-0.14343	8.69	0.11103
8.76205	-0.15529	8.78032	-0.01556	8.79781	-0.05661	8.79359	-0.05483	8.79902	-0.04075	8.7197	-0.14749	8.7	0.08673
8.77205	-0.15433	8.79032	-0.012	8.80781	-0.05533	8.80359	-0.05347	8.80902	-0.03394	8.7297	-0.15192	8.71	0.06178
8.78205	-0.1534	8.80032	-0.00856	8.81781	-0.05412	8.81359	-0.05203	8.81902	-0.0275	8.7397	-0.15663	8.72	0.03647
8.79205	-0.15245	8.81032	-0.00528	8.82781	-0.05298	8.82359	-0.05055	8.82902	-0.02143	8.7497	-0.16152	8.73	0.0111
8.80205	-0.15146	8.82032	-0.00222	8.83781	-0.05193	8.83359	-0.04903	8.83902	-0.01571	8.7597	-0.16651	8.74	-0.01402
8.81205	-0.15042	8.83032	6.03E-04	8.84781	-0.05099	8.84359	-0.04752	8.84902	-0.01033	8.7697	-0.17148	8.75	-0.03859
8.82205	-0.14928	8.84032	0.00315	8.85781	-0.05018	8.85359	-0.04602	8.85902	-0.00527	8.7797	-0.17635	8.76	-0.06232
8.83205	-0.14804	8.85032	0.00538	8.86781	-0.0495	8.86359	-0.04456	8.86902	-4.85E-04	8.7897	-0.18102	8.77	-0.08494
8.84205	-0.14668	8.86032	0.0073	8.87781	-0.04897	8.87359	-0.04316	8.87902	0.00405	8.7997	-0.18539	8.78	-0.10619
8.85205	-0.14521	8.87032	0.00888	8.88781	-0.0486	8.88359	-0.04181	8.88902	0.00836	8.8097	-0.18938	8.79	-0.12585
8.86205	-0.14363	8.88032	0.01013	8.89781	-0.0484	8.89359	-0.04055	8.89902	0.0125	8.8197	-0.19291	8.8	-0.14372
8.87205	-0.14195	8.89032	0.01103	8.90781	-0.04835	8.90359	-0.03935	8.90902	0.01649	8.8297	-0.19592	8.81	-0.15964
8.88205	-0.14019	8.90032	0.0116	8.91781	-0.04847	8.91359	-0.03822	8.91902	0.02036	8.8397	-0.19836	8.82	-0.17348
8.89205	-0.13839	8.91032	0.01185	8.92781	-0.04874	8.92359	-0.03715	8.92902	0.02414	8.8497	-0.20019	8.83	-0.18515
8.90205	-0.13656	8.92032	0.01179	8.93781	-0.04913	8.93359	-0.03613	8.93902	0.02786	8.8597	-0.2014	8.84	-0.1946
8.91205	-0.13476	8.93032	0.01145	8.94781	-0.04963	8.94359	-0.03512	8.94902	0.03154	8.8697	-0.20198	8.85	-0.20182
8.92205	-0.13302	8.94032	0.01085	8.95781	-0.05022	8.95359	-0.03412	8.95902	0.03518	8.8797	-0.20195	8.86	-0.20684
8.93205	-0.13139	8.95032	0.01001	8.96781	-0.05085	8.96359	-0.03308	8.96902	0.03879	8.8897	-0.20133	8.87	-0.20972
8.94205	-0.12991	8.96032	0.00897	8.97781	-0.05149	8.97359	-0.03198	8.97902	0.04237	8.8997	-0.20018	8.88	-0.21057
8.95205	-0.12861	8.97032	0.00775	8.98781	-0.05211	8.98359	-0.03079	8.98902	0.04591	8.9097	-0.19856	8.89	-0.20952
8.96205	-0.12753	8.98032	0.00638	8.99781	-0.05267	8.99359	-0.02947	8.99902	0.0494	8.9197	-0.19654	8.9	-0.20674
8.97205	-0.12671	8.99032	0.00488	9.00781	-0.05312	9.00359	-0.028	9.00902	0.05282	8.9297	-0.19421	8.91	-0.20241
8.98205	-0.12615	9.00032	0.00329	9.01781	-0.05344	9.01359	-0.02635	9.01902	0.05615	8.9397	-0.19166	8.92	-0.19673
8.99205	-0.12589	9.01032	0.00163	9.02781	-0.05358	9.02359	-0.02449	9.02902	0.05938	8.9497	-0.189	8.93	-0.18993
9.00205	-0.12591	9.02032	-7.65E-05	9.03781	-0.05352	9.03359	-0.02241	9.03902	0.06246	8.9597	-0.18632	8.94	-0.18224
9.01205	-0.12623	9.03032	-0.00181	9.04781	-0.05323	9.04359	-0.02008	9.04902	0.06538	8.9697	-0.18373	8.95	-0.17389
9.02205	-0.12682	9.04032	-0.00355	9.05781	-0.0527	9.05359	-0.0175	9.05902	0.06812	8.9797	-0.18132	8.96	-0.1651
9.03205	-0.12767	9.05032	-0.00527	9.06781	-0.05192	9.06359	-0.01467	9.06902	0.07064	8.9897	-0.1792	8.97	-0.1561
9.04205	-0.12875	9.06032	-0.00697	9.07781	-0.05088	9.07359	-0.01159	9.07902	0.07294	8.9997	-0.17744	8.98	-0.1471
9.05205	-0.13001	9.07032	-0.00862	9.08781	-0.0496	9.08359	-0.00827	9.08902	0.07499	9.0097	-0.1761	8.99	-0.13828
9.06205	-0.13143	9.08032	-0.01021	9.09781	-0.04809	9.09359	-0.00473	9.09902	0.07678	9.0197	-0.17526	9	-0.12982
9.07205	-0.13294	9.09032	-0.01173	9.10781	-0.04637	9.10359	-9.89E-04	9.10902	0.0783	9.0297	-0.17494	9.01	-0.12185
9.08205	-0.13452	9.10032	-0.01316	9.11781	-0.04448	9.11359	0.00292	9.11902	0.07956	9.0397	-0.17517	9.02	-0.11448
9.09205	-0.13611	9.11032	-0.01449	9.12781	-0.04245	9.12359	0.00695	9.12902	0.08056	9.0497	-0.17594	9.03	-0.10778
9.10205	-0.13766	9.12032	-0.01571	9.13781	-0.04033	9.13359	0.01108	9.13902	0.0813	9.0597	-0.17723	9.04	-0.10181
9.11205	-0.13913	9.13032	-0.0168	9.14781	-0.03816	9.14359	0.01526	9.14902	0.08179	9.0697	-0.17901	9.05	-0.09657
9.12205	-0.14048	9.14032	-0.01774	9.15781	-0.036	9.15359	0.01945	9.15902	0.08206	9.0797	-0.18121	9.06	-0.09203
9.13205	-0.14169	9.15032	-0.01853	9.16781	-0.03389	9.16359	0.0236	9.16902	0.08211	9.0897	-0.18377	9.07	-0.08813
9.14205	-0.14272	9.16032	-0.01914	9.17781	-0.03189	9.17359	0.02766	9.17902	0.08196	9.0997	-0.18657	9.08	-0.08477
9.15205	-0.14356	9.17032	-0.01956	9.18781	-0.03004	9.18359	0.03159	9.18902	0.08164	9.1097	-0.18951	9.09	-0.08184
9.16205	-0.1442	9.18032	-0.01977	9.19781	-0.02838	9.19359	0.03534	9.19902	0.08116	9.1197	-0.19248	9.1	-0.07918
9.17205	-0.14464	9.19032	-0.01976	9.20781	-0.02696	9.20359	0.03888	9.20902	0.08054	9.1297	-0.19534	9.11	-0.07663
9.18205	-0.14489	9.20032	-0.01951	9.21781	-0.0258	9.21359	0.04216	9.21902	0.07979	9.1397	-0.19796	9.12	-0.07398
9.19205	-0.14496	9.21032	-0.01901	9.22781	-0.02492	9.22359	0.04515	9.22902	0.07892	9.1497	-0.20019	9.13	-0.07103
9.20205	-0.14488	9.22032	-0.01826	9.23781	-0.02435	9.23359	0.04783	9.23902	0.07793	9.1597	-0.20191	9.14	-0.06757
9.21205	-0.14467	9.23032	-0.01725	9.24781	-0.02407	9.24359	0.05016	9.24902	0.07684	9.1697	-0.20298	9.15	-0.06339
9.22205	-0.14436	9.24032	-0.01597	9.25781	-0.0241	9.25359	0.05212	9.25902	0.07563	9.1797	-0.20328	9.16	-0.05828
9.23205	-0.14398	9.25032	-0.01443	9.26781	-0.02441	9.26359	0.05371	9.26902	0.07431	9.1897	-0.20271	9.17	-0.05202
9.24205	-0.14357	9.26032	-0.01263	9.27781	-0.02497	9.27359	0.05492	9.27902	0.07286	9.1997	-0.20116	9.18	-0.04443
9.25205	-0.14317	9.27032	-0.0106	9.28781	-0.02577	9.28359	0.05573	9.28902	0.07127	9.2097	-0.19858	9.19	-0.03535
9.26205	-0.14279	9.28032	-0.00835	9.29781	-0.02676	9.29359	0.05615	9.29902	0.06953	9.2197	-0.19489	9.2	-0.02462
9.27205	-0.14247	9.29032	-0.00591	9.30781	-0.0279	9.30359	0.05619	9.30902	0.06762	9.2297	-0.19007	9.21	-0.01213
9.28205	-0.14224	9.30032	-0.0033	9.31781	-0.02913	9.31359	0.05585	9.31902	0.06552	9.2397	-0.18411	9.22	0.0022
9.29205	-0.14209	9.31032	-5.72E-04	9.32781	-0.03042	9.32359	0.05515	9.32902	0.06324	9.2497	-0.17703	9.23	0.01843
9.30205	-0.14205	9.32032	0.00225	9.33781	-0.0317	9.33359	0.05411	9.33902	0.06075	9.2597	-0.16886	9.24	0.03656
9.31205	-0.14212	9.33032	0.00511	9.34781	-0.03294	9.34359	0.05275	9.34902	0.05805	9.2697	-0.15967	9.25	0.05656
9.32205	-0.14228	9.34032	0.00796	9.35781	-0.03407	9.35359	0.05108	9.35902	0.05514	9.2797	-0.14954	9.26	0.07838
9.33205	-0.14252	9.35032	0.01075	9.36781	-0.03507	9.36359	0.04914	9.36902	0.05204	9.2897	-0.13857	9.27	0.10189
9.34205	-0.14283	9.36032	0.01345	9.37781	-0.03588	9.37359	0.04695	9.37902	0.04875	9.2997	-0.1269	9.28	0.12696
9.35205	-0.14317	9.37032	0.01598	9.38781	-0.03649	9.38359	0.04455	9.38902	0.0453	9.3097	-0.11467	9.29	0.1534
9.36205	-0.14352	9.38032	0.01832	9.39781	-0.03686	9.39359	0.04195	9.39902	0.04172	9.3197	-0.10202	9.3	0.18099
9.37205	-0.14384	9.39032	0.02042	9.40781	-0.03698	9.40359	0.03919	9.40902	0.03804	9.3297	-0.08911	9.31	0.20948
9.38205	-0.14409	9.40032	0.02223	9.41781	-0.03684	9.41359	0.03631	9.41902	0.03432	9.3397	-0.07613	9.32	0.2386
9.39205	-0.14424	9.41032	0.02373	9.42781	-0.03645	9.42359	0.03333	9.42902	0.0306	9.3497	-0.06323	9.33	0.26806
9.40205	-0.14426	9.42032	0.0249	9.43781	-0.03581	9.43359	0.03029	9.43902	0.02693	9.3597	-0.05058	9.34	0.29753
9.41205	-0.1441	9.43032	0.02572	9.44781	-0.03493	9.44359	0.02722	9.44902	0.02339	9.3697	-0.03836	9.35	0.3267
9.42205	-0.14375	9.44032	0.02618	9.45781	-0.03384	9.45359	0.02416	9.45902	0.02003	9.3797	-0.02672	9.36	0.35524
9.43205	-0.14318	9.45032	0.02629	9.46781	-0.03257	9.46359	0.02113	9.46902	0.01691	9.3897	-0.01579	9.37	0.38282
9.44205	-0.14237	9.46032	0.02605	9.47781	-0.03115	9.47359	0.01817	9.47902	0.01409	9.3997	-0.00572	9.38	0.40912
9.45205	-0.14131	9.47032	0.0255	9.48781	-0.02961	9.48359	0.01531	9.48902	0.01163	9.4097	0.00339	9.39	0.43382
9.46205	-0.14001	9.48032	0.02467	9.49781	-0.02799	9.49359	0.01259	9.49902	0.00957	9.4197	0.01143	9.4	0.45665
9.47205	-0.13846	9.49032	0.02358	9.50781	-0.02632	9.50359	0.01002	9.50902	0.00797	9.4297	0.01833	9.41	0.47732
9.48205	-0.13668	9.50032	0.0223	9.51781	-0.02464	9.51359	0.00764	9.51902	0.00684	9.4397	0.02403	9.42	0.49561
9.49205	-0.1347	9.51032	0.02086	9.52781	-0.02298	9.52359	0.00547	9.52902	0.0062	9.4497	0.02851	9.43	0.5113
9.50205	-0.13254	9.52032	0.01934	9.53781	-0.02137	9.53359	0.00353	9.53902	0.00608	9.4597	0.03174	9.44	0.52423
9.51205	-0.13024	9.53032	0.01778	9.54781	-0.01982	9.54359	0.00184	9.54902	0.00645	9.4697	0.03374	9.45	0.53427
9.52205	-0.12783	9.54032	0.01624	9.55781	-0.01837	9.55359	4.08E-04	9.55902	0.00729	9.4797	0.03452	9.46	0.54134
9.53205	-0.12537	9.55032	0.01478	9.56781	-0.01702	9.56359	-7.50E-04	9.56902	0.00858	9.4897	0.03413	9.47	0.54538
9.54205	-0.1229	9.56032	0.01346	9.57781	-0.01578	9.57359	-0.00163	9.57902	0.01027	9.4997	0.03264	9.48	0.5464
9.55205	-0.12046	9.57032	0.01232	9.58781	-0.01464	9.58359	-0.00224	9.58902	0.0123	9.5097	0.03011	9.49	0.54445
9.56205	-0.1181	9.58032	0.01141	9.59781	-0.01362	9.59359	-0.00258	9.59902	0.0146	9.5197	0.02664	9.5	0.5396
9.57205	-0.11587	9.59032	0.01075	9.60781	-0.01269	9.60359	-0.00266	9.60902	0.01709	9.5297	0.02231	9.51	0.53198
9.58205	-0.1138	9.60032	0.01038	9.61781	-0.01185	9.61359	-0.00251	9.61902	0.0197	9.5397	0.01723	9.52	0.52177
9.59205	-0.11194	9.61032	0.0103	9.62781	-0.01108	9.62359	-0.00213	9.62902	0.02233	9.5497	0.0115	9.53	0.50916
9.60205	-0.11032	9.62032	0.01053	9.63781	-0.01037	9.63359	-0.00157	9.63902	0.02489	9.5597	0.00523	9.54	0.49439
9.61205	-0.10895	9.63032	0.01105	9.64781	-0.0097	9.64359	-8.53E-04	9.64902	0.02731	9.5697	-0.00147	9.55	0.47771
9.62205	-0.10787	9.64032	0.01184	9.65781	-0.00904	9.65359	-1.53E-05	9.65902	0.02949	9.5797	-0.00849	9.56	0.45941
9.63205	-0.10707	9.65032	0.01287	9.66781	-0.0084	9.66359	9.03E-04	9.66902	0.03135	9.5897	-0.01574	9.57	0.43978
9.64205	-0.10657	9.66032	0.01411	9.67781	-0.00776	9.67359	0.00186	9.67902	0.03284	9.5997	-0.02311	9.58	0.41914
9.65205	-0.10636	9.67032	0.0155	9.68781	-0.00711	9.68359	0.00281	9.68902	0.0339	9.6097	-0.03052	9.59	0.3978
9.66205	-0.10644	9.68032	0.017	9.69781	-0.00644	9.69359	0.00372	9.69902	0.03447	9.6197	-0.0379	9.6	0.37607
9.67205	-0.10678	9.69032	0.01855	9.70781	-0.00576	9.70359	0.00454	9.70902	0.03453	9.6297	-0.04515	9.61	0.35428
9.68205	-0.10737	9.70032	0.02008	9.71781	-0.00508	9.71359	0.00522	9.71902	0.03407	9.6397	-0.05223	9.62	0.33272
9.69205	-0.10819	9.71032	0.02154	9.72781	-0.0044	9.72359	0.00575	9.72902	0.03309	9.6497	-0.05907	9.63	0.31169
9.70205	-0.10919	9.72032	0.02286	9.73781	-0.00374	9.73359	0.00608	9.73902	0.03159	9.6597	-0.06563	9.64	0.29144
9.71205	-0.11036	9.73032	0.024	9.74781	-0.00312	9.74359	0.00618	9.74902	0.02962	9.6697	-0.07187	9.65	0.27222
9.72205	-0.11166	9.74032	0.02489	9.75781	-0.00256	9.75359	0.00605	9.75902	0.02721	9.6797	-0.07774	9.66	0.25425
9.73205	-0.11305	9.75032	0.0255	9.76781	-0.00209	9.76359	0.00567	9.76902	0.02442	9.6897	-0.08324	9.67	0.23771
9.74205	-0.1145	9.76032	0.0258	9.77781	-0.00174	9.77359	0.00503	9.77902	0.02132	9.6997	-0.08832	9.68	0.22276
9.75205	-0.11598	9.77032	0.02575	9.78781	-0.00153	9.78359	0.00415	9.78902	0.01799	9.7097	-0.09297	9.69	0.20951
9.76205	-0.11746	9.78032	0.02536	9.79781	-0.00148	9.79359	0.00303	9.79902	0.0145	9.7197	-0.09717	9.7	0.19805
9.77205	-0.1189	9.79032	0.02462	9.80781	-0.00162	9.80359	0.00171	9.80902	0.01094	9.7297	-0.10091	9.71	0.18843
9.78205	-0.12028	9.80032	0.02354	9.81781	-0.00197	9.81359	2.07E-04	9.81902	0.00739	9.7397	-0.10418	9.72	0.18066
9.79205	-0.12157	9.81032	0.02216	9.82781	-0.00254	9.82359	-0.00143	9.82902	0.00394	9.7497	-0.10695	9.73	0.1747
9.80205	-0.12276	9.82032	0.02049	9.83781	-0.00333	9.83359	-0.00317	9.83902	6.76E-04	9.7597	-0.10922	9.74	0.17052
9.81205	-0.12382	9.83032	0.0186	9.84781	-0.00435	9.84359	-0.00495	9.84902	-0.00234	9.7697	-0.11097	9.75	0.16801
9.82205	-0.12474	9.84032	0.01652	9.85781	-0.0056	9.85359	-0.00672	9.85902	-0.00503	9.7797	-0.11217	9.76	0.16707
9.83205	-0.12551	9.85032	0.01433	9.86781	-0.00705	9.86359	-0.00842	9.86902	-0.00735	9.7897	-0.11283	9.77	0.16756
9.84205	-0.12611	9.86032	0.0121	9.87781	-0.00868	9.87359	-0.01	9.87902	-0.00924	9.7997	-0.11291	9.78	0.1693
9.85205	-0.12654	9.87032	0.00987	9.88781	-0.01048	9.88359	-0.0114	9.88902	-0.01068	9.8097	-0.1124	9.79	0.17213
9.86205	-0.12679	9.88032	0.00773	9.89781	-0.01239	9.89359	-0.01257	9.89902	-0.01165	9.8197	-0.11129	9.8	0.17584
9.87205	-0.12687	9.89032	0.00575	9.90781	-0.01437	9.90359	-0.01345	9.90902	-0.01212	9.8297	-0.10956	9.81	0.18023
9.88205	-0.12676	9.90032	0.00397	9.91781	-0.01639	9.91359	-0.01402	9.91902	-0.01211	9.8397	-0.1072	9.82	0.1851
9.89205	-0.12647	9.91032	0.00247	9.92781	-0.01838	9.92359	-0.01423	9.92902	-0.01163	9.8497	-0.1042	9.83	0.19024
9.90205	-0.12601	9.92032	0.00127	9.93781	-0.0203	9.93359	-0.01406	9.93902	-0.0107	9.8597	-0.10056	9.84	0.19543
9.91205	-0.12538	9.93032	4.34E-04	9.94781	-0.02209	9.94359	-0.0135	9.94902	-0.00935	9.8697	-0.09628	9.85	0.20048
9.92205	-0.12459	9.94032	-2.71E-05	9.95781	-0.0237	9.95359	-0.01253	9.95902	-0.00763	9.8797	-0.09137	9.86	0.20519
9.93205	-0.12365	9.95032	-9.56E-05	9.96781	-0.02507	9.96359	-0.01118	9.96902	-0.00557	9.8897	-0.08586	9.87	0.20938
9.94205	-0.12257	9.96032	2.31E-04	9.97781	-0.02617	9.97359	-0.00945	9.97902	-0.00324	9.8997	-0.07977	9.88	0.21291
9.95205	-0.12136	9.97032	9.41E-04	9.98781	-0.02695	9.98359	-0.00737	9.98902	-6.69E-04	9.9097	-0.07313	9.89	0.21562
9.96205	-0.12005	9.98032	0.00201	9.99781	-0.02739	9.99359	-0.00498	9.99902	0.00208	9.9197	-0.06599	9.9	0.21739
9.97205	-0.11865	9.99032	0.00341	10.00781	-0.02745	10.00359	-0.00234	10.00902	0.00495	9.9297	-0.05841	9.91	0.21814
9.98205	-0.11718	10.00032	0.0051	10.01781	-0.02713	10.01359	5.08E-04	10.01902	0.00791	9.9397	-0.05045	9.92	0.21778
9.99205	-0.11568	10.01032	0.00702	10.02781	-0.02642	10.02359	0.0035	10.02902	0.01089	9.9497	-0.04218	9.93	0.21626
10.00205	-0.11417	10.02032	0.00911	10.03781	-0.02532	10.03359	0.00656	10.03902	0.01387	9.9597	-0.03368	9.94	0.21357
10.01205	-0.11267	10.03032	0.01132	10.04781	-0.02386	10.04359	0.00963	10.04902	0.01681	9.9697	-0.02505	9.95	0.20971
10.02205	-0.11123	10.04032	0.01357	10.05781	-0.02207	10.05359	0.01263	10.05902	0.01968	9.9797	-0.01638	9.96	0.20469
10.03205	-0.10987	10.05032	0.01581	10.06781	-0.01998	10.06359	0.01551	10.06902	0.02244	9.9897	-0.00776	9.97	0.19857
10.04205	-0.10862	10.06032	0.01797	10.07781	-0.01763	10.07359	0.0182	10.07902	0.02509	9.9997	7.00E-04	9.98	0.19142
10.05205	-0.10752	10.07032	0.02	10.08781	-0.01509	10.08359	0.02063	10.08902	0.02761	10.0097	0.0089	9.99	0.18333
10.06205	-0.1066	10.08032	0.02183	10.09781	-0.01241	10.09359	0.02277	10.09902	0.02999	10.0197	0.01674	10	0.1744
